# Supplementary material for: DNA methylation differences stratified by normalized fetal/placental weight ratios suggest neurodevelopmental deficits in neonates with congenital heart disease
Source: PLoS One. 2025 Aug 6;20(8):e0317944. doi: 10.1371/journal.pone.0317944 (PMC12327636; doi:10.1371/journal.pone.0317944)
Supplement: S1 Appendix — Group A vs Group D CpG rank site list. (CSV) [file pone.0317944.s006.csv]

Chromosome	Position	Name	Gene Name	logFC	AveExpr	t-value	p-value	adj. p-value	B
chr19	54515169	cg05308495		-0.968543552	0.782062801	-5.52523198	1.47E-06	0.544644769	0.807943308
chr4	39619646	cg11726527	C4orf34	-0.651235891	2.417563529	-5.415329328	2.14E-06	0.544644769	0.650114867
chr15	75230753	cg12478809	COX5A	-0.730878117	-3.535471172	-5.382395676	2.39E-06	0.544644769	0.602675916
chr3	147909408	cg05575321	RP11-501O2.3	-0.587176111	1.762950473	-5.135799021	5.53E-06	0.607802947	0.245671433
chr7	6566324	cg02266348		0.763161837	-4.420674024	5.060417012	7.13E-06	0.607802947	0.136012198
chr5	74807535	cg08957039	POLK,COL4A3BP	0.728045816	-4.902282929	5.035984476	7.74E-06	0.607802947	0.100427859
chr15	76603985	cg15383900	ETFA	0.662594966	-4.335277272	5.015422214	8.29E-06	0.607802947	0.07046589
chr17	46986370	cg19474104	UBE2Z,RP11-463M16.4	0.785083037	-1.948663626	5.009449345	8.46E-06	0.607802947	0.061760261
chr2	179345022	cg23412136	PLEKHA3	0.460682777	-4.005971316	4.972873374	9.57E-06	0.607802947	0.008427924
chr6	33359974	cg18677473		-0.401580736	-3.124397091	-4.959451216	1.00E-05	0.607802947	-0.011152133
chr6	26172397	cg27209395		0.797946115	-4.702643631	4.95231058	1.02E-05	0.607802947	-0.021570616
chr12	109885484	cg14004079	MYO1H,RP11-256L11.3	-0.473012336	0.699539627	-4.940068087	1.07E-05	0.607802947	-0.039435754
chr7	158649696	cg15391105		0.661320053	-3.057833136	4.907490166	1.19E-05	0.625693938	-0.086992177
chr8	55545069	cg02889648		0.813585814	1.280645407	4.768790362	1.89E-05	0.840565158	-0.289664409
chr1	227748442	cg05053440	RN5S77	-0.890995914	-0.661850962	-4.747671429	2.03E-05	0.840565158	-0.320542885
chr19	44259188	cg00496914	SMG9	-0.622630933	-3.270459693	-4.747426837	2.03E-05	0.840565158	-0.320900524
chr17	1173771	cg16648968	BHLHA9	-0.770130789	-1.670257575	-4.730313001	2.15E-05	0.840565158	-0.345924946
chr8	49231786	cg08448455		-0.855805528	-0.979092443	-4.71695311	2.24E-05	0.840565158	-0.36546105
chr17	43508418	cg20163478	ARHGAP27	-1.019598574	-3.19596096	-4.703930105	2.34E-05	0.840565158	-0.384504988
chr1	208084456	cg04292718	CD34	0.636957819	-3.220645933	4.67484304	2.58E-05	0.840565158	-0.42704044
chr20	30326789	cg10476558	TPX2	0.676240078	-4.154477194	4.64432227	2.85E-05	0.840565158	-0.471671148
chr2	209119250	cg19769967	IDH1,IDH1-AS1	0.715191187	-3.188244785	4.635778082	2.94E-05	0.840565158	-0.484164751
chr21	47010818	cg02119792		-1.775409218	-2.282727269	-4.604324448	3.26E-05	0.840565158	-0.530153552
chr11	119352362	cg15224139	RP11-305N23.1	0.709371959	-3.863148658	4.60404579	3.26E-05	0.840565158	-0.53056095
chr3	179065847	cg19206667	MFN1	-0.658091181	-3.088823452	-4.586848646	3.45E-05	0.840565158	-0.555701782
chr17	81009351	cg18699112		0.586595244	-3.075900526	4.558189063	3.79E-05	0.840565158	-0.597592842
chr11	12077980	cg25157679	RP13-631K18.2	-0.462945395	3.003327035	-4.552587027	3.86E-05	0.840565158	-0.605780031
chr6	159463387	cg19333433	TAGAP	-0.850998821	-3.355553239	-4.538779633	4.04E-05	0.840565158	-0.625957212
chr1	244893918	cg08708599		0.793269884	-4.662022907	4.536634896	4.06E-05	0.840565158	-0.629091134
chr12	10253743	cg20453820	CLEC1A	0.536251417	2.26693455	4.530458282	4.15E-05	0.840565158	-0.638116095
chr7	42276981	cg19603847	GLI3	-0.672050746	-3.105141513	-4.522539029	4.26E-05	0.840565158	-0.649686421
chr21	34639113	cg14280424	AP000295.9,IL10RB,AP000295.7	0.621777774	-4.056385132	4.516369662	4.34E-05	0.840565158	-0.658699373
chr9	111623395	cg00065385	ACTL7A	-0.454543372	3.191198615	-4.50270345	4.54E-05	0.840565158	-0.678662222
chr10	93903003	cg20296810		0.524027094	1.445718607	4.497432376	4.62E-05	0.840565158	-0.686360991
chr19	42388476	cg00759295	ARHGEF1	-0.525037353	-2.897330311	-4.493064337	4.69E-05	0.840565158	-0.692740408
chr6	40101909	cg06904548		-0.380743994	0.668476552	-4.481347624	4.87E-05	0.840565158	-0.709850493
chr12	10212802	cg10946559	CLEC9A	0.389267498	1.937801481	4.474137476	4.98E-05	0.840565158	-0.720378149
chr12	110923055	cg19697151	FAM216A	0.659318025	2.123369917	4.466286822	5.11E-05	0.840565158	-0.731839726
chr5	57308953	cg02634047		-0.585638161	2.299163722	-4.453154574	5.34E-05	0.840565158	-0.751009025
chr19	41128880	cg18182378	LTBP4	0.423117848	2.225898348	4.450961361	5.38E-05	0.840565158	-0.754210086
chr13	41363578	cg02221310	SLC25A15	-0.629781579	-3.423706929	-4.446045492	5.46E-05	0.840565158	-0.76138452
chr16	20817961	cg26035601	ERI2,AC004381.6	-0.507891478	-3.609365202	-4.444948532	5.48E-05	0.840565158	-0.76298539
chr4	169239619	cg19079570	DDX60	-0.932204017	-2.367497094	-4.443902521	5.50E-05	0.840565158	-0.764511878
chr7	150778340	cg18068487	FASTK,TMUB1	-0.801464148	-1.558545291	-4.429065788	5.77E-05	0.840565158	-0.786160743
chr19	48216406	cg10257729	EHD2	0.52143236	-3.168615487	4.415879233	6.02E-05	0.840565158	-0.805396851
chr5	157170584	cg19301200	LSM11	0.775263054	-4.965018965	4.412114912	6.10E-05	0.840565158	-0.810887233
chr5	134914923	cg03859527	CXCL14,CTC-321K16.1	-0.826855305	-2.546425942	-4.410239234	6.14E-05	0.840565158	-0.813622817
chr1	43829566	cg10028619	ELOVL1	0.486690689	2.680207585	4.410144019	6.14E-05	0.840565158	-0.813761682
chr3	182817190	cg02616966	MCCC1	-1.62385831	-2.993981728	-4.402932352	6.28E-05	0.840565158	-0.82427858
chr1	21503451	cg21384718	EIF4G3	-0.601409365	-2.974968741	-4.398418452	6.38E-05	0.840565158	-0.830860499
chr3	126076361	cg11528839	KLF15	0.78449009	-4.31669369	4.390638148	6.54E-05	0.840565158	-0.842203869
chr20	55629716	cg08912117	AL117380.1	0.359578629	2.233380722	4.386999713	6.62E-05	0.840565158	-0.847507923
chr7	30029776	cg08551725	SCRN1,AC007285.6	-0.497181494	-0.565625753	-4.375879214	6.86E-05	0.840565158	-0.863716626
chr20	36793747	cg25760412	TGM2	0.537620824	-3.643658904	4.363284037	7.14E-05	0.840565158	-0.88206989
chr2	235860451	cg09935037	SH3BP4	0.777070061	-4.382264459	4.360203803	7.21E-05	0.840565158	-0.886557494
chr16	47178067	cg01122672	RP11-329J18.2,NETO2	0.589113261	-4.369732354	4.355692856	7.32E-05	0.840565158	-0.893128921
chr1	47998999	cg11856897		0.629819514	-4.385948786	4.346617335	7.54E-05	0.840565158	-0.906347747
chr17	74449384	cg01204666	AANAT,UBE2O	0.746590317	-4.281949455	4.346533765	7.54E-05	0.840565158	-0.906469457
chr9	136539392	cg14379288		0.304767543	2.532553541	4.3393006	7.72E-05	0.840565158	-0.9170027
chr8	57026502	cg22130262	MOS	-0.569288572	-2.981207387	-4.333893425	7.85E-05	0.840565158	-0.924875613
chr10	73517463	cg04869466	C10orf54	0.488961349	-1.051916989	4.331608612	7.91E-05	0.840565158	-0.928202003
chr3	123695444	cg16784003	ROPN1	-0.410196035	2.272797888	-4.330068763	7.95E-05	0.840565158	-0.930443712
chr4	56719681	cg13578062	EXOC1	-0.841042695	-2.779823588	-4.321843006	8.17E-05	0.840565158	-0.942417237
chr6	88299659	cg16415121	ORC3,RARS2	0.735225331	-4.093383148	4.315489135	8.33E-05	0.840565158	-0.951664237
chr2	182649655	cg10699222		-0.552121139	2.208793094	-4.301185631	8.73E-05	0.840565158	-0.972474769
chr21	46294058	cg25732426	PTTG1IP	0.546611555	-4.108724461	4.295452856	8.89E-05	0.840565158	-0.980813203
chr10	134600656	cg24659054	NKX6-2	-0.862500444	-3.010089276	-4.293953005	8.93E-05	0.840565158	-0.982994541
chr20	58027907	cg25443299		-0.476163779	2.577461385	-4.291050902	9.02E-05	0.840565158	-0.987215006
chr12	106695998	cg07354124	TCP11L2,CKAP4	0.555907427	-3.480966217	4.284204039	9.22E-05	0.840565158	-0.997170844
chr3	197676815	cg10130344	RPL35A,IQCG	0.546830136	-3.706857672	4.278465711	9.39E-05	0.840565158	-1.00551325
chr9	38620621	cg17472585	FAM201A,ANKRD18A	0.659267718	-3.254054538	4.273082432	9.55E-05	0.840565158	-1.013338184
chr7	100209997	cg17810691	MOSPD3	0.786699742	-3.363158737	4.272581192	9.57E-05	0.840565158	-1.014066703
chr3	197477426	cg06651286	KIAA0226,FYTTD1	0.617716132	-4.156667348	4.268258307	9.70E-05	0.840565158	-1.020349269
chr16	89284073	cg05143707	ZNF778,AC009113.1,RP11-46C24.7	0.661931725	-3.90133945	4.266356184	9.76E-05	0.840565158	-1.023113413
chr18	21796783	cg04345678	U6	0.756351136	2.09558605	4.265848705	9.78E-05	0.840565158	-1.023850847
chr11	61595492	cg05816884	FADS2,FADS1	0.581828098	-3.262303724	4.255664248	0.000101005	0.840565158	-1.038647771
chr14	105635239	cg27656486	JAG2,RP11-44N21.4	0.774383351	-4.603278456	4.249675618	0.000102962	0.840565158	-1.047346387
chr4	169716197	cg08376647	PALLD	0.446173532	2.163359896	4.240255444	0.000106115	0.840565158	-1.061025995
chr16	89642413	cg07183344	CPNE7	0.562313403	-4.655604192	4.236794572	0.000107297	0.840565158	-1.066050675
chr3	149688940	cg17161623	PFN2	0.485266873	-4.603084757	4.232957542	0.000108622	0.840565158	-1.071620809
chr15	93443580	cg06237608	CHD2	0.53348408	-3.668176021	4.229242571	0.000109921	0.840565158	-1.077013068
chr3	68931055	cg23374807	RN5S135	0.489867076	1.085977427	4.226269058	0.000110971	0.840565158	-1.081328618
chr1	100608293	cg15954484	CCDC76	0.544273129	1.76863251	4.225850911	0.000111119	0.840565158	-1.081935453
chr11	31839521	cg15778437	PAX6,RCN1	0.767031405	-4.127476091	4.225761297	0.000111151	0.840565158	-1.082065503
chr14	23822017	cg01557297	SLC22A17	0.74934009	-5.045694023	4.222330374	0.000112377	0.840565158	-1.087044276
chr14	39900724	cg04422991		-0.609077542	-3.431454761	-4.221580115	0.000112646	0.840565158	-1.088132934
chr12	4659038	cg02140508	RAD51AP1	-0.520957113	1.935631422	-4.22077513	0.000112937	0.840565158	-1.08930097
chr8	13153194	cg21827683		0.457322864	1.111163054	4.217292413	0.0001142	0.840565158	-1.09435403
chr16	75018590	cg07222623	WDR59	-0.506426939	-3.548905324	-4.214527102	0.000115213	0.840565158	-1.098365774
chr9	91415423	cg27580252		-0.469862367	0.635135083	-4.207527992	0.000117817	0.840565158	-1.10851791
chr19	11027128	cg17736226		0.313972652	1.742720435	4.197608108	0.000121606	0.840565158	-1.122902254
chr1	231473975	cg00853849	C1orf124,EXOC8	0.637504118	-4.140056874	4.195686971	0.000122353	0.840565158	-1.125687406
chr19	18794263	cg13362313	CRTC1	0.825364341	-3.915018992	4.195271203	0.000122515	0.840565158	-1.126290135
chr2	202507599	cg09502531	TMEM237	0.787321197	-4.775993409	4.188973502	0.000125	0.840565158	-1.135418654
chr12	133264128	cg00464056	RP13-672B3.2,POLE,PXMP2	0.802468888	-4.995081545	4.187034764	0.000125774	0.840565158	-1.138228426
chr11	102700344	cg00054710	RP11-725K16.4	0.488442332	2.114108464	4.184686002	0.000126719	0.840565158	-1.141632166
chr1	17770076	cg00427023		0.624127635	2.252587435	4.183078559	0.00012737	0.840565158	-1.143961439
chr1	21949221	cg00631482	RAP1GAP	-0.725202961	-1.369929757	-4.177060445	0.000129834	0.840565158	-1.152680768
chr13	28124293	cg14884820		0.592394138	2.993102124	4.175305503	0.000130561	0.840565158	-1.155223036
chr5	77656203	cg04223645	CTD-2037K23.2,SCAMP1	0.571710229	-4.641143238	4.174532057	0.000130883	0.840565158	-1.156343421
chr16	2517768	cg27534281	RP11-715J22.2	0.439290112	-4.117106015	4.170565435	0.000132546	0.840565158	-1.162088799
chr2	61448912	cg04063828	USP34	0.37999287	2.473073038	4.168488571	0.000133425	0.840565158	-1.165096644
chr16	85157939	cg01511806		-0.349802765	1.721140628	-4.165428456	0.00013473	0.840565158	-1.169528049
chr8	9760855	cg16424920	RP11-403C10.2	-0.621504167	-2.144762228	-4.163554976	0.000135535	0.840565158	-1.172240808
chr1	68587252	cg23057841	RP11-518D3.1	-0.473425833	2.78772016	-4.158135194	0.00013789	0.840565158	-1.180087407
chr14	104387923	cg26392523	C14orf2	0.39718079	-4.076405332	4.146201475	0.000143218	0.840565158	-1.19735871
chr7	42258034	cg25065054		0.500048075	2.489719055	4.14044346	0.000145859	0.840565158	-1.20568912
chr1	155023359	cg16095542	ADAM15,DCST1	0.706854341	-5.137681471	4.140233031	0.000145957	0.840565158	-1.205993521
chr5	173763055	cg14672354	RP11-267A15.1	-0.419729221	0.668194083	-4.139837088	0.00014614	0.840565158	-1.206566274
chr19	8509791	cg13705251	HNRNPM	0.473038575	-3.410740698	4.139686252	0.00014621	0.840565158	-1.206784464
chr3	62247023	cg07381436	RP11-204J18.2,PTPRG	0.511359826	1.886267442	4.138642942	0.000146695	0.840565158	-1.208293615
chr14	50778895	cg26255649	ATP5S,L2HGDH	0.718727523	-4.739342931	4.137955889	0.000147015	0.840565158	-1.209287404
chr17	38599697	cg04669754	IGFBP4	0.367213466	-3.880114268	4.134700675	0.000148541	0.840565158	-1.213995527
chr12	112279714	cg15472251	MAPKAPK5,C12orf47	0.578684601	-4.253437396	4.132844233	0.000149418	0.840565158	-1.216680274
chr1	51425983	cg26690834	CDKN2C,FAF1	0.525027722	-4.583632605	4.125354193	0.000153009	0.840565158	-1.227510085
chr1	205782249	cg00097626	SLC41A1	0.54711497	-4.422314514	4.122905334	0.000154201	0.840565158	-1.231050134
chr14	102026722	cg03721993	DIO3OS,DIO3,MIR1247	0.72316626	-4.156911998	4.121013682	0.000155127	0.840565158	-1.233784435
chr1	177547581	cg06457099	RP1-35C21.2	0.400637303	2.049380974	4.119053531	0.000156094	0.840565158	-1.236617514
chr10	6131228	cg13937608	RBM17	0.639252663	-4.411643732	4.117283101	0.000156971	0.840565158	-1.239176178
chr20	37196956	cg00828713	RALGAPB	0.652241485	1.239744127	4.115999067	0.000157611	0.840565158	-1.24103177
chr10	44070043	cg12835924	ZNF239	0.556154842	-5.019734365	4.115416934	0.000157902	0.840565158	-1.24187299
chr14	67708212	cg10836978	MPP5	-0.79251086	-2.898692577	-4.109964539	0.00016065	0.840565158	-1.249751038
chr17	17359737	cg14648311		-0.47188106	1.224768247	-4.108728678	0.00016128	0.840565158	-1.251536447
chr6	116382880	cg09563657	FRK	0.614813815	1.422393446	4.107844523	0.000161732	0.840565158	-1.252813697
chr21	27336479	cg10247643		0.444028434	1.924662284	4.105889916	0.000162735	0.840565158	-1.255637146
chr1	224517960	cg09733424	NVL	-0.603664249	-3.314993498	-4.104530259	0.000163437	0.840565158	-1.25760104
chr8	124428885	cg23412309	WDYHV1,ATAD2	0.765465565	-4.019931335	4.102106814	0.000164694	0.840565158	-1.26110118
chr19	36209076	cg09868728	MLL4	0.608232649	-4.609227792	4.099857573	0.00016587	0.840565158	-1.264349384
chr9	99146082	cg10385448	SLC35D2	0.922664435	-4.639011434	4.09883617	0.000166406	0.840565158	-1.265824318
chr5	139680946	cg21675549	PFDN1	0.325965145	2.397785303	4.092784663	0.000169619	0.840565158	-1.274561473
chr2	242577535	cg20760507	THAP4,ATG4B	0.764915814	-4.328770088	4.085848159	0.000173377	0.840565158	-1.284573438
chr1	16826140	cg21911326		0.445588584	-3.413897638	4.084792581	0.000173956	0.840565158	-1.286096753
chr5	43106556	cg11481969	ZNF131	0.554548918	2.560074411	4.080109101	0.000176547	0.840565158	-1.292854635
chr19	7985170	cg25462384	CTD-3193O13.1,SNAPC2	0.470256385	-3.686985999	4.079171493	0.00017707	0.840565158	-1.294207351
chr8	61326407	cg21544713	RP11-163N6.2	-0.385039796	2.194407456	-4.078142581	0.000177646	0.840565158	-1.295691727
chr4	6717832	cg00974241	CNO	0.729331134	-4.61992078	4.077938496	0.00017776	0.840565158	-1.295986144
chr5	71739365	cg19721554	RP11-389C8.2,ZNF366	-0.44812469	2.332938249	-4.07612993	0.000178777	0.840565158	-1.298595103
chr17	41550809	cg27600161	U6	-0.338842913	2.783460219	-4.071904696	0.000181176	0.840565158	-1.304689379
chr19	1020733	cg20147100	U6	0.713584984	-3.454014841	4.069015858	0.000182834	0.840565158	-1.308855404
chr7	131229865	cg15323638	PODXL	-0.610766413	-2.551214367	-4.068679226	0.000183028	0.840565158	-1.309340828
chr16	21289922	cg03974347	CRYM	-0.399343061	-1.436501243	-4.067137292	0.00018392	0.840565158	-1.3115642
chr10	118765051	cg03672660	KIAA1598	0.646081044	-4.656147577	4.066266645	0.000184425	0.840565158	-1.312819545
chr12	14133887	cg16135716	GRIN2B	0.832400621	-4.63119501	4.063641461	0.000185957	0.840565158	-1.316604362
chr17	66597007	cg13591701	FAM20A	0.264103314	-3.88133542	4.062811233	0.000186444	0.840565158	-1.317801231
chr6	26020698	cg15945016	HIST1H4A,HIST1H3A	-0.742919291	-2.314843005	-4.06035834	0.000187891	0.840565158	-1.321337081
chr1	2005265	cg24715732	PRKCZ	-0.756226949	3.144781946	-4.059772825	0.000188238	0.840565158	-1.322181039
chr6	114181686	cg10474881		-1.040147302	1.911265899	-4.059329149	0.000188501	0.840565158	-1.322820536
chr2	235080594	cg12563269		-0.342701678	2.056872969	-4.059087875	0.000188644	0.840565158	-1.323168294
chr15	50647554	cg10355997	CTD-3110H11.2,GABPB1	-0.277888484	-4.09177122	-4.050569594	0.000193772	0.840565158	-1.335443399
chr3	3841043	cg18950703	LRRN1,SUMF1	0.591735684	-5.504292643	4.048275129	0.000195176	0.840565158	-1.338748921
chr17	64650871	cg05307817		-0.349587668	2.575928624	-4.046979671	0.000195974	0.840565158	-1.340615058
chr6	168812569	cg26311420		0.447721266	3.278290046	4.046908036	0.000196018	0.840565158	-1.340718247
chr16	87102366	cg01953615	RP11-134D3.2	-0.396312829	3.395494878	-4.046881778	0.000196034	0.840565158	-1.340756071
chr7	55640488	cg18437342	VOPP1,RP11-310H4.1	0.345754314	-4.784332888	4.044150932	0.000197725	0.840565158	-1.344689509
chr7	143599177	cg24227264	FAM115A	-0.422607894	-3.826959355	-4.043210298	0.000198311	0.840565158	-1.34604425
chr16	90102709	cg25872112	GAS8	0.480706086	2.565265257	4.04211323	0.000198997	0.840565158	-1.347624214
chr10	70451713	cg18515801	RP11-119F7.4,TET1	0.581475601	1.465677498	4.042096954	0.000199007	0.840565158	-1.347647653
chr1	151119228	cg23228418	SEMA6C	-0.729419384	-2.287355809	-4.040108997	0.000200255	0.840565158	-1.350510427
chr5	43603169	cg12626968	NNT,RP11-159F24.1	-0.730989791	-3.435722155	-4.039224207	0.000200813	0.840565158	-1.351784485
chr1	53770024	cg02214067	RP4-784A16.4,LRP8	0.336304891	2.390287938	4.036999869	0.000202222	0.840565158	-1.354987182
chr4	124317752	cg01954742	SPRY1	-0.528818298	-2.667251045	-4.035577475	0.000203128	0.840565158	-1.357035019
chr4	71767974	cg04646986	MOB1B	0.53595602	-4.743225927	4.03465572	0.000203717	0.840565158	-1.358362002
chr21	45845341	cg21231689	TRPM2,AP001065.2	-0.417667173	1.983500479	-4.031920616	0.000205475	0.840565158	-1.362299166
chr11	66406631	cg18430082	RBM4,RBM14-RBM4	-0.750389574	-2.53116705	-4.023352525	0.000211079	0.840565158	-1.374629335
chr6	33359786	cg00913755		-0.687024418	-3.616896907	-4.022334051	0.000211755	0.840565158	-1.376094642
chr14	101340188	cg18485627	MIR337,MIR665	0.485014076	2.513534109	4.018876146	0.000214066	0.840565158	-1.38106905
chr6	1625238	cg08513472	GMDS	0.752645427	-4.021919198	4.0162615	0.000215829	0.840565158	-1.384829786
chr6	37140196	cg27421917	PIM1	0.519901962	-4.501499335	4.015236449	0.000216524	0.840565158	-1.386304013
chr22	50157867	cg15013171		0.336424568	2.536956838	4.009554557	0.000220416	0.840565158	-1.394474272
chr12	124118329	cg02708722	EIF2B1,GTF2H3	0.634784588	-5.159901129	4.009081172	0.000220744	0.840565158	-1.395154865
chr12	47472743	cg01354296	FAM113B	-0.713485243	-3.15904251	-4.004637724	0.00022384	0.840565158	-1.401542445
chr16	2392201	cg00795900	ABCA17P,ABCA3	0.63022033	-1.560140528	4.002783187	0.000225144	0.840565158	-1.404207949
chr11	94473586	cg22616209	RP11-867G2.8	0.686362004	-4.100677453	3.999711024	0.000227321	0.840565158	-1.408622953
chr1	92950123	cg01786314	GFI1	0.589994353	-3.303796585	3.999563297	0.000227426	0.840565158	-1.408835232
chr16	49783468	cg16581224	ZNF423	-0.343124497	2.559705089	-3.998087292	0.00022848	0.840565158	-1.410956123
chr11	124763926	cg15541798	ROBO4	-0.324674021	1.848169629	-3.998050399	0.000228506	0.840565158	-1.411009133
chr3	147113918	cg12892506	ZIC4,ZIC1	-0.516471033	-3.458133968	-3.993204122	0.000232	0.840565158	-1.417971614
chr16	68573552	cg16526137	ZFP90	-0.79196368	-1.226004252	-3.993109167	0.000232069	0.840565158	-1.418108015
chr10	102732224	cg26991946	SEMA4G	-0.379627932	2.279182283	-3.992708599	0.00023236	0.840565158	-1.418683413
chr16	3156779	cg02496111	RP11-473M20.11	0.628803232	-4.627028337	3.992352929	0.000232619	0.840565158	-1.419194306
chr9	1100983	cg14642193		-0.357224577	-0.294905172	-3.990684361	0.000233837	0.840565158	-1.421590949
chr10	78843315	cg23579848	KCNMA1	-0.567282776	2.160621056	-3.990356952	0.000234076	0.840565158	-1.422061196
chr10	109910629	cg11243283		0.440159581	1.858881156	3.988977925	0.000235088	0.840565158	-1.424041758
chr14	91806002	cg01021847	CCDC88C	-0.259271488	2.703445203	-3.985456397	0.000237692	0.840565158	-1.429098709
chr9	86237816	cg24253771	C9orf103	0.584157923	-3.187248433	3.982046445	0.000240241	0.840565158	-1.433994505
chr14	94405768	cg27289462	ASB2,RP11-131H24.4	0.76764098	-4.649734211	3.975561365	0.00024516	0.840565158	-1.443302833
chr3	128712993	cg14768782	KIAA1257	0.506872108	-4.231859685	3.973827617	0.000246491	0.840565158	-1.445790792
chr1	3664612	cg11746651	TP73-AS1	-0.336744921	2.826107322	-3.971068585	0.000248625	0.840565158	-1.449749553
chr5	95555970	cg12893374	CTD-2337A12.1	0.422385064	2.749323951	3.970157824	0.000249333	0.840565158	-1.451056213
chr17	73934020	cg21627604	FBF1	-0.47341716	2.633624922	-3.970052372	0.000249415	0.840565158	-1.451207499
chr15	40734369	cg21862903	BAHD1	0.584537038	-3.64269861	3.964709528	0.00025361	0.840565158	-1.458871425
chr1	43971496	cg25211006		-0.553078838	3.795145998	-3.964261566	0.000253965	0.840565158	-1.459513889
chr8	1636504	cg20597619	DLGAP2	0.541265091	1.169560011	3.963732574	0.000254385	0.840565158	-1.460272545
chr13	73212686	cg22530621		-0.333643463	2.688664335	-3.963296202	0.000254732	0.840565158	-1.460898353
chr1	181452618	cg21378238	CACNA1E	-0.528308833	-2.096184947	-3.959161727	0.000258039	0.840565158	-1.46682689
chr11	86281272	cg18003513	RP11-317J19.1,ME3	0.414850414	0.431892135	3.959058312	0.000258122	0.840565158	-1.466975161
chr1	98386766	cg21856005	DPYD	-0.581794719	-3.643337733	-3.958751814	0.000258369	0.840565158	-1.467414599
chr6	106434429	cg09187505		-1.065263156	0.327131286	-3.95660188	0.000260107	0.840565158	-1.470496822
chr4	155665106	cg01389445	LRAT	-0.509048001	-2.941943869	-3.955201226	0.000261246	0.840565158	-1.472504645
chr1	10093239	cg15707544	UBE4B	-0.644531322	-2.154842192	-3.955124029	0.000261309	0.840565158	-1.472615302
chr14	60981638	cg11737232	RP11-1042B17.3,C14orf39	-0.649087533	-3.655550765	-3.954392733	0.000261905	0.840565158	-1.473663538
chr1	234667525	cg07872560	RP5-855F14.1	-0.483338765	4.49207704	-3.953354584	0.000262754	0.840565158	-1.47515154
chr9	109212267	cg15374777	RP11-308N19.1	-0.44225314	2.085307099	-3.952141083	0.00026375	0.840565158	-1.476890765
chr14	73957626	cg04508532	C14orf169,HEATR4	0.638669419	-4.198722918	3.952049424	0.000263826	0.840565158	-1.477022129
chr10	73605750	cg06175824	RNU7-38P,PSAP	0.540025363	2.114989482	3.94959339	0.000265853	0.840565158	-1.480541795
chr6	2971691	cg04181408	SERPINB6	0.57181033	-4.229053174	3.94926057	0.000266129	0.840565158	-1.481018711
chr18	19746387	cg16933150		0.615067015	-3.639271037	3.947882951	0.000267274	0.840565158	-1.482992676
chr1	116519532	cg21286402		-0.724029394	-1.091019918	-3.946391739	0.000268519	0.840565158	-1.485129228
chr1	161993970	cg10505415	OLFML2B	0.473935917	-3.137740908	3.944875607	0.00026979	0.840565158	-1.487301295
chr2	86332937	cg05714082	PTCD3,POLR1A	-0.465974535	-2.982875436	-3.941583187	0.000272571	0.840565158	-1.492017469
chr13	31402453	cg04079399		-0.438654682	2.442280324	-3.940582198	0.000273421	0.840565158	-1.49345114
chr12	53689274	cg06573124	PFDN5	0.556414023	-3.703446209	3.938171667	0.000275481	0.840565158	-1.496903284
chr8	125716096	cg22137204	MTSS1	0.542641353	3.223152273	3.937800064	0.0002758	0.840565158	-1.497435417
chr8	29852724	cg13842508		0.532046386	-3.752034352	3.937645861	0.000275932	0.840565158	-1.497656231
chr5	95066845	cg24658930	RHOBTB3,CTD-2154I11.2	0.703914507	-4.343829036	3.937217612	0.0002763	0.840565158	-1.49826946
chr17	26684801	cg15288140	TMEM199,POLDIP2,CTB-96E2.3	0.414252995	-4.168730808	3.935691181	0.000277616	0.840565158	-1.500455098
chr4	39611476	cg01159791	C4orf34	0.44356235	1.358083999	3.93557141	0.00027772	0.840565158	-1.500626585
chr2	84686684	cg06936537	SUCLG1	0.662793751	-3.537883041	3.935000204	0.000278214	0.840565158	-1.501444416
chr15	73925257	cg04940855	NPTN	-0.730121971	-2.141896915	-3.93473573	0.000278443	0.840565158	-1.501823072
chr4	24531877	cg14130337	DHX15	0.412364347	2.951917156	3.934194237	0.000278912	0.840565158	-1.502598323
chr19	39306244	cg12028674	ECH1	0.310308172	2.340454846	3.934078856	0.000279013	0.840565158	-1.50276351
chr19	45596828	cg19740361	PPP1R37	-0.646365897	-2.020899223	-3.933862644	0.0002792	0.840565158	-1.503073049
chr20	53091948	cg08827953	DOK5	0.583331696	-3.547166692	3.93181584	0.000280984	0.840565158	-1.506003159
chr10	1519962	cg01143451		0.313367092	0.542934907	3.931370068	0.000281374	0.840565158	-1.506641258
chr4	7046407	cg04497889	RP11-367J11.2,TADA2B	0.411763263	2.791550669	3.928424667	0.000283963	0.840565158	-1.510857016
chr6	160010790	cg19738904	RP3-393E18.2	-0.547152203	3.988998188	-3.928041535	0.000284302	0.840565158	-1.511405339
chr3	48723644	cg03547606	NCKIPSD	0.538775266	-3.363553809	3.926354044	0.000285797	0.840565158	-1.513820257
chr11	73019527	cg21041580	RP11-800A3.7,ARHGEF17	0.553588452	-4.39594631	3.925102461	0.000286912	0.840565158	-1.515611201
chr8	808325	cg21158981	CTD-3212A4.1	-0.514047702	3.591204243	-3.92415238	0.00028776	0.840565158	-1.516970622
chr1	40781824	cg06721528	COL9A2	0.629237494	-3.349119117	3.923042419	0.000288755	0.840565158	-1.518558707
chr7	23903444	cg07092902		0.472279462	0.74725866	3.920952209	0.000290637	0.840565158	-1.521549004
chr19	7445836	cg01015752	CTD-2207O23.3	0.471197402	1.064865274	3.920398589	0.000291137	0.840565158	-1.52234096
chr2	288113	cg08677375	FAM150B,AC079779.4	0.613312932	-4.827383065	3.919599001	0.000291861	0.840565158	-1.523484728
chr16	21295565	cg15602832	CRYM	-0.650474826	-0.873829096	-3.918536606	0.000292826	0.840565158	-1.52500434
chr11	93517154	cg08970795	MED17,TAF1D	0.402566231	-2.750480928	3.918351166	0.000292995	0.840565158	-1.525269578
chr3	101493957	cg18089238		0.546046343	1.51758604	3.918052459	0.000293267	0.840565158	-1.525696815
chr17	58160046	cg03500164		0.337411229	1.820005413	3.917542413	0.000293732	0.840565158	-1.526426309
chr3	184032882	cg18262028	EIF4G1	0.726091051	-4.598739771	3.916817168	0.000294394	0.840565158	-1.527463555
chr2	121941905	cg03388181		-0.321975478	2.795416645	-3.913671282	0.000297285	0.840565158	-1.531962268
chr1	109825675	cg06804154	PSRC1	0.572087839	-4.193245868	3.913128463	0.000297786	0.840565158	-1.532738429
chr1	63154120	cg10702158	RP11-230B22.1,DOCK7	0.737845348	-5.173771805	3.911764641	0.00029905	0.840565158	-1.534688401
chr11	10830218	cg22929269	EIF4G2,RP11-685M7.3	0.687524443	-4.743422146	3.911119653	0.000299649	0.840565158	-1.535610538
chr13	49661095	cg05942199	FNDC3A	0.417354814	1.198938732	3.910736715	0.000300006	0.840565158	-1.536158005
chr6	18570753	cg26601590	MIR548A1	-0.542798596	2.898183024	-3.909952065	0.000300737	0.840565158	-1.537279741
chr3	142681996	cg15593298	PAQR9,RP11-372E1.6	0.750280023	-3.662879384	3.906203833	0.000304256	0.840565158	-1.542637459
chr7	39772936	cg03105603	LINC00265	0.417921338	-4.233804822	3.905443819	0.000304974	0.840565158	-1.54372367
chr2	121712960	cg17511933	GLI2	-0.724795932	3.625671897	-3.904533762	0.000305836	0.840565158	-1.545024254
chr10	15145453	cg01728692	NMT2,RP11-455B2.7	0.322158052	2.853384222	3.904064009	0.000306282	0.840565158	-1.545695561
chr12	7036715	cg02943720	ATN1	0.559113134	-2.764431684	3.902060394	0.000308192	0.840565158	-1.548558633
chr7	99717244	cg26058391	CNPY4,TAF6,RP11-506M12.1	0.853380667	-4.571679163	3.901411427	0.000308812	0.840565158	-1.549485898
chr20	33872021	cg27484876	EIF6,FAM83C-AS1	0.561335049	-4.208722319	3.901262033	0.000308956	0.840565158	-1.549699352
chr1	154491180	cg03199957		0.292535403	2.423116368	3.897749994	0.000312338	0.840565158	-1.554716771
chr17	1953307	cg19405854	MIR132	-0.649633499	-2.047976838	-3.89711544	0.000312953	0.840565158	-1.555623198
chr10	11505706	cg05968179		0.763359008	3.510386035	3.894908192	0.000315101	0.840565158	-1.558775855
chr4	156875661	cg27640078	CTSO	0.912796525	2.40767302	3.894128182	0.000315864	0.840565158	-1.559889854
chr19	5684969	cg02475871	HSD11B1L	-0.266979887	3.163035361	-3.893621448	0.00031636	0.840565158	-1.560613534
chr1	3775206	cg16964673	CEP104,DFFB	-0.898012734	1.188719525	-3.892476042	0.000317485	0.840565158	-1.562249235
chr3	126076366	cg24082730	KLF15	0.588774047	-3.285941404	3.891740763	0.000318209	0.840565158	-1.563299188
chr10	126256960	cg03657837	LHPP	-0.382136076	2.997756909	-3.888806746	0.000321114	0.840565158	-1.567488379
chr20	57285652	cg04522633	NPEPL1,RP11-261P9.4,STX16-NPEPL1	-0.379355839	3.262240069	-3.888098425	0.00032182	0.840565158	-1.568499602
chr1	31091051	cg04026201		-0.374581631	1.625121626	-3.885882054	0.000324036	0.840565158	-1.571663474
chr9	29079094	cg03011514		-0.438696644	2.288240554	-3.885261165	0.000324659	0.840565158	-1.572549713
chr2	38691640	cg13862658	AC016995.3	-0.55222307	3.064834111	-3.885116092	0.000324805	0.840565158	-1.572756781
chr2	96931853	cg20362559	CIAO1,TMEM127	0.651043156	-4.096575526	3.88481866	0.000325104	0.840565158	-1.57318131
chr3	154797917	cg23209255	MME	0.628836035	-3.340051527	3.881946327	0.000328008	0.840565158	-1.577280619
chr12	42190276	cg06765359		0.338641019	2.623939819	3.881714872	0.000328243	0.840565158	-1.577610913
chr17	35849808	cg22433574	DUSP14	0.531421447	-4.290703556	3.879517219	0.000330483	0.840565158	-1.580746778
chr16	8962650	cg04917177	CARHSP1,RP11-77H9.6	0.524364474	-4.224439629	3.878098074	0.000331937	0.840565158	-1.582771542
chr16	22776055	cg02067239		0.395064126	1.278864196	3.877757424	0.000332287	0.840565158	-1.583257536
chr16	66613206	cg07153665	CMTM2	0.730862709	-3.286483508	3.876458052	0.000333625	0.840565158	-1.585111209
chr19	12777359	cg22576055	MAN2B1,WDR83	-0.581453018	-2.831771804	-3.874870985	0.000335267	0.840565158	-1.587375094
chr20	44034880	cg01373262	TP53TG5,DBNDD2,SYS1-DBNDD2	-0.633955051	-2.793442235	-3.873740743	0.00033644	0.840565158	-1.588987194
chr16	48277630	cg24246947	LONP2,ABCC11	-0.483480741	2.681001163	-3.873733041	0.000336448	0.840565158	-1.588998179
chr7	157730162	cg13071778		0.397754939	2.787388785	3.872795806	0.000337425	0.840565158	-1.590334896
chr1	227748719	cg20699586	RN5S77	-1.090829592	-0.905439252	-3.871862234	0.0003384	0.840565158	-1.591666307
chr3	23727711	cg21450228		-0.482165211	1.882931094	-3.8682941	0.000342153	0.842801535	-1.596754241
chr10	79686682	cg02769794	RP11-126H7.3,DLG5	0.79631888	-4.448083469	3.86819219	0.000342261	0.842801535	-1.596899541
chr1	2360018	cg22502001	RP4-740C4.4	-0.805279367	1.556044216	-3.866730129	0.000343811	0.842801535	-1.598983989
chr5	65892090	cg11017382	MAST4	-0.446021583	-3.57419038	-3.862955478	0.000347843	0.842801535	-1.604364548
chr2	131113730	cg08879546	PTPN18	0.676107198	-4.849077895	3.861107155	0.000349835	0.842801535	-1.606998742
chr13	111978350	cg06780726		-0.422644793	0.734527201	-3.858731979	0.00035241	0.842801535	-1.61038332
chr22	29702866	cg02470565	GAS2L1	0.444941735	-2.087401236	3.857543065	0.000353705	0.842801535	-1.612077296
chr17	79519568	cg24655899	C17orf70	0.392169975	-3.725632969	3.855409607	0.000356042	0.842801535	-1.615116732
chr7	155242684	cg14978307	AC008060.8	-0.617569328	-3.444354022	-3.854982371	0.000356512	0.842801535	-1.615725342
chr12	92565228	cg06826305	Y_RNA,RP11-796E2.4	0.515154463	2.743702624	3.852685769	0.000359047	0.842801535	-1.618996621
chr17	39943131	cg07030951	JUP	-0.584527145	-2.725658495	-3.851565616	0.00036029	0.842801535	-1.620591984
chr2	170683903	cg13375352	UBR3	-0.639954076	-1.912250322	-3.850298192	0.000361702	0.842801535	-1.62239695
chr3	98623320	cg18743959	CTD-2021J15.1	-0.307432303	2.893348559	-3.850193692	0.000361818	0.842801535	-1.622545764
chr12	58021569	cg12230728	B4GALNT1	0.628515928	-4.004619767	3.849818357	0.000362237	0.842801535	-1.623080253
chr19	45348226	cg08583001	PVRL2	0.517554253	-2.859016128	3.849349723	0.000362761	0.842801535	-1.623747583
chr11	73697917	cg13719084		0.531671764	2.005709385	3.84494786	0.000367719	0.842801535	-1.630014767
chr10	13342207	cg14903221	PHYH	0.406764038	-3.938620229	3.843855259	0.000368959	0.842801535	-1.631570074
chr3	196594579	cg19860178	SENP5	0.64022126	-4.655517719	3.843341937	0.000369543	0.842801535	-1.632300743
chr3	120500228	cg14968445		0.312135901	3.033802674	3.842528998	0.00037047	0.842801535	-1.63345784
chr21	35055487	cg00110435	ITSN1	-0.491994124	2.188738902	-3.842231107	0.000370811	0.842801535	-1.633881827
chr10	74033522	cg25914663	DDIT4	0.476778209	-3.478302277	3.841918819	0.000371168	0.842801535	-1.634326295
chr19	20748616	cg11948055	ZNF737	-0.333191485	-1.762710072	-3.840100656	0.000373253	0.842801535	-1.636913835
chr14	89628886	cg09293533		0.386612681	2.7370655	3.839676337	0.000373741	0.842801535	-1.637517663
chr10	131202484	cg22654174		-0.629974229	3.323362975	-3.837437159	0.000376328	0.842801535	-1.640703838
chr11	1482428	cg13316472	BRSK2	0.379410788	2.722524658	3.835430975	0.000378661	0.842801535	-1.643558066
chr19	44156490	cg08460475		0.366182763	1.197261455	3.833682842	0.000380704	0.842801535	-1.646044838
chr1	160068681	cg16553182	IGSF8	0.474209331	-3.305272599	3.833455996	0.00038097	0.842801535	-1.646367511
chr11	134228792	cg18360045	GLB1L2	-0.336520202	2.397086235	-3.833195927	0.000381276	0.842801535	-1.646737436
chr10	8051100	cg16828585		-0.552668001	4.178269903	-3.832203631	0.000382442	0.842801535	-1.648148825
chr7	23625785	cg22936561		0.30608425	2.384298611	3.830795224	0.000384104	0.842801535	-1.650151903
chr1	7831173	cg00773965	VAMP3	0.678949211	-5.066686984	3.829479678	0.000385662	0.842801535	-1.652022734
chr8	6230365	cg08440129		-0.360352714	0.399787712	-3.82657364	0.000389126	0.842801535	-1.656154789
chr2	191444867	cg04447908		-0.29527456	2.693729626	-3.826104297	0.000389689	0.842801535	-1.656822061
chr18	904851	cg16457786	ADCYAP1	0.559631717	-3.183054317	3.824352038	0.000391795	0.842801535	-1.659313087
chr10	13516215	cg23456689	BEND7	-0.825385715	1.027108575	-3.820694595	0.000396226	0.842801535	-1.664511551
chr1	227746294	cg22344745		-0.639164994	0.656548338	-3.820601761	0.000396339	0.842801535	-1.664643482
chr12	117627223	cg01817067	FBXO21	-0.358442091	2.136068553	-3.819964644	0.000397116	0.842801535	-1.665548898
chr16	30389104	cg07506299	ZNF48,MYLPF	-0.508458292	-3.573828823	-3.819931225	0.000397157	0.842801535	-1.665596389
chr17	40703702	cg16546489	HSD17B1	0.332505093	2.147596664	3.81921379	0.000398034	0.842801535	-1.666615894
chr16	67840482	cg19221823	TSNAXIP1,RANBP10	0.540153822	-3.794630507	3.817615022	0.000399995	0.842801535	-1.668887628
chr12	752381	cg02862025	RP11-218M22.1,NINJ2	-0.518412439	-2.99064423	-3.817503152	0.000400133	0.842801535	-1.669046577
chr3	134093532	cg15771032	AMOTL2	0.579862077	-3.406837912	3.81691036	0.000400862	0.842801535	-1.66988882
chr14	72398702	cg24478660	RGS6	-0.88117464	-0.307156047	-3.815805923	0.000402225	0.842801535	-1.671457915
chr6	125420923	cg09386619		0.579577381	-3.13689974	3.815417454	0.000402706	0.842801535	-1.672009791
chr1	40723960	cg03982820	ZMPSTE24,RP1-39G22.7	0.654148827	-3.445540736	3.81264724	0.000406148	0.842801535	-1.675944841
chr16	20086891	cg09256941		-0.330780324	1.289852182	-3.811697402	0.000407334	0.842801535	-1.677293894
chr17	78389242	cg15832852	ENDOV,CTD-2047H16.4	0.549468176	-4.620934031	3.811234063	0.000407915	0.842801535	-1.677951941
chr5	122766566	cg16553589		-0.369028662	1.929088229	-3.810887735	0.000408349	0.842801535	-1.678443789
chr6	85473773	cg01461410	TBX18	0.47435728	-3.166616804	3.810789115	0.000408472	0.842801535	-1.678583846
chr6	30875843	cg09474938	GTF2H4,VARS2	-0.665268046	-2.979014437	-3.809587033	0.000409983	0.842801535	-1.680290919
chr3	66024017	cg14305264	MAGI1	0.445904937	-3.936345772	3.809123522	0.000410567	0.842801535	-1.68094911
chr12	107949482	cg11780323		-0.488526051	1.480429994	-3.80813799	0.000411811	0.842801535	-1.682348505
chr19	37825307	cg26734888	HKR1	-0.447593258	-0.426381253	-3.807441208	0.000412693	0.842801535	-1.683337832
chr5	167820720	cg08113457	WWC1	-0.393381712	2.954348384	-3.806662117	0.000413682	0.842801535	-1.684443968
chr19	51166382	cg20222793	SHANK1,SYT3	-0.353685729	-0.019505451	-3.806205821	0.000414261	0.842801535	-1.685091779
chr4	140575206	cg04120382		0.530416946	2.317530839	3.80557619	0.000415063	0.842801535	-1.68598564
chr4	38784881	cg17671577	TLR10	0.281258284	3.24022804	3.805405152	0.000415281	0.842801535	-1.686228448
chr13	50021335	cg06548892	AL136218.1,SETDB2	-0.507903932	2.381655587	-3.805104751	0.000415664	0.842801535	-1.686654896
chr5	1882520	cg07733257	IRX4	-0.701297534	-1.920666365	-3.804589785	0.000416321	0.842801535	-1.687385917
chr8	1430753	cg19270409		0.430481026	1.575810455	3.804269737	0.000416731	0.842801535	-1.687840229
chr17	48046859	cg13206920	DLX4	-0.397486337	-3.174957529	-3.803848269	0.00041727	0.842801535	-1.688438491
chr2	20398358	cg00024046		0.370201413	2.20929167	3.803049344	0.000418294	0.842801535	-1.689572492
chr5	114709732	cg23976077		-0.293170546	1.944599164	-3.800381167	0.000421733	0.842801535	-1.693359254
chr16	50407774	cg03362815		0.354407863	1.602967301	3.798274126	0.000424467	0.842801535	-1.696349117
chr3	150826472	cg00499139	MED12L	-0.63380572	1.60441725	-3.79657961	0.000426679	0.842801535	-1.698753281
chr2	175351869	cg00934611	AC010894.3,GPR155	-0.805157914	-3.195774313	-3.796234681	0.00042713	0.842801535	-1.699242626
chr6	147049726	cg11548394	ADGB	-0.505155796	3.024233414	-3.795109673	0.000428606	0.842801535	-1.700838572
chr4	74300503	cg08364067	AFP	-0.718749881	2.405750751	-3.794652891	0.000429207	0.842801535	-1.70148653
chr8	82106455	cg19024021		-0.483118888	2.787345822	-3.794301987	0.000429669	0.842801535	-1.701984283
chr14	106370044	cg08380618	IGHD4-11	0.503815666	1.387072291	3.792870574	0.000431558	0.842801535	-1.704014589
chr2	241641270	cg08060718		-0.230652209	2.89951349	-3.792261724	0.000432365	0.842801535	-1.704878114
chr5	156981410	cg07529453	ADAM19	0.407223073	2.416752659	3.791804472	0.000432971	0.842801535	-1.705526602
chr10	131762636	cg20088005	EBF3	0.631087675	-4.489816164	3.791222547	0.000433744	0.842801535	-1.706351876
chr11	131780357	cg24284973	NTM	0.745951758	-2.630984856	3.789867844	0.000435548	0.842801535	-1.70827295
chr7	10339198	cg22673749		-0.39840767	1.778869181	-3.788433066	0.000437467	0.842801535	-1.710307367
chr16	87425609	cg04488837	MAP1LC3B,FBXO31	0.356548227	-3.466874094	3.783823573	0.000443687	0.842801535	-1.716841858
chr17	64188163	cg00184876	CEP112	-0.588031404	-2.813836943	-3.783310954	0.000444384	0.842801535	-1.717568417
chr2	33065501	cg05606977	LINC00486	-0.34912465	2.924690109	-3.783148919	0.000444605	0.842801535	-1.717798071
chr5	111095756	cg05869964	NREP	0.373139336	2.29420564	3.783038963	0.000444754	0.842801535	-1.717953912
chr7	40564790	cg20734791		-0.30495926	1.846296414	-3.782729437	0.000445176	0.842801535	-1.718392595
chr12	22697666	cg26549552	KIAA0528	0.584222798	-5.277313058	3.782008746	0.000446159	0.842801535	-1.719413973
chr1	153124348	cg12112007	SPRR2G	-0.431063887	2.03720906	-3.77989732	0.000449053	0.842801535	-1.722406017
chr6	150067491	cg08119480	NUP43	-1.317633324	-3.000662248	-3.778678913	0.00045073	0.842801535	-1.724132374
chr7	157279616	cg18011570	AC006372.4	-0.492653418	0.945064516	-3.778122044	0.000451499	0.842801535	-1.724921348
chr1	204909862	cg16711721	NFASC	0.411562441	2.906512729	3.77617947	0.000454191	0.842801535	-1.727673336
chr1	44440480	cg05192589	ATP6V0B	0.554191704	-4.527931751	3.774280533	0.000456837	0.842801535	-1.730363116
chr9	100396098	cg13967864	TSTD2,NCBP1	0.433321792	-4.26115375	3.773913683	0.00045735	0.842801535	-1.730882703
chr2	37551451	cg02473084	PRKD3,AC007391.2	0.504091207	-3.660597927	3.773807158	0.000457499	0.842801535	-1.731033577
chr3	195857857	cg08761643		0.364540907	2.758223151	3.772245961	0.000459688	0.842801535	-1.733244595
chr8	26725033	cg25013726	ADRA1A	0.542567285	-2.360791691	3.771597623	0.000460601	0.842801535	-1.734162716
chr5	43667359	cg27616571	CTD-2210P15.1	0.432882756	2.511095119	3.7705546	0.000462072	0.842801535	-1.735639662
chr1	119107409	cg18807176		-0.365720368	1.861762069	-3.767830511	0.000465936	0.842801535	-1.739496492
chr2	242249417	cg06831584	HDLBP	0.514152797	-2.478969406	3.767352952	0.000466617	0.842801535	-1.74017255
chr12	75785230	cg15942481	CAPS2,GLIPR1L2	-0.675590566	-3.424263527	-3.767185057	0.000466856	0.842801535	-1.740410225
chr20	61273372	cg22744368	SLCO4A1	0.484518753	-2.224975021	3.766116033	0.000468384	0.842801535	-1.741923482
chr15	85131484	cg23596671		0.751578512	-4.345932541	3.766107338	0.000468397	0.842801535	-1.741935789
chr5	78090622	cg17456851		0.402610521	2.943382125	3.7634665	0.000472191	0.842801535	-1.745673502
chr19	36336426	cg27554565	NPHS1	-0.631099547	-3.047397918	-3.760566789	0.000476392	0.842801535	-1.749776745
chr1	89458360	cg03151917	RBMXL1,CCBL2	-0.579323703	-1.327546572	-3.760201432	0.000476924	0.842801535	-1.750293679
chr2	170430441	cg09350387	FASTKD1	0.488070275	-3.635910607	3.759906008	0.000477355	0.842801535	-1.750711658
chr17	43942128	cg15295732		0.50878574	0.594120839	3.759640929	0.000477741	0.842801535	-1.751086694
chr18	45856503	cg15263345	ZBTB7C	-0.333977669	2.782583257	-3.759512388	0.000477929	0.842801535	-1.751268552
chr3	122134686	cg22265086	WDR5B	0.455352547	-4.138956513	3.758677086	0.00047915	0.842801535	-1.752450284
chr12	56122634	cg01929065	RP11-644F5.11,CD63	-0.308915395	-4.418802098	-3.75817642	0.000479883	0.842801535	-1.753158558
chr16	86553722	cg04870483		-0.689505722	-3.076186252	-3.757240169	0.000481256	0.842801535	-1.754482965
chr14	101515346	cg22971028	RP11-909M7.2,MIR655	0.303754708	2.425047409	3.756469058	0.000482391	0.842801535	-1.755573697
chr7	94284898	cg15846744	PEG10	-0.307839794	-4.057545103	-3.756463492	0.000482399	0.842801535	-1.75558157
chr10	126150256	cg15016513	LHPP	-0.403404119	-2.866485911	-3.756205264	0.000482779	0.842801535	-1.755946816
chr2	207308087	cg26258845	ADAM23	-0.34509589	-4.524360166	-3.754384453	0.00048547	0.842801535	-1.758522033
chr6	74909201	cg12878216	RP11-554D15.1	-0.542270392	1.990181014	-3.753665146	0.000486537	0.842801535	-1.759539266
chr22	19878124	cg07793095	TXNRD2	0.464434356	2.946765366	3.752814019	0.000487802	0.842801535	-1.760742844
chr1	8052412	cg08719370		-0.365831833	2.785582114	-3.75267244	0.000488013	0.842801535	-1.760943044
chr22	17809837	cg10036732	CECR9	0.509712358	1.763502017	3.752451932	0.000488341	0.842801535	-1.761254848
chr2	201676965	cg12734920	BZW1,AC007163.6	0.526603648	-4.436382342	3.752012123	0.000488997	0.842801535	-1.761876732
chr19	46283045	cg26298722	DMPK	-0.698877395	-3.194623814	-3.750703817	0.000490953	0.842801535	-1.763726538
chr3	47934654	cg00542351	MAP4	-0.332705591	1.21761367	-3.750298729	0.00049156	0.842801535	-1.764299252
chr12	120315085	cg06586923	CIT	-0.395099073	-1.962764866	-3.749526357	0.000492719	0.842801535	-1.765391182
chr4	8271196	cg14127947	HTRA3	-0.51853871	0.724288003	-3.749075564	0.000493397	0.842801535	-1.766028454
chr15	89952135	cg14164044		0.424776707	-4.520923358	3.748167071	0.000494766	0.842801535	-1.767312694
chr10	45416363	cg10885992	TMEM72,RP11-285G1.2,TMEM72-AS1	-0.363308617	2.704360686	-3.747740803	0.00049541	0.842801535	-1.767915233
chr3	168845842	cg17770844	MECOM	-0.526544149	2.658721903	-3.747594589	0.000495631	0.842801535	-1.768121905
chr3	151055545	cg26182497	P2RY12,MED12L	-0.677288205	2.612255183	-3.746650793	0.000497059	0.842801535	-1.769455895
chr21	46898789	cg03705621		0.456727679	-0.004611119	3.746372259	0.000497482	0.842801535	-1.769849564
chr8	100131380	cg03177438	CTD-2340D6.1	0.398983395	2.951141729	3.74489425	0.000499729	0.842801535	-1.771938382
chr1	89150044	cg01077609	PKN2,RP11-76N22.2	0.533683139	-4.748811679	3.744741321	0.000499962	0.842801535	-1.772154498
chr1	186413580	cg07840186		-0.487699944	2.966046696	-3.743908286	0.000501233	0.842801535	-1.773331677
chr8	41763066	cg25038476		0.245424625	1.353542075	3.74378915	0.000501415	0.842801535	-1.773500025
chr4	157996182	cg27520340	GLRB	-0.345485314	2.178276318	-3.743673335	0.000501592	0.842801535	-1.773663678
chr7	21467710	cg04028315	SP4	0.650890271	-4.908920287	3.743459304	0.000501919	0.842801535	-1.773966112
chr10	79397421	cg19322126	KCNMA1	0.560182435	-2.033892946	3.742945323	0.000502706	0.842801535	-1.774692365
chr17	81031536	cg18413830		0.340306175	2.166014344	3.742724158	0.000503045	0.842801535	-1.775004863
chr1	179712298	cg13449778	FAM163A	0.591073992	-4.0095183	3.741319451	0.000505204	0.842801535	-1.776989526
chr2	71503740	cg01579289	ZNF638	0.609749181	-4.422711041	3.740864549	0.000505904	0.842801535	-1.777632195
chr1	75863733	cg14495597	SLC44A5	0.405899682	2.139781558	3.739751832	0.000507623	0.842801535	-1.779204104
chr10	73431820	cg06753816	CDH23	0.312274433	1.646686963	3.739485528	0.000508035	0.842801535	-1.779580286
chr12	94541990	cg01414289	PLXNC1	0.5857921	-4.768396802	3.738144033	0.000510115	0.842801535	-1.781475162
chr1	1099051	cg20544808		0.319344441	2.403601379	3.73727264	0.000511471	0.842801535	-1.782705907
chr3	127771089	cg00902873	SEC61A1	0.622120558	-4.677090443	3.736899414	0.000512053	0.842801535	-1.783233021
chr10	130424832	cg25207366		-0.341804492	1.908575165	-3.736178703	0.000513178	0.842801535	-1.784250851
chr19	49866817	cg05088512	DKKL1,TEAD2	0.460863333	-4.666693952	3.736130879	0.000513253	0.842801535	-1.784318389
chr2	177022517	cg04201253	HOXD3	0.409780144	-2.279970134	3.73612041	0.000513269	0.842801535	-1.784333174
chr15	71146185	cg08592761	RP11-795G3.3,RP11-138H8.5,LRRC49	0.558487411	-3.342499176	3.735226064	0.000514669	0.843073574	-1.785596135
chr12	50677281	cg12787624	LIMA1	0.626646568	-4.10637609	3.728907293	0.000524665	0.852810265	-1.79451671
chr19	45737880	cg12009516	EXOC3L2	0.423117412	0.244894769	3.728840934	0.000524771	0.852810265	-1.79461037
chr19	50204707	cg24201033		-0.745815779	0.19947061	-3.728399141	0.000525477	0.852810265	-1.795233903
chr17	56296710	cg02165978	MKS1	0.379769079	-4.428974755	3.727930076	0.000526227	0.852810265	-1.795895904
chr1	24117402	cg19696976	LYPLA2	0.401161526	-3.718270958	3.727440833	0.000527011	0.852810265	-1.796586357
chr17	79317339	cg18395466		-0.56593988	-2.890760886	-3.726273496	0.000528886	0.852810265	-1.798233671
chr5	77287128	cg07663665		0.376885405	1.659457836	3.725697516	0.000529814	0.852810265	-1.799046422
chr14	66974799	cg01250558	GPHN,RP11-72M17.1	-0.530103449	-3.281756322	-3.72410296	0.00053239	0.852810265	-1.801296264
chr11	809742	cg17499981	PIDD,RPLP2	0.36770182	-4.047622039	3.724012828	0.000532536	0.852810265	-1.801423427
chr17	4631822	cg18520696		-0.467052905	2.800759848	-3.723536642	0.000533307	0.852810265	-1.802095243
chr21	16289138	cg26693979		-0.363457219	2.387560058	-3.722896719	0.000534346	0.852810265	-1.802998021
chr11	64662577	cg06943835		-0.760962169	1.626709072	-3.720228585	0.000538699	0.855034927	-1.806761622
chr5	178977398	cg05712903	RUFY1	-0.87288049	-2.74256642	-3.718881259	0.000540909	0.855034927	-1.808661818
chr19	10196726	cg25867726	C19orf66	0.493821091	-4.77255975	3.715188634	0.000547013	0.855034927	-1.813868637
chr12	7126177	cg12665003	C1S,LPCAT3	-0.516599904	-3.760986849	-3.712303449	0.000551829	0.855034927	-1.817935834
chr1	12079274	cg01942719	MIIP	0.379779498	-4.269020187	3.711336991	0.000553451	0.855034927	-1.81929802
chr16	3014183	cg05913514	KREMEN2	0.600018963	-3.451293023	3.711324909	0.000553471	0.855034927	-1.819315048
chr5	120535213	cg11139109		0.341104821	1.389696658	3.710661827	0.000554587	0.855034927	-1.820249574
chr7	140086742	cg23546626	RN5S248,SLC37A3	0.756737181	1.83532139	3.710607438	0.000554678	0.855034927	-1.820326227
chr18	12884315	cg01866190	PTPN2	0.509783357	-5.083715447	3.709750263	0.000556124	0.855034927	-1.821534222
chr1	227747468	cg18947553	RN5S77	-0.711625048	0.440835597	-3.709248018	0.000556973	0.855034927	-1.822241982
chr17	79683232	cg16087482	SLC25A10	-0.370441323	3.54416243	-3.709002156	0.000557389	0.855034927	-1.822588439
chr4	81106414	cg12572049	RP11-377G16.2,PRDM8	-0.426286608	-4.502944019	-3.708017542	0.000559057	0.855034927	-1.823975841
chr13	103359996	cg13668195		-0.48268279	1.557912057	-3.706877939	0.000560995	0.855034927	-1.825581495
chr1	855445	cg15105996	RP11-54O7.3	-0.365805787	3.253928986	-3.70622265	0.000562111	0.855034927	-1.826504704
chr1	177554854	cg03488913	RP1-35C21.2	-0.379505319	2.319407629	-3.704774271	0.000564588	0.855034927	-1.828545084
chr2	162930666	cg10507402	AC008063.2,DPP4	0.571485478	-3.668774026	3.703606249	0.000566592	0.855034927	-1.830190339
chr19	5403710	cg19225090		0.424918229	2.15011335	3.703572271	0.000566651	0.855034927	-1.830238198
chr17	19563573	cg19403973	ALDH3A2	-0.365854436	2.421692616	-3.702995874	0.000567642	0.855034927	-1.831050041
chr10	79686265	cg10531748	RP11-126H7.3,DLG5	-0.348595745	-4.069190865	-3.701664002	0.000569941	0.855034927	-1.832925805
chr15	65864617	cg21008129	snoU13	0.578808832	2.221588194	3.701578562	0.000570088	0.855034927	-1.833046128
chr5	173043850	cg13688524	BOD1	-0.37255993	-3.581886876	-3.701117655	0.000570886	0.855034927	-1.833695202
chr15	42187219	cg25507299	RP11-23P13.6,SPTBN5	0.709021744	-4.824849422	3.701037918	0.000571024	0.855034927	-1.83380749
chr11	17298048	cg17317180	NUCB2	0.559581135	-4.853493922	3.700592271	0.000571796	0.855034927	-1.834435045
chr8	103932743	cg03912785	KB-1507C5.2	-0.400103288	2.056029893	-3.700335635	0.000572242	0.855034927	-1.834796428
chr7	27231894	cg06218338	RP1-170O19.14	0.341802875	-0.593000264	3.699385583	0.000573893	0.855034927	-1.836134177
chr12	79816965	cg11340603	RP1-78O14.1	-0.884477283	-0.058233025	-3.698120509	0.000576099	0.855034927	-1.837915339
chr2	20850887	cg08084218	HS1BP3	0.53031134	-3.397313582	3.695835992	0.000580103	0.855034927	-1.841131354
chr12	4829827	cg14920334	RP11-234B24.2,GALNT8,RP11-234B24.6	-0.459028386	0.104471215	-3.69232606	0.000586306	0.855034927	-1.846071248
chr18	47680812	cg17529399		0.396536329	2.519723884	3.691869802	0.000587118	0.855034927	-1.846713281
chr2	2829731	cg11380881		-0.506484173	3.839191549	-3.691100824	0.000588487	0.855034927	-1.847795311
chr17	42297979	cg17803467	UBTF,RP5-882C2.2	0.340757358	-3.287637631	3.691033434	0.000588607	0.855034927	-1.847890131
chr9	135050696	cg03326620	NTNG2	0.311451836	1.973044824	3.690859494	0.000588918	0.855034927	-1.848134872
chr12	97011423	cg11051096	C12orf55	-0.326957237	1.823926449	-3.689672887	0.000591038	0.855034927	-1.849804376
chr6	130257814	cg02738450	RP11-73O6.4	-0.394639704	-3.408175305	-3.689413891	0.000591502	0.855034927	-1.85016875
chr2	101437393	cg24438335	NPAS2	-0.538390108	-3.583253369	-3.689407477	0.000591514	0.855034927	-1.850177773
chr11	10315754	cg04415045	SBF2	0.631599457	-3.640322743	3.689265593	0.000591768	0.855034927	-1.850377383
chr4	43344303	cg10227976	RP11-1E6.1	-0.391288761	2.163322486	-3.689182755	0.000591916	0.855034927	-1.850493923
chr19	14117472	cg21037773	RFX1	0.600338943	-4.873236986	3.688560164	0.000593034	0.855034927	-1.851369779
chr16	73092394	cg00614832	ZFHX3	-0.581061919	-2.662630111	-3.68843035	0.000593267	0.855034927	-1.851552394
chr12	48113278	cg06614110	RP1-197B17.3	-0.461756743	1.145862729	-3.688315763	0.000593473	0.855034927	-1.851713588
chr12	56727915	cg00394830	PAN2	-0.624147689	-2.129072505	-3.686526833	0.000596697	0.855034927	-1.854229934
chr6	48416969	cg04863947		0.628017596	1.536637888	3.686229604	0.000597234	0.855034927	-1.854647985
chr9	101945602	cg25264799	RP11-96L7.2	0.438009976	2.452085135	3.685106202	0.000599269	0.855034927	-1.856227954
chr7	155283886	cg03143164	CNPY1	0.552792287	-3.443882341	3.684893686	0.000599655	0.855034927	-1.856526822
chr5	134456203	cg12549340	CTC-276P9.2,CTC-203F4.1,CTC-349C3.1	-0.381414715	2.840771688	-3.684199053	0.000600917	0.855034927	-1.857503672
chr5	139944476	cg17400634	SLC35A4,APBB3	-0.748144425	-3.438813792	-3.683004804	0.000603093	0.855034927	-1.859182988
chr19	2217980	cg08138366	DOT1L	-0.427841827	2.644992909	-3.681155571	0.000606478	0.855034927	-1.861782988
chr9	136114331	cg14248367		0.769172866	-4.023770181	3.680938817	0.000606876	0.855034927	-1.862087715
chr5	141737017	cg23326901	AC005592.2	0.585901917	-3.98838152	3.680717501	0.000607282	0.855034927	-1.86239885
chr19	56347870	cg03602143	NLRP11,NLRP4	-0.398192762	2.346307454	-3.680489521	0.000607701	0.855034927	-1.862719346
chr14	89029717	cg18262260	ZC3H14	0.539928697	-4.350359871	3.680248053	0.000608146	0.855034927	-1.863058798
chr11	28284033	cg15192310	7SK,METTL15	-0.697700365	1.959394335	-3.680233611	0.000608172	0.855034927	-1.8630791
chr8	70527162	cg02887723	SULF1	0.36142302	1.614642743	3.679178591	0.000610117	0.855034927	-1.864562147
chr14	31145132	cg10539170	SCFD1	0.56760431	2.510270582	3.677604601	0.000613029	0.855034927	-1.866774468
chr16	68958161	cg11192749	TMCO7	-0.551655759	2.738490561	-3.674604161	0.000618617	0.855034927	-1.870990911
chr15	52861552	cg18169186	ARPP19	0.370862244	-0.079401015	3.674301769	0.000619182	0.855034927	-1.871415795
chr7	130132259	cg05862114	MEST	-0.387265854	-0.290887227	-3.672810964	0.00062198	0.855034927	-1.873510332
chr3	50358716	cg26562694	HYAL2,TUSC2	-0.63585041	-3.086663896	-3.672727036	0.000622137	0.855034927	-1.87362824
chr1	164147807	cg16502933		-0.292862385	2.18118178	-3.672600899	0.000622375	0.855034927	-1.873805446
chr6	134497180	cg25025235	SGK1	0.587928239	-2.467158192	3.67199988	0.000623506	0.855034927	-1.874649768
chr1	179198680	cg04007241	ABL2	-0.623891746	-1.964076745	-3.671420692	0.000624599	0.855034927	-1.875463382
chr11	27743654	cg22288103	BDNF,RP11-587D21.4	0.46649825	-3.899194751	3.67034425	0.000626634	0.855034927	-1.876975404
chr4	168155695	cg09722742	SPOCK3	-0.618858285	-2.936817089	-3.670203833	0.0006269	0.855034927	-1.87717263
chr22	50132323	cg04777742	7SK	-0.37998903	2.092069207	-3.670201617	0.000626905	0.855034927	-1.877175743
chr6	33239446	cg05216888	VPS52,RPS18	0.615490855	-3.349628951	3.67012685	0.000627046	0.855034927	-1.877280758
chr6	13422581	cg23939865		-0.351064726	2.438653846	-3.668592133	0.000629961	0.855034927	-1.879436215
chr6	37073050	cg13940134		0.414575949	2.403032242	3.667351541	0.000632327	0.855034927	-1.881178374
chr1	116961404	cg17179875	ATP1A1OS	0.462169712	-3.580513345	3.667083376	0.000632839	0.855034927	-1.881554933
chr14	101201146	cg16146794		0.445998942	2.957529728	3.666226546	0.000634479	0.855034927	-1.88275804
chr9	80003456	cg26251415	VPS13A	-0.593107864	1.747573303	-3.663946619	0.000638863	0.855034927	-1.885958941
chr10	6297911	cg08330247		-0.380612374	3.27914793	-3.663724033	0.000639293	0.855034927	-1.886271406
chr1	165667450	cg19778201	ALDH9A1,RP11-466F5.5	0.63109754	-4.032713889	3.663482888	0.000639759	0.855034927	-1.886609918
chr12	133707147	cg18043916	CTD-2140B24.4,ZNF268,ZNF10,ZNF891	-0.53845119	-3.264357743	-3.663352316	0.000640011	0.855034927	-1.886793208
chr2	42396302	cg19581424	EML4,AC083949.1	-0.298528493	-3.506319459	-3.663077398	0.000640543	0.855034927	-1.887179116
chr1	27961796	cg13448978	FGR	-0.440808609	-0.360922111	-3.662007125	0.000642616	0.855034927	-1.888681393
chr17	38758156	cg24211550		0.385860267	-0.771619887	3.66190847	0.000642807	0.855034927	-1.888819862
chr10	112835859	cg16886188	ADRA2A	-0.311282953	-4.508510342	-3.661326031	0.000643939	0.855034927	-1.88963733
chr6	34205665	cg10200629	HMGA1	0.491504549	-2.701111925	3.660786163	0.000644989	0.855034927	-1.890395014
chr6	85257308	cg19290181	RP1-90L14.1	0.613565013	-0.370072795	3.660724598	0.000645109	0.855034927	-1.890481414
chr10	134624055	cg08553452		0.389328318	2.2907812	3.66041933	0.000645704	0.855034927	-1.890909827
chr4	25162212	cg06123855	SEPSECS,PI4K2B	0.448090926	-3.764319638	3.660389961	0.000645761	0.855034927	-1.890951043
chr19	13001894	cg23834964	GCDH	-0.609044163	-1.925196869	-3.660138637	0.000646251	0.855034927	-1.891303742
chr1	183274583	cg08744986	NMNAT2	0.515253088	2.389986556	3.658905697	0.00064866	0.855034927	-1.893033891
chr11	34368158	cg19466177		0.430150417	2.656265694	3.658241993	0.000649961	0.855034927	-1.893965172
chr22	19701868	cg10989870	AC000093.3,SEPT5	-0.691048794	-2.900313216	-3.657789394	0.000650849	0.855034927	-1.894600208
chr3	51976003	cg15577135	PARP3,RRP9	-0.524579056	-2.652801737	-3.657708728	0.000651008	0.855034927	-1.894713386
chr16	67876973	cg01939117	CENPT,THAP11	0.497860617	-3.69611335	3.657619257	0.000651183	0.855034927	-1.894838919
chr2	172946193	cg08750504	METAP1D	-0.473424044	-0.880386678	-3.657017382	0.000652367	0.855034927	-1.895683351
chr19	2462065	cg11879536		0.553081856	-3.316658752	3.656508457	0.00065337	0.855034927	-1.896397339
chr15	33014021	cg21813383	GREM1	0.268985698	2.478245938	3.655495319	0.00065537	0.855034927	-1.897818611
chr3	48885326	cg09410434	PRKAR2A-AS1,PRKAR2A	0.572945432	-4.786018244	3.655318503	0.00065572	0.855034927	-1.898066643
chr6	131923464	cg25806613	MED23	0.518349897	2.284389485	3.655294175	0.000655768	0.855034927	-1.898100769
chr17	44026652	cg26163368	MAPT	-0.363769544	-3.796550703	-3.655124672	0.000656103	0.855034927	-1.898338538
chr3	99038926	cg20414966		-0.274946447	2.293002774	-3.654746893	0.000656851	0.855034927	-1.898868453
chr3	2940073	cg02115416	CNTN4	0.397416064	1.921214874	3.653205677	0.000659912	0.855034927	-1.901030152
chr19	52872916	cg22080027	ZNF880	0.34074778	-2.885870505	3.653109511	0.000660103	0.855034927	-1.901165024
chr17	75137132	cg14821192	SEC14L1	-0.660761671	-3.467885198	-3.653018561	0.000660284	0.855034927	-1.90129258
chr16	81040972	cg09293699	CENPN,CMC2	0.508207881	-5.336223208	3.651358008	0.000663599	0.855034927	-1.903621295
chr3	71450880	cg17977511	FOXP1	-0.387553989	2.825320666	-3.650456265	0.000665406	0.855034927	-1.904885732
chr14	76573201	cg14713675		0.309156324	2.392390293	3.649821189	0.000666681	0.855034927	-1.905776186
chr6	84563219	cg02244718	RIPPLY2	0.552949094	-3.460104829	3.647454249	0.000671455	0.855034927	-1.909094483
chr15	90727995	cg18569141	SEMA4B	-0.353961492	-0.448487223	-3.645413557	0.000675596	0.855034927	-1.911954846
chr4	165878219	cg08992305	FAM218A	1.391091391	-2.553437787	3.64456446	0.000677327	0.855034927	-1.913144841
chr2	241076198	cg22062537	MYEOV2	-0.739631214	-1.624883876	-3.644467378	0.000677525	0.855034927	-1.913280895
chr12	724020	cg21641634	NINJ2	0.381988973	1.152929744	3.644466474	0.000677527	0.855034927	-1.913282161
chr6	30685534	cg05317081	MDC1	-0.411716088	-4.116551624	-3.643198293	0.00068012	0.855034927	-1.915059314
chr1	155579929	cg04073618	MSTO1,RP11-29H23.4	0.540047651	-4.805622623	3.642808446	0.00068092	0.855034927	-1.915605583
chr12	133067405	cg08163785	FBRSL1	-0.762365254	-2.642756196	-3.641668478	0.000683262	0.855034927	-1.91720284
chr3	14190464	cg20856375	XPC	0.358016764	2.792251075	3.640505757	0.000685658	0.855034927	-1.918831812
chr11	73309264	cg00358927	FAM168A	0.549009483	-4.742790576	3.637980981	0.00069089	0.855034927	-1.92236844
chr6	48528510	cg25874170		-0.349139192	2.015779324	-3.637430672	0.000692036	0.855034927	-1.923139189
chr12	48213813	cg07472069	HDAC7	0.621800172	-5.191445445	3.637346411	0.000692211	0.855034927	-1.9232572
chr1	61508924	cg00339300		0.581896959	-3.792132461	3.637138917	0.000692644	0.855034927	-1.923547799
chr15	90777825	cg02461011	CIB1,C15orf58	-0.484709658	-2.917814928	-3.637013834	0.000692905	0.855034927	-1.923722979
chr1	11459406	cg10782367		-0.398183915	2.283010393	-3.63680982	0.00069333	0.855034927	-1.924008696
chr20	49639134	cg17846334	KCNG1	-0.439783435	-3.332474577	-3.635663676	0.000695726	0.855034927	-1.925613747
chr14	93582398	cg16628119	ITPK1	-0.61664755	-3.10382372	-3.635208661	0.00069668	0.855034927	-1.926250902
chr11	106387836	cg03695083		-0.485440645	0.866283781	-3.634843126	0.000697446	0.855034927	-1.926762739
chr16	2264870	cg11858176	PGP	0.497583404	-3.863469738	3.633164466	0.000700978	0.855034927	-1.929113053
chr1	21059257	cg25277868	SH2D5,RP5-930J4.2	-0.723757711	-1.946685382	-3.633135978	0.000701038	0.855034927	-1.929152937
chr3	183751905	cg24734647	HTR3D	0.42602945	2.312180328	3.632866364	0.000701607	0.855034927	-1.929530393
chr6	31620972	cg04512050	BAG6,APOM	0.59762127	-4.420237935	3.632682504	0.000701995	0.855034927	-1.92978779
chr1	47184913	cg23470864	KIAA0494	-0.490889525	-3.312266125	-3.632315493	0.000702771	0.855034927	-1.930301577
chr5	138775106	cg10356060	DNAJC18	0.594559494	-4.47985021	3.631879101	0.000703694	0.855034927	-1.930912471
chr11	1918450	cg16151795		-0.408557753	-1.369865073	-3.631540447	0.000704411	0.855034927	-1.931386527
chr7	26688468	cg05059969		-0.353500231	2.092435442	-3.630445365	0.000706735	0.855034927	-1.932919351
chr10	50747201	cg22788080	ERCC6,RP11-123B3.6	0.402481113	-4.239082585	3.630396572	0.000706839	0.855034927	-1.932987645
chr22	26875499	cg11205006	HPS4	0.4143735	-3.670908658	3.628960378	0.000709898	0.855034927	-1.934997698
chr1	93646010	cg15062711	CCDC18,TMED5	0.243852157	-3.760752285	3.628778315	0.000710287	0.855034927	-1.935252488
chr3	43327854	cg20352749	SNRK	0.484954429	-3.051493962	3.628435932	0.000711019	0.855034927	-1.935731631
chr2	176993089	cg18448949	AC009336.1,HOXD8,HOXD-AS2	-0.664247581	-2.734789049	-3.628205565	0.000711512	0.855034927	-1.936054006
chr9	4488463	cg16438069		0.553900076	1.944091712	3.627499206	0.000713024	0.855034927	-1.937042441
chr17	73257779	cg16827057	GGA3,MRPS7	0.461140231	-3.964279543	3.626512533	0.000715142	0.855034927	-1.938423025
chr17	73021048	cg16015797		-0.362696315	1.383806841	-3.624882597	0.000718655	0.855034927	-1.940703412
chr19	4067159	cg02010868	ZBTB7A	0.577132311	-3.655045542	3.622338632	0.00072417	0.855034927	-1.944261913
chr14	105838058	cg12010548	PACS2	-0.337911501	2.505954249	-3.622166164	0.000724545	0.855034927	-1.944503131
chr11	10420970	cg19983782	U6atac,AMPD3	0.576630057	2.841833167	3.622135762	0.000724611	0.855034927	-1.944545653
chr1	50888826	cg26560222	DMRTA2	-0.525934379	-2.58927246	-3.621251408	0.000726539	0.855034927	-1.945782472
chr8	112636625	cg18009359		-0.23536144	1.964684961	-3.62116795	0.000726721	0.855034927	-1.945899188
chr15	51385891	cg18588323	RP11-108K3.1	-0.597117852	-2.572885781	-3.620748984	0.000727637	0.855034927	-1.946485097
chr10	105881694	cg16307587	SFR1	0.582401437	-5.100502273	3.620427144	0.000728341	0.855034927	-1.946935163
chr19	16187089	cg23183906	TPM4	0.497687669	-4.340857627	3.618612337	0.000732322	0.855034927	-1.949472772
chr19	34287218	cg26156860	KCTD15	0.541795866	-2.945512906	3.618082811	0.000733487	0.855034927	-1.950213119
chr2	46043	cg19145730	FAM110C	0.677148657	-4.543948174	3.617574807	0.000734607	0.855034927	-1.95092334
chr11	107328636	cg19998148	CWF19L2	-0.665375136	-3.354796317	-3.616764044	0.000736397	0.855034927	-1.952056771
chr18	71815687	cg21789870	FBXO15,TIMM21	-0.411960895	-3.483784363	-3.615340897	0.000739551	0.855034927	-1.9540461
chr2	178990863	cg16020486	RBM45	0.372782374	2.561963448	3.614617357	0.000741159	0.855034927	-1.95505739
chr1	24648545	cg01231985	GRHL3,RP11-10N16.3	0.518995112	-3.344470523	3.613630572	0.000743357	0.855034927	-1.956436512
chr7	115980302	cg02123030	AC002066.1,CAV2	0.475159872	1.131117241	3.612518268	0.000745843	0.855034927	-1.957990907
chr21	38640226	cg16229109	DSCR3,TMPRSS3	0.449619178	-3.999581951	3.611915019	0.000747194	0.855034927	-1.958833853
chr19	16045054	cg18449879	CYP4F11	0.847300683	0.711227726	3.611533886	0.000748049	0.855034927	-1.959366403
chr1	26233459	cg14076195	STMN1	-0.919071677	-1.918078282	-3.611484636	0.00074816	0.855034927	-1.959435219
chr19	1569132	cg21916772	MEX3D	-0.344825281	2.079080826	-3.611414917	0.000748316	0.855034927	-1.959532632
chr12	104873221	cg24742550		0.32638535	2.244130115	3.611308963	0.000748554	0.855034927	-1.959680675
chr6	4776490	cg22828147	RP3-430A16.1,CDYL	0.626556373	-3.50019754	3.611113816	0.000748993	0.855034927	-1.959953338
chr13	62824696	cg13115265		0.472448883	0.40917614	3.610841384	0.000749605	0.855034927	-1.960333975
chr10	74927882	cg11829033	ECD,FAM149B1	0.622086523	-4.004767667	3.610642169	0.000750053	0.855034927	-1.96061231
chr2	100088186	cg02100722	REV1	-0.499831065	2.548404862	-3.610209797	0.000751027	0.855034927	-1.961216383
chr1	177140145	cg04209911	FAM5B	0.635480272	-3.334247796	3.610059291	0.000751366	0.855034927	-1.961426652
chr10	37969891	cg24388762		-0.879151561	1.74749714	-3.609547585	0.000752521	0.855034927	-1.962141523
chr7	30492171	cg05798501		-0.352825188	3.25969651	-3.608929962	0.000753916	0.855034927	-1.963004318
chr18	33732642	cg12224624	ELP2	0.398371908	2.814191321	3.608920924	0.000753936	0.855034927	-1.963016943
chr17	40428524	cg03384545	STAT5B	0.704781664	-3.795736816	3.608803044	0.000754203	0.855034927	-1.963181611
chr15	60298900	cg01673669	FOXB1	-0.515887366	-2.725980965	-3.608733997	0.000754359	0.855034927	-1.963278063
chr19	5335159	cg19004608	PTPRS	-0.28963301	2.241764107	-3.608733896	0.00075436	0.855034927	-1.963278205
chr11	73588430	cg12618987	CHCHD8,PAAF1	0.51570854	-2.211585536	3.608506481	0.000754874	0.855034927	-1.963595876
chr6	56143542	cg24591082	COL21A1	0.375073926	1.728940238	3.607037322	0.000758208	0.855034927	-1.965647955
chr1	33721459	cg07351084	ZNF362	-0.54168799	-3.402775841	-3.606827199	0.000758686	0.855034927	-1.965941428
chr6	33290780	cg21286626	DAXX	0.301025777	-4.064816716	3.606193408	0.000760129	0.855034927	-1.966826584
chr5	172656055	cg26305817		-0.649837046	-2.848345162	-3.604671862	0.000763605	0.855034927	-1.968951377
chr2	69870896	cg04352617	AAK1,AC092431.1	0.500794438	-4.501317038	3.603238776	0.000766892	0.855034927	-1.970952363
chr6	143266406	cg26659645	HIVEP2	0.701451614	-4.345652204	3.603079963	0.000767258	0.855034927	-1.971174094
chr13	111214192	cg25404263	RAB20	-0.512888724	-3.074773396	-3.602742081	0.000768035	0.855034927	-1.971645826
chr2	197657210	cg07779895	GTF3C3	-0.386318928	2.402085952	-3.602610589	0.000768338	0.855034927	-1.971829403
chr2	61778147	cg03064626		0.306650505	2.562877708	3.602213528	0.000769253	0.855034927	-1.97238373
chr22	31503862	cg15945047	RP3-412A9.11,MTMR3	-0.266138476	-4.180937913	-3.601892459	0.000769993	0.855034927	-1.972831953
chr2	191221162	cg22626764	INPP1	-0.499906637	2.304690565	-3.601224867	0.000771535	0.855034927	-1.973763889
chr10	88024572	cg16692757	MIR346	-0.276457101	0.807877983	-3.600971323	0.000772122	0.855034927	-1.974117812
chr10	76572932	cg12082352		-0.314286344	2.955822884	-3.600651711	0.000772862	0.855034927	-1.97456395
chr3	166143675	cg10771751		0.47870176	2.103341909	3.60054997	0.000773097	0.855034927	-1.974705963
chr19	33071955	cg16592713	PDCD5	-0.394862784	-3.205095003	-3.600015892	0.000774336	0.855034927	-1.97545143
chr6	106429769	cg25362652		-0.810333242	0.396505445	-3.599699244	0.000775071	0.855034927	-1.975893389
chr17	72856049	cg13823003	GRIN2C	0.583066206	-4.932200264	3.599399535	0.000775767	0.855034927	-1.976311695
chr7	64274602	cg17502541	ZNF138	0.476941485	2.098174467	3.599007984	0.000776678	0.855034927	-1.976858166
chr19	1057919	cg14618760	ABCA7	0.385867342	3.156291186	3.598005229	0.000779014	0.855034927	-1.97825758
chr13	21178809	cg13369644	IFT88	-0.292346207	1.696485527	-3.596137235	0.000783385	0.855034927	-1.980864143
chr16	67980202	cg08106487	SLC12A4	-0.597998474	4.196916143	-3.595990836	0.000783729	0.855034927	-1.981068407
chr12	45727991	cg15917640	ANO6	-0.464906462	1.342445869	-3.595726592	0.000784349	0.855034927	-1.981437085
chr12	116191607	cg07628467	RP11-110L15.1	0.395520206	1.722982642	3.595614442	0.000784613	0.855034927	-1.981593557
chr12	31742831	cg04051918	DENND5B-AS1,DENND5B	-0.847762859	-3.108419713	-3.595241733	0.000785489	0.855034927	-1.982113548
chr3	42814705	cg03992938	RP11-70C1.1,CCDC13	0.577384412	-4.348162217	3.595051135	0.000785937	0.855034927	-1.982379458
chr20	24514463	cg24220004	SYNDIG1	-0.280793355	2.357420886	-3.594648792	0.000786885	0.855034927	-1.982940762
chr5	139125903	cg14488592	CTB-35F21.2	-0.366293192	-4.178127319	-3.594035052	0.000788332	0.855034927	-1.983796944
chr6	36355716	cg08424722	ETV7,RP1-50J22.4	-0.640810933	-1.848668558	-3.593710714	0.000789098	0.855034927	-1.984249384
chr1	31120061	cg12008577		-0.404777241	1.622378577	-3.593481557	0.00078964	0.855034927	-1.98456904
chr1	119535928	cg24035245		-0.504820447	-2.458356178	-3.592493721	0.000791978	0.855034927	-1.985946919
chr2	165698835	cg25227211	AC019181.2,COBLL1	0.605354059	-4.057942842	3.592210872	0.000792649	0.855034927	-1.986341427
chr7	52422840	cg12501919		0.421534668	1.738426974	3.5919936	0.000793165	0.855034927	-1.986644462
chr6	167041058	cg18866084	RPS6KA2	-0.526542851	-0.068694071	-3.59177785	0.000793677	0.855034927	-1.98694537
chr6	160794836	cg08749705		-0.288417831	1.190089947	-3.591619596	0.000794053	0.855034927	-1.987166083
chr11	102980042	cg17214251	DYNC2H1	0.629851031	-4.148614704	3.591619271	0.000794054	0.855034927	-1.987166536
chr17	79869441	cg24584890	PCYT2	0.587390336	-3.495495118	3.59126419	0.000794898	0.855034927	-1.987661746
chr6	169002003	cg08112248		-0.327018538	3.429843132	-3.59074383	0.000796137	0.855034927	-1.988387433
chr10	81967536	cg09614479	RP11-40F6.2	-0.411765742	0.933194607	-3.590400798	0.000796955	0.855034927	-1.988865802
chr4	119810066	cg11566061	SYNPO2	0.72175392	-4.656750791	3.590321361	0.000797145	0.855034927	-1.988976577
chr2	217480474	cg05933241		-0.334644421	2.7608399	-3.590285109	0.000797231	0.855034927	-1.98902713
chr2	60784368	cg19192931		-0.46281176	-3.481665866	-3.589958967	0.000798009	0.855034927	-1.989481924
chr16	20818083	cg02991170	AC004381.6,ERI2	0.606532153	-4.62815964	3.589893291	0.000798166	0.855034927	-1.989573506
chr4	178230858	cg22833147	NEIL3	-0.785628502	-2.685589851	-3.588163281	0.000802309	0.855034927	-1.991985702
chr11	68671964	cg24640272	MRPL21	-0.815757015	-2.043373964	-3.587911979	0.000802912	0.855034927	-1.992336066
chr9	136216149	cg00386386	MED22,RPL7A,SNORD24,SNORD36B,SNORD36A	0.641993821	1.916237967	3.587315789	0.000804346	0.855034927	-1.993167238
chr8	55369327	cg05200607	SOX17	0.436638657	-2.525151984	3.586740471	0.000805731	0.855034927	-1.993969266
chr13	53422780	cg22763718	PCDH8	-0.489998342	-2.479782131	-3.586442376	0.00080645	0.855034927	-1.994384812
chr8	126271632	cg16142616		0.348235337	3.082220341	3.585409789	0.000808945	0.855034927	-1.99582415
chr14	102026394	cg23354716	DIO3OS,DIO3	0.344220357	-1.788775573	3.58526641	0.000809291	0.855034927	-1.996023998
chr3	172561984	cg19527215		-0.46914258	2.853896337	-3.584346521	0.000811521	0.855034927	-1.997306109
chr14	95624149	cg08184640	DICER1,DICER1-AS1	0.324572255	-4.463728196	3.583894031	0.00081262	0.855034927	-1.997936734
chr2	27994528	cg14093101	MRPL33	-0.498097789	-3.288635524	-3.583859575	0.000812704	0.855034927	-1.997984753
chr19	704580	cg14667585		-0.479696327	-3.773869492	-3.582374824	0.000816319	0.855034927	-2.000053817
chr4	6588793	cg08494133		-0.480273991	3.615006605	-3.581474759	0.000818519	0.855034927	-2.001307954
chr4	76439650	cg19283470	THAP6,RCHY1	0.449857721	-4.341105594	3.581154405	0.000819303	0.855034927	-2.001754305
chr10	118893174	cg06611922		-0.634527434	-2.661311014	-3.580212684	0.000821613	0.855034927	-2.003066329
chr9	119976075	cg10062722	ASTN2	0.311196825	2.269188819	3.578963029	0.000824687	0.855034927	-2.004807192
chr1	166136233	cg18048954	FAM78B	0.526550222	-3.89127343	3.578609616	0.000825558	0.855034927	-2.005299485
chr14	31028149	cg21061067	G2E3,RP11-1103G16.1	-0.467420678	-3.279654544	-3.578320382	0.000826272	0.855034927	-2.005702366
chr2	232826272	cg19641404	DIS3L2	0.392332857	-3.733570998	3.578134563	0.000826731	0.855034927	-2.005961191
chr1	8937640	cg13432294	ENO1,ENO1-IT1,ENO1-AS1	-0.312994193	-4.037940315	-3.577452646	0.000828417	0.855034927	-2.00691099
chr17	38474509	cg02858413	RARA	0.411476151	-3.775123126	3.577449396	0.000828425	0.855034927	-2.006915516
chr3	123671920	cg13828713	CCDC14	-0.378602091	3.741113227	-3.577298454	0.000828799	0.855034927	-2.007125745
chr3	134203408	cg18342939	ANAPC13,CEP63	0.370313731	2.405558205	3.57681033	0.000830009	0.855034927	-2.007805572
chr18	5197559	cg25349154	C18orf42	0.43002207	-3.689372695	3.575934125	0.000832184	0.855034927	-2.009025815
chr5	75699284	cg19828169	IQGAP2	0.524990618	-3.441874559	3.574846052	0.000834893	0.855034927	-2.010540972
chr10	131265470	cg02802904	MGMT	0.597919962	-4.604561769	3.574394013	0.000836021	0.855034927	-2.011170395
chr3	113187660	cg10868218	SPICE1	0.386378323	2.455435951	3.574338022	0.000836161	0.855034927	-2.011248355
chr8	145641996	cg07933378	SLC39A4	-0.710515438	2.289286824	-3.57432793	0.000836186	0.855034927	-2.011262408
chr17	44249866	cg19832721	KANSL1	-0.735533276	0.730755319	-3.573911331	0.000837227	0.855034927	-2.011842457
chr2	183386928	cg26465666	PDE1A	0.645829862	-0.151056713	3.573871599	0.000837327	0.855034927	-2.011897776
chr2	264756	cg21586243	SH3YL1,ACP1	0.639591421	-3.816211591	3.573539901	0.000838157	0.855034927	-2.012359596
chr7	1192688	cg06367102	ZFAND2A	-0.501444746	4.202194323	-3.572810796	0.000839984	0.855034927	-2.013374668
chr7	100472754	cg07171698	SRRT	0.624496386	-4.900140893	3.572447918	0.000840894	0.855034927	-2.013879846
chr11	207155	cg03115072	BET1L,RIC8A	0.369337124	-3.502213094	3.572096299	0.000841778	0.855034927	-2.014369334
chr8	91782452	cg07794801	TMEM64	0.368457641	2.738034898	3.571551392	0.000843148	0.855034927	-2.015127864
chr7	44621903	cg19971924	TMED4	0.614176004	-4.266212823	3.571069483	0.000844362	0.855034927	-2.015798664
chr18	72201775	cg15441535	CNDP1	0.372064501	2.811681132	3.570727707	0.000845224	0.855034927	-2.016274387
chr12	14993665	cg11049617	RP11-233G1.4,C12orf60	0.393948425	2.77566736	3.570408126	0.000846031	0.855034927	-2.0167192
chr8	94712395	cg16810397	FAM92A1,LINC00535	0.627361811	-4.206699438	3.570104144	0.000846799	0.855034927	-2.01714229
chr7	99769432	cg01942863	GPC2	-0.865058443	-2.794165965	-3.569802989	0.00084756	0.855034927	-2.017561434
chr14	38092080	cg24169669	TTC6	-0.647374651	-2.996632176	-3.568281317	0.000851419	0.855034927	-2.019679085
chr2	44001158	cg14120336	DYNC2LI1	-0.349697302	-4.312446505	-3.566992574	0.000854699	0.855034927	-2.021472336
chr3	48230079	cg17738714	CDC25A	0.411926448	-3.318030471	3.565400848	0.000858768	0.855034927	-2.023686869
chr16	71239037	cg14387040	HYDIN	0.395531636	2.714719477	3.564928298	0.000859979	0.855034927	-2.024344252
chr15	44119093	cg14529224	WDR76	0.476804326	-4.279773325	3.564382999	0.000861379	0.855034927	-2.0251028
chr19	42026012	cg02831521		0.377913222	0.909790722	3.564097185	0.000862114	0.855034927	-2.025500371
chr2	44589021	cg22636799	CAMKMT,PREPL	0.56411492	-4.164754828	3.563403581	0.0008639	0.855034927	-2.026465138
chr1	89149936	cg09070697	PKN2,RP11-76N22.2	0.410495766	-4.401300108	3.56332329	0.000864106	0.855034927	-2.026576814
chr5	130851334	cg02102332	RAPGEF6	0.350239203	2.04890829	3.563016211	0.000864898	0.855034927	-2.02700392
chr2	49255575	cg00433059		-0.430120008	2.485473679	-3.562716787	0.000865671	0.855034927	-2.027420367
chr1	207497262	cg03260732	CD55	0.395073036	2.228881018	3.562712751	0.000865681	0.855034927	-2.02742598
chr17	17942359	cg18528094	C17orf39,ATPAF2	0.361161499	-3.533582744	3.562547198	0.000866109	0.855034927	-2.027656231
chr3	10857795	cg10527010	SLC6A11	0.59542045	-4.408093405	3.562358314	0.000866597	0.855034927	-2.027918924
chr19	44259148	cg23525514	SMG9	-0.649980171	-2.87322181	-3.561170441	0.000869672	0.855034927	-2.029570873
chr10	129705415	cg13264059	PTPRE	0.440077763	-4.401430843	3.560795255	0.000870645	0.855034927	-2.030092597
chr10	18948272	cg19874323	ARL5B,RP11-139J15.2	-0.605228457	-3.192727982	-3.560579694	0.000871205	0.855034927	-2.030392341
chr16	89089417	cg11612862		0.511372112	0.626610151	3.55998805	0.000872743	0.855034927	-2.031215008
chr3	196014496	cg24462974	PCYT1A	-0.224147452	-3.655507794	-3.55991304	0.000872938	0.855034927	-2.031319304
chr1	161016088	cg20234684	USF1	0.415632518	-4.703352398	3.558731693	0.000876018	0.855034927	-2.032961784
chr3	12543311	cg18086475	U6,TSEN2	0.373449365	1.141683945	3.558430266	0.000876805	0.855034927	-2.033380842
chr6	139309321	cg18217172	REPS1	0.558281855	-4.622648209	3.558178481	0.000877463	0.855034927	-2.033730875
chr15	72480270	cg07041565		0.376513385	2.450824773	3.556269018	0.000882471	0.855034927	-2.036385143
chr19	57631189	cg04704169	USP29	-0.315825728	1.25576436	-3.556006904	0.00088316	0.855034927	-2.036749458
chr2	75537614	cg14106420		0.345855182	2.786781273	3.555731274	0.000883886	0.855034927	-2.037132549
chr12	102916581	cg23262550		0.390050002	2.202230504	3.554679986	0.000886659	0.855034927	-2.038593613
chr19	3185741	cg09125364	NCLN	-0.616744951	-3.34898933	-3.553093684	0.000890859	0.855034927	-2.040797944
chr3	58479781	cg27382109	KCTD6	0.385230047	3.033366622	3.552584405	0.000892211	0.855034927	-2.041505567
chr1	151970131	cg09809416	AL591893.1	0.405905501	0.666738709	3.552504837	0.000892423	0.855034927	-2.041616122
chr13	32861924	cg19263839	FRY	-0.614573708	2.286790736	-3.551726535	0.000894494	0.855034927	-2.042697464
chr2	233925001	cg22029587	INPP5D	-0.341605311	-4.500336905	-3.551503055	0.000895089	0.855034927	-2.043007942
chr10	75504089	cg06649808	SEC24C	-0.687149018	-3.215361425	-3.550479635	0.000897821	0.855034927	-2.044429686
chr20	57465773	cg07516978	GNAS	0.555300973	-3.631702439	3.549803251	0.000899631	0.855034927	-2.045369244
chr2	174220200	cg05506986	AC092573.3,CDCA7	0.510346976	-4.627452614	3.549511974	0.000900412	0.855034927	-2.045773835
chr9	98638211	cg14274895	LINC00476,C9orf102	-0.533556234	-3.808418554	-3.549040968	0.000901675	0.855034927	-2.046428049
chr17	77715655	cg27478603	ENPP7	-0.439853727	-0.553959143	-3.548398219	0.000903402	0.855034927	-2.047320759
chr20	35202834	cg23400592	TGIF2,RP5-977B1.7,RP5-977B1.10,RP5-977B1.11	0.747223133	-3.749946694	3.546806744	0.000907692	0.855034927	-2.049530907
chr9	127905684	cg23638872	SCAI	0.406881528	-2.725607227	3.546632257	0.000908163	0.855034927	-2.049773203
chr1	7427316	cg12778084		-0.41252226	2.843787659	-3.544971052	0.000912664	0.855034927	-2.052079774
chr6	99842368	cg03514381	COQ3	-0.492380604	1.417931109	-3.544599785	0.000913672	0.855034927	-2.052595223
chr10	135051351	cg12554483	VENTX	0.762709452	-0.889941232	3.544328422	0.00091441	0.855034927	-2.052971958
chr4	186732153	cg20761840	SORBS2	-0.362257101	2.273874183	-3.544178779	0.000914818	0.855034927	-2.053179704
chr7	99177937	cg14876685	ZNF655	0.463907005	-2.828685685	3.542128673	0.000920414	0.855034927	-2.056025512
chr9	38061778	cg14195115		0.299441602	2.266551486	3.541160901	0.000923067	0.855034927	-2.057368701
chr1	212249681	cg04424246	DTL	0.577175997	2.060746545	3.541140998	0.000923121	0.855034927	-2.057396323
chr7	98335488	cg11323381		-0.370799667	2.165840504	-3.539695618	0.000927098	0.855034927	-2.059402146
chr8	128748481	cg23187103	MYC	0.683564007	-4.38067055	3.539160085	0.000928575	0.855034927	-2.060145257
chr1	53018615	cg04159381	ZCCHC11	0.648468793	-5.237549626	3.539013646	0.00092898	0.855034927	-2.060348451
chr10	38146893	cg16532893	ZNF248,RP11-162G10.5	0.474084813	-3.025427796	3.538901584	0.000929289	0.855034927	-2.060503942
chr13	30881527	cg07600127	KATNAL1	0.499978683	-3.990694656	3.538463066	0.000930502	0.855034927	-2.061112388
chr22	37640250	cg18265887	RAC2	0.615903236	-4.681457083	3.537404602	0.000933434	0.855034927	-2.062580905
chr8	124665016	cg01388243	KLHL38,CTD-2552K11.2	0.396977323	2.230221672	3.537015695	0.000934514	0.855034927	-2.063120436
chr8	70372625	cg07057434		-0.382966327	2.610442397	-3.536952665	0.000934689	0.855034927	-2.063207875
chr8	67038272	cg27035277	TRIM55	0.4874728	2.374610916	3.536795165	0.000935127	0.855034927	-2.063426369
chr11	67250445	cg09933726	AIP	0.667596588	-3.989019633	3.536032601	0.000937248	0.855034927	-2.06448419
chr7	2060116	cg19629631	MAD1L1	0.298929463	2.517014257	3.535802172	0.00093789	0.855034927	-2.064803824
chr16	2005839	cg18570643	RPL3L	-0.519682952	2.83666055	-3.535800764	0.000937894	0.855034927	-2.064805777
chr8	8775232	cg26962843		0.432545742	-0.750730315	3.535748329	0.000938041	0.855034927	-2.064878509
chr11	65779667	cg05057976	CST6	0.333563929	-0.211051796	3.53542598	0.00093894	0.855034927	-2.065325631
chr11	1918276	cg04054921		-0.383136533	-1.663855688	-3.534522989	0.000941463	0.855034927	-2.066578071
chr1	111682262	cg22780428	DRAM2,CEPT1	-0.632599788	-2.89147473	-3.532823961	0.000946227	0.855034927	-2.068934298
chr4	23780870	cg09211472	RP13-497K6.1,PPARGC1A	-0.395137389	2.920177303	-3.532750072	0.000946435	0.855034927	-2.06903676
chr7	36055523	cg13409902		-0.526113866	2.82993403	-3.532562352	0.000946963	0.855034927	-2.069297065
chr6	168479622	cg27078600	FRMD1	-0.30977989	3.12954052	-3.53074352	0.000952093	0.855034927	-2.071818923
chr5	96421245	cg04244918		-0.239775416	1.361681368	-3.530352831	0.000953198	0.855034927	-2.072360563
chr7	27220047	cg01078824	RP1-170O19.20,HOXA10	0.282806039	-0.062602432	3.530302811	0.00095334	0.855034927	-2.072429908
chr19	56673191	cg11070349		-0.309129859	2.541385896	-3.530187876	0.000953665	0.855034927	-2.072589246
chr1	15131772	cg20154718	KAZN	0.353768392	2.366623074	3.530122094	0.000953852	0.855034927	-2.07268044
chr1	43317695	cg00724911	ZNF691	-0.489528598	2.68561615	-3.529774646	0.000954836	0.855034927	-2.073162103
chr20	21283801	cg14522873	XRN2	-0.522931669	-3.251077466	-3.529562607	0.000955438	0.855034927	-2.073456042
chr5	173852713	cg00634264	RP11-267A15.1	-0.385820758	-4.41491726	-3.529351358	0.000956037	0.855034927	-2.073748878
chr7	100199764	cg19685521	RP13-530H6.2,PCOLCE	-0.259675772	2.469542786	-3.529235587	0.000956366	0.855034927	-2.073909359
chr4	119199731	cg24348442	SNORA24	-0.491208206	-3.968118363	-3.528832274	0.000957512	0.855034927	-2.074468416
chr12	51818744	cg00277891	SLC4A8	0.387516353	-3.543180592	3.5280062	0.000959863	0.855034927	-2.075613414
chr20	45813507	cg21426801	EYA2	0.339289871	2.321024753	3.527549699	0.000961165	0.855034927	-2.076246116
chr20	26188997	cg08304190	MIR663A,RP3-410C9.1	-0.696871746	-2.096059276	-3.52752453	0.000961237	0.855034927	-2.076281
chr15	25414769	cg19556901	SNORD115-1,SNHG14	-0.3771185	0.948539289	-3.527397109	0.000961601	0.855034927	-2.076457597
chr11	116633649	cg06992444	BUD13	-0.288226717	2.776514783	-3.527187037	0.0009622	0.855034927	-2.076748739
chr16	11836374	cg08460793	RP11-490O6.2,TXNDC11	0.440473989	-3.062749657	3.527102166	0.000962443	0.855034927	-2.076866361
chr7	149535361	cg21394197	ZNF862	0.625851129	-4.252554226	3.526889589	0.00096305	0.855034927	-2.077160966
chr1	173887360	cg01802953	SERPINC1	0.443315353	2.554602073	3.526560651	0.000963991	0.855034927	-2.077616819
chr19	5037004	cg10124355		0.308084259	1.927400731	3.526454107	0.000964296	0.855034927	-2.077764468
chr17	72947651	cg13751265	C17orf28	-0.484844546	4.070393652	-3.526448668	0.000964312	0.855034927	-2.077772006
chr13	51618442	cg10975343	GUCY1B2	0.26974105	2.735363893	3.525657892	0.000966578	0.855034927	-2.078867816
chr5	78907942	cg18887680	PAPD4	-0.374503825	-3.683827133	-3.523456772	0.000972912	0.855034927	-2.081917531
chr11	75898195	cg13091717		-0.498669646	3.789600688	-3.522953788	0.000974365	0.855034927	-2.082614334
chr6	100915805	cg03361164		0.41465857	-3.621723123	3.522719068	0.000975044	0.855034927	-2.082939488
chr9	14347289	cg15044280	RP11-120J1.1	-0.661559161	-2.82911947	-3.522069494	0.000976925	0.855034927	-2.083839295
chr12	56391451	cg06495347	SUOX	-0.431866586	-2.773391353	-3.521750593	0.00097785	0.855034927	-2.084281021
chr5	150284600	cg18237551	ZNF300	-0.555634626	-0.841227848	-3.521520754	0.000978517	0.855034927	-2.084599375
chr4	7597903	cg16894294	SORCS2	-0.447738318	2.6895061	-3.520801542	0.000980606	0.855034927	-2.085595519
chr4	157996959	cg10120856	GLRB	0.338829794	1.285002755	3.520556955	0.000981318	0.855034927	-2.085934268
chr19	4402551	cg20172892	CHAF1A	0.534756355	-4.655952062	3.520531406	0.000981393	0.855034927	-2.085969652
chr2	236945766	cg17754975	U7	0.496099938	1.917912694	3.520398429	0.00098178	0.855034927	-2.086153819
chr11	128391908	cg14998713	ETS1	-0.659312194	-3.122218398	-3.52024967	0.000982213	0.855034927	-2.086359839
chr10	104414965	cg19002713	TRIM8	0.318117652	2.004369616	3.520124004	0.000982579	0.855034927	-2.086533875
chr11	2156609	cg22932993	IGF2,MIR483,INS-IGF2	0.281868667	2.224841277	3.51990083	0.00098323	0.855034927	-2.086842947
chr3	141206102	cg20247102	RASA2	0.5904054	-3.684744376	3.51938096	0.000984747	0.855034927	-2.087562879
chr8	495979	cg21833144	C8orf42	-0.484825597	-2.038093814	-3.518629077	0.000986945	0.855034927	-2.088604046
chr3	43732144	cg09668564	ABHD5,ANO10	-0.320709959	-4.374679607	-3.517694147	0.000989685	0.855034927	-2.089898572
chr19	41284234	cg13332130	RAB4B	0.622583571	-3.678486062	3.517501626	0.00099025	0.855034927	-2.090165126
chr2	19152696	cg16633635		-0.380115268	2.48494945	-3.51742853	0.000990464	0.855034927	-2.090266328
chr1	1190778	cg08733913	UBE2J2	0.349396089	3.23802418	3.517185745	0.000991178	0.855034927	-2.090602465
chr7	899475	cg04853251	SUN1	0.336665878	2.445717995	3.516657905	0.00099273	0.855034927	-2.091333233
chr13	113508807	cg20638357	ATP11A	-0.426564653	3.685169364	-3.515923141	0.000994895	0.855034927	-2.092350409
chr7	43770429	cg08118902	C7orf44	0.439664627	2.356749672	3.515746947	0.000995414	0.855034927	-2.092594313
chr12	26986279	cg15620385	ITPR2	-0.39380179	-0.655525986	-3.515639446	0.000995732	0.855034927	-2.092743124
chr2	71296102	cg24333813	NAGK	0.394531309	-3.435905637	3.515578076	0.000995913	0.855034927	-2.092828076
chr12	53693485	cg14603867	C12orf10,RP11-680A11.5	0.405604893	-3.873127749	3.515466992	0.000996241	0.855034927	-2.092981844
chr2	128784793	cg26378593	SAP130	-0.457864319	-3.017234867	-3.514908265	0.000997892	0.855034927	-2.093755234
chr11	59224044	cg17257444	OR4D6	-0.384121267	2.385491763	-3.513801982	0.001001169	0.855034927	-2.095286422
chr5	9337872	cg23198906		-0.403251569	2.383330376	-3.513638189	0.001001655	0.855034927	-2.09551311
chr8	61626832	cg20648501	CHD7	-0.670055942	0.612844538	-3.513386221	0.001002403	0.855034927	-2.095861824
chr7	128095737	cg05091405	HILPDA,RP11-155G14.5,METTL2B	-0.427829097	-3.891130714	-3.513219807	0.001002898	0.855034927	-2.09609213
chr11	60195760	cg09005194	MS4A5	0.430249794	1.46157313	3.513053915	0.001003391	0.855034927	-2.09632171
chr9	137694578	cg13714791		-0.298875683	2.559553214	-3.513019966	0.001003492	0.855034927	-2.096368691
chr5	29698517	cg16392079		0.360753331	1.473562929	3.512961303	0.001003666	0.855034927	-2.096449875
chr18	2848065	cg14140647		0.506810836	-2.862006394	3.512419437	0.001005279	0.855034927	-2.097199734
chr9	96215837	cg16761041	FAM120AOS	-0.429125699	-2.23417479	-3.512053907	0.001006368	0.855034927	-2.097705547
chr18	20917981	cg06114418	TMEM241	0.35336298	2.777598362	3.511794243	0.001007143	0.855034927	-2.098064853
chr12	86383726	cg04836125	MGAT4C	-0.332971931	1.853284838	-3.511112498	0.001009179	0.855034927	-2.099008162
chr21	15756062	cg13694725	HSPA13	-0.511557126	-2.317590037	-3.511102748	0.001009208	0.855034927	-2.099021652
chr9	95021626	cg13696013	IARS	0.343351933	2.547299838	3.511083544	0.001009266	0.855034927	-2.099048223
chr1	33502309	cg10038092	AK2	-0.617681773	-3.216775954	-3.510906721	0.001009794	0.855034927	-2.099292876
chr10	19881519	cg13341865		-0.387953293	2.430823222	-3.510884179	0.001009862	0.855034927	-2.099324066
chr3	44000978	cg00181669		0.410522916	1.893136568	3.510824352	0.001010041	0.855034927	-2.099406841
chr2	155101781	cg09993021	GALNT13	-0.393765449	2.364465191	-3.510408649	0.001011285	0.855034927	-2.099981986
chr4	13486103	cg03720416	RAB28	-0.537037054	-3.175307184	-3.509238762	0.001014796	0.855034927	-2.10160045
chr6	41703332	cg16538289	TFEB	-0.67515877	-3.023002097	-3.509001294	0.00101551	0.855034927	-2.101928948
chr17	66098113	cg09084936	AC005332.1	-0.537868337	-2.480320159	-3.508872064	0.001015898	0.855034927	-2.102107712
chr2	46843409	cg07671369	PIGF,CRIPT	0.410353535	-3.777688804	3.508161844	0.001018037	0.855034927	-2.103090123
chr14	39736848	cg15363464	CTAGE5,RP11-407N17.5	-0.695909995	-3.200913428	-3.507352357	0.00102048	0.855034927	-2.104209757
chr7	27205658	cg22055728	RP1-170O19.21,HOXA9	0.646700692	-4.086866189	3.507327906	0.001020554	0.855034927	-2.104243574
chr8	17434541	cg16800975	PDGFRL	-0.52909392	-1.479935978	-3.507209112	0.001020913	0.855034927	-2.104407874
chr1	84545307	cg09787619		0.352769458	2.449867821	3.505134309	0.001027203	0.855034927	-2.107277143
chr14	62331563	cg06814977	CTD-2277K2.1	-0.36972526	1.157508404	-3.504641148	0.001028704	0.855034927	-2.107959051
chr1	12276425	cg00752397		0.338379822	2.080532221	3.504313854	0.001029701	0.855034927	-2.108411589
chr19	2271001	cg03563807		-0.531459197	-3.411910452	-3.501819815	0.001037329	0.855034927	-2.111859511
chr7	27780153	cg00667597	AC004549.6,TAX1BP1	-0.602799882	-2.403290618	-3.50176722	0.00103749	0.855034927	-2.111932212
chr2	69399575	cg10803714	ANTXR1	0.304418951	2.387467872	3.501569742	0.001038097	0.855034927	-2.112205179
chr19	1438388	cg21956150	RPS15	0.263690166	-1.067053618	3.500589139	0.001041113	0.855034927	-2.113560547
chr16	52108007	cg05857126	RP11-152O14.5	0.474876402	2.545876173	3.499776594	0.001043618	0.855034927	-2.114683525
chr2	208576357	cg07827432	CCNYL1	0.372706417	-3.242497484	3.499718558	0.001043797	0.855034927	-2.114763729
chr12	46766730	cg10002103	RP11-474P2.2,SLC38A2	0.60844462	-3.907147369	3.499717453	0.001043801	0.855034927	-2.114765256
chr2	160569340	cg05874913	AC009961.3,MARCH7	0.28423164	-2.831448194	3.499668218	0.001043953	0.855034927	-2.114833298
chr4	2427356	cg09406403	RP11-503N18.2,RP11-503N18.1	0.254942224	2.295588887	3.499227671	0.001045314	0.855034927	-2.115442109
chr20	61340116	cg01539036	NTSR1	0.597623807	-3.572501939	3.498840331	0.001046512	0.855034927	-2.115977367
chr12	56510465	cg15165271	RPL41,ZC3H10	0.313180461	-4.51092211	3.497489423	0.001050702	0.855034927	-2.117843993
chr8	99130997	cg26804057	POP1	0.427909328	2.514213947	3.497296594	0.001051301	0.855034927	-2.118110415
chr12	15866121	cg07114773	EPS8	0.370605307	2.90748761	3.496971334	0.001052312	0.855034927	-2.118559796
chr1	21642517	cg17445490	ECE1	0.289338199	2.807516454	3.496914127	0.00105249	0.855034927	-2.118638832
chr7	73097923	cg22527142	WBSCR22,DNAJC30	0.59989767	-4.427577889	3.496873801	0.001052616	0.855034927	-2.118694545
chr21	31589941	cg20438269		-0.395560192	2.383491422	-3.496742504	0.001053025	0.855034927	-2.11887594
chr6	22071933	cg03854238	LINC00340	0.525476844	0.117071932	3.496707387	0.001053134	0.855034927	-2.118924455
chr12	80905121	cg27017707	PTPRQ	0.414077938	1.331566492	3.496646382	0.001053324	0.855034927	-2.119008737
chr19	28475198	cg10943043		0.393066149	1.973648544	3.496623953	0.001053394	0.855034927	-2.119039723
chr2	47863922	cg06842253		0.332776456	2.615968721	3.495735992	0.001056163	0.855034927	-2.120266414
chr12	132325085	cg10765722	MMP17	-0.355597409	3.181953912	-3.495371709	0.001057301	0.855034927	-2.120769626
chr6	147491115	cg08950181	RP3-337D23.3,RP11-497D6.4	-0.475711164	3.001160732	-3.495010735	0.00105843	0.855034927	-2.121268249
chr16	6622524	cg05268311	RP11-468I15.1,RBFOX1,RP11-420N3.2	-0.516039796	2.64838146	-3.494596003	0.001059728	0.855034927	-2.121841105
chr1	50513766	cg05697849	ELAVL4	-0.415091426	-0.592049447	-3.49426593	0.001060763	0.855034927	-2.122297007
chr22	36462005	cg12741065		-0.613496573	-1.369874532	-3.493512365	0.001063128	0.855034927	-2.123337783
chr12	93835104	cg10238674	UBE2N	0.522325026	-4.230155545	3.493311271	0.00106376	0.855034927	-2.123615507
chr17	27045048	cg08839210	RAB34,RPL23A	-0.373779801	-2.80098573	-3.49208009	0.001067637	0.855034927	-2.125315723
chr9	129624658	cg18013517	ZBTB34	-0.320747531	-3.267876467	-3.491714697	0.001068791	0.855034927	-2.125820274
chr9	140771661	cg02849279	AL772363.1,CACNA1B	-0.329662599	-0.840052854	-3.491679778	0.001068901	0.855034927	-2.125868491
chr3	14166327	cg10298173	CHCHD4,TMEM43	-0.529449821	-3.368112201	-3.491454139	0.001069614	0.855034927	-2.126180053
chr4	176875504	cg10647918	GPM6A	-0.386574586	2.497264036	-3.490730756	0.001071903	0.855034927	-2.127178848
chr17	16556992	cg09842404	ZNF624	-0.599675461	-2.829016805	-3.490602002	0.00107231	0.855034927	-2.127356615
chr11	58668068	cg11229864	GLYATL2	-0.42201187	1.043060916	-3.490337814	0.001073148	0.855034927	-2.127721362
chr7	94185174	cg16194437	CASD1	-0.418383439	1.982760986	-3.490139586	0.001073776	0.855034927	-2.127995037
chr3	134468772	cg23518987	EPHB1	0.401194891	2.808834826	3.489416396	0.001076073	0.855034927	-2.128993428
chr3	196755973	cg17172980	MFI2	-0.493032044	-3.283667122	-3.488985963	0.001077442	0.855034927	-2.12958762
chr6	109940408	cg11749264	AKD1	0.329013779	1.91272517	3.488832799	0.001077929	0.855034927	-2.129799049
chr8	144795796	cg13277277	ZNF707,RP11-429J17.4	0.321256526	2.238772899	3.488831874	0.001077932	0.855034927	-2.129800326
chr15	78960088	cg02015934	CHRNB4,RP11-160C18.2	-0.424440421	2.542178616	-3.488175683	0.001080023	0.855034927	-2.1307061
chr19	15122135	cg04768697	CCDC105,SLC1A6	-0.618713285	-1.965166209	-3.487942209	0.001080768	0.855034927	-2.131028361
chr22	39916550	cg12491991	ATF4	0.566321453	-4.475587843	3.487906287	0.001080883	0.855034927	-2.131077943
chr11	12696059	cg27075187	TEAD1	0.707813219	-5.13422035	3.487554758	0.001082006	0.855034927	-2.131563137
chr11	87832599	cg16305860	RP11-164N3.2,Y_RNA,RP11-164N3.3	0.563541848	2.317384766	3.486866162	0.001084208	0.855034927	-2.13251351
chr1	23345709	cg04886391	KDM1A	-0.621361647	-2.989234971	-3.486756745	0.001084558	0.855034927	-2.132664517
chr6	29408666	cg04419551	OR10C1,OR11A1,OR12D3	-0.401593877	3.049100411	-3.486338717	0.001085898	0.855034927	-2.133241422
chr16	58163354	cg06199468	C16orf80,RP11-459F6.3	0.571158617	-4.888302722	3.485577512	0.001088341	0.855034927	-2.134291869
chr18	11855656	cg01234750		0.436629196	2.185486023	3.485494296	0.001088609	0.855034927	-2.134406699
chr8	10755899	cg04800320		-0.304797612	2.391641227	-3.485228677	0.001089463	0.855034927	-2.134773225
chr1	29562838	cg23987876	PTPRU	-0.709007715	-3.172057549	-3.484818536	0.001090783	0.855034927	-2.135339154
chr1	31274766	cg09685705		0.613183029	-4.893435243	3.484393649	0.001092152	0.855034927	-2.135925405
chr3	127317466	cg15057726	MCM2,TPRA1	-0.471703338	-4.078290334	-3.484248611	0.001092619	0.855034927	-2.13612552
chr13	37393923	cg27648567	RFXAP	-0.426805472	-3.072517466	-3.484134807	0.001092987	0.855034927	-2.136282537
chr6	30043049	cg23500724	RNF39	0.731208762	-3.774075701	3.483676733	0.001094465	0.855034927	-2.136914531
chr12	122617044	cg20980794	MLXIP	0.264774449	2.047948586	3.482947252	0.001096824	0.855034927	-2.137920916
chr11	65479380	cg02561205	KAT5	-0.548270315	-3.591497636	-3.482607646	0.001097924	0.855034927	-2.138389406
chr10	99531765	cg05937453	SFRP5	0.681178349	-3.442926441	3.481618619	0.001101133	0.855034927	-2.139753683
chr6	110012635	cg25926008	AKD1,FIG4	-0.770818293	-2.723153346	-3.4809865	0.001103189	0.855034927	-2.14062556
chr15	54304292	cg21112147	UNC13C	0.56534053	1.072739417	3.480670817	0.001104217	0.855034927	-2.141060958
chr6	108713075	cg10083765	U6	0.36025688	3.200127519	3.480586825	0.001104491	0.855034927	-2.141176799
chr19	1254066	cg07843568		-0.679762654	0.711975609	-3.480261094	0.001105553	0.855034927	-2.141626037
chr15	65713859	cg12409361		-0.498807869	-2.496946119	-3.479975596	0.001106484	0.855034927	-2.142019772
chr10	92353230	cg11902170		-0.342221098	2.058278209	-3.478727468	0.001110566	0.855034927	-2.143740949
chr12	40692147	cg26481329	LRRK2	0.381453662	2.539731112	3.47853509	0.001111196	0.855034927	-2.14400622
chr2	179315412	cg11770407	PRKRA,DFNB59	0.573148812	-4.44580019	3.47844335	0.001111497	0.855034927	-2.144132717
chr10	23464290	cg01088382		-0.3950313	-1.499831798	-3.478317557	0.001111909	0.855034927	-2.144306169
chr17	4446002	cg12224869	MYBBP1A	-0.260749031	3.020485189	-3.47800435	0.001112937	0.855034927	-2.144738029
chr5	61118923	cg01930924		0.395463595	2.861077085	3.477810964	0.001113572	0.855034927	-2.145004667
chr7	30410993	cg05415408	ZNRF2	-0.539117087	2.10105739	-3.477696889	0.001113947	0.855034927	-2.145161951
chr3	133265129	cg02738677		-0.35853876	1.177631916	-3.4774615	0.00111472	0.855034927	-2.145486492
chr16	31228202	cg10038009	PYDC1	0.651776688	-3.544193747	3.476984507	0.00111629	0.855034927	-2.146144119
chr10	46158095	cg23260111	ZFAND4	0.479638648	0.92024338	3.476839261	0.001116768	0.855034927	-2.146344362
chr2	72372819	cg10883901	CYP26B1	0.436988007	-3.22556587	3.476584599	0.001117607	0.855034927	-2.146695443
chr7	100770192	cg20438404	SERPINE1	0.285948823	-3.664584287	3.475697367	0.001120535	0.855034927	-2.147918521
chr14	89039305	cg26786881	ZC3H14	0.370790263	2.936770313	3.475179488	0.001122247	0.855034927	-2.148632379
chr8	124428770	cg12901472	WDYHV1,ATAD2	-0.630430559	-1.467621641	-3.475140619	0.001122375	0.855034927	-2.148685955
chr15	90086653	cg26327528	RP11-429B14.1	-0.331797359	2.092017063	-3.475054895	0.001122659	0.855034927	-2.148804117
chr3	50220205	cg19929403	SEMA3F	0.356536658	2.502336966	3.475040024	0.001122708	0.855034927	-2.148824613
chr1	109289596	cg14858152	STXBP3	0.252462696	-4.156361751	3.473719427	0.001127088	0.855034927	-2.150644754
chr16	68443138	cg08371223	SMPD3	0.298101829	2.136088822	3.473083317	0.001129203	0.855034927	-2.151521395
chr15	74907290	cg20781241	CLK3,CTD-3154N5.1	0.49439759	-4.714271061	3.47308101	0.001129211	0.855034927	-2.151524573
chr3	49095472	cg01001510	QRICH1	-0.534809375	2.487470893	-3.472398497	0.001131484	0.855034927	-2.152465096
chr7	1053726	cg01645676	C7orf50	0.717353082	1.06241829	3.472114246	0.001132433	0.855034927	-2.15285678
chr4	94754013	cg02808089		0.291907101	-0.60374658	3.471987921	0.001132854	0.855034927	-2.153030847
chr8	105961827	cg27512504		0.45067787	2.00380807	3.471687803	0.001133857	0.855034927	-2.153444378
chr8	71393149	cg01394795	RP11-333A23.3,RP11-333A23.4	0.486568983	1.878877577	3.471556713	0.001134295	0.855034927	-2.153625002
chr21	15587097	cg03409870	RBM11	0.537329896	2.03744613	3.470295073	0.001138519	0.855034927	-2.155363237
chr7	27285563	cg01357429	RP1-170O19.16,EVX1,RP1-170O19.19	-0.498022983	-3.134066413	-3.470157613	0.001138981	0.855034927	-2.155552608
chr1	224599231	cg03808321	WDR26	-0.411714471	2.224077991	-3.470063051	0.001139298	0.855034927	-2.155682881
chr13	74491964	ch.13.1085822R	KLF12	-0.50150287	-3.289596022	-3.469602471	0.001140845	0.855034927	-2.156317374
chr19	58556185	cg27520319		-0.761142952	1.088420045	-3.467761719	0.001147048	0.855034927	-2.15885287
chr8	1338463	cg24627789		-0.407060563	2.346965503	-3.466638772	0.001150848	0.855034927	-2.160399396
chr10	4850477	cg01698328	AKR1E2	0.57206185	2.231084497	3.466094213	0.001152695	0.855034927	-2.161149296
chr19	5424909	cg04395923		-0.372635874	2.645688226	-3.46560063	0.001154371	0.855034927	-2.161828961
chr14	93651628	cg22817198	C14orf109,RP11-371E8.4,MOAP1	0.623862075	-5.477862562	3.464920754	0.001156684	0.855034927	-2.162765091
chr17	75102161	cg14695137	SEC14L1	-0.348543923	2.472734929	-3.464865934	0.001156871	0.855034927	-2.162840569
chr7	33944359	cg03533005	BMPER	-0.357222556	-3.778745115	-3.464704612	0.001157421	0.855034927	-2.163062685
chr4	120549383	cg16856431	PDE5A	-0.422736499	-3.698524253	-3.464575007	0.001157863	0.855034927	-2.163241127
chr12	59306350	cg23730622		0.354885818	2.656695135	3.464436083	0.001158336	0.855034927	-2.163432398
chr12	50794308	cg12582030	LARP4	-0.343158885	-3.669796586	-3.463841322	0.001160366	0.855034927	-2.164251232
chr6	53147641	cg08597067	ELOVL5	0.425086981	2.04699995	3.463306995	0.001162193	0.855034927	-2.164986819
chr14	80690529	cg12598554	DIO2,CTD-2540C19.1	-0.406083776	1.855922396	-3.462104572	0.001166313	0.855034927	-2.166641991
chr6	10426564	cg08294679	RP1-290I10.3	0.539107365	-3.039391365	3.461820222	0.00116729	0.855034927	-2.167033375
chr3	158362295	cg17903067	GFM1	-0.580239313	-2.525826083	-3.461160845	0.001169557	0.855034927	-2.167940908
chr1	119586308	cg21269763	WARS2	-0.456467237	1.775640514	-3.460686868	0.001171189	0.855034927	-2.168593224
chr7	79631950	cg03769908		0.473177924	2.583143776	3.460154683	0.001173025	0.855034927	-2.169325611
chr14	50722799	ch.14.560311R		0.39952798	-4.149715574	3.460073303	0.001173306	0.855034927	-2.169437602
chr12	7047250	cg13085895	ATN1	0.51881125	-3.523024162	3.460065132	0.001173334	0.855034927	-2.169448846
chr12	49609178	cg20987850	TUBA1C	-0.359414049	2.588552512	-3.45993084	0.001173798	0.855034927	-2.169633648
chr19	49926878	cg23996617	PTH2,CTD-3148I10.1	0.363152923	-1.151802216	3.459859047	0.001174045	0.855034927	-2.169732443
chr10	80063791	cg24711336	RP11-90J7.3,C10orf101	0.288253225	1.46222254	3.459785474	0.0011743	0.855034927	-2.169833687
chr1	153919209	cg22112564	DENND4B	-0.703483236	-2.35708903	-3.459685457	0.001174645	0.855034927	-2.169971319
chr20	43727355	cg06369624	KCNS1	0.301973099	-3.68064932	3.459222987	0.001176245	0.855034927	-2.170607697
chr4	8119047	cg04534711	ABLIM2	0.379747985	1.556172988	3.459043195	0.001176867	0.855034927	-2.170855089
chr6	76185057	cg24426258	U1,FILIP1	-0.425442994	2.285442536	-3.458978765	0.00117709	0.855034927	-2.170943743
chr17	9676126	cg00904566		-0.238302511	-0.256359332	-3.458760195	0.001177847	0.855034927	-2.171244486
chr1	110026471	cg09912352	ATXN7L2	0.692738338	-4.490014296	3.458377416	0.001179174	0.855034927	-2.171771154
chr7	43966251	cg19197750	URGCP,UBE2D4	0.627883095	-4.768270451	3.457797066	0.001181189	0.855034927	-2.172569621
chr17	80877845	cg21720206	TBCD	0.491748269	3.183721612	3.456941574	0.001184165	0.855034927	-2.173746545
chr18	44471411	cg02498477	PIAS2	0.479629746	1.397579313	3.456763511	0.001184785	0.855034927	-2.173991497
chr11	128282226	cg09167106		0.432047772	2.34899855	3.456539391	0.001185566	0.855034927	-2.174299801
chr5	77944837	cg06736597	LHFPL2	-0.616425575	-2.870140925	-3.456392817	0.001186077	0.855034927	-2.174501427
chr2	183989067	cg03074424	NUP35	0.502094128	-4.41245633	3.456272869	0.001186496	0.855034927	-2.174666425
chr16	2265398	cg00814065	PGP	0.608742616	-3.49422127	3.455572029	0.001188944	0.855034927	-2.175630437
chr17	40428526	cg21376831	STAT5B	0.580031796	-3.309718037	3.455544166	0.001189041	0.855034927	-2.175668761
chr9	139366513	cg10168379		0.275218136	2.553392474	3.455136651	0.001190467	0.855034927	-2.176229266
chr15	23931011	cg26740481	NDN	-0.406987884	1.840621768	-3.454967549	0.001191059	0.855034927	-2.176461845
chr2	207631381	cg04237942	FASTKD2,MDH1B	0.415982931	1.608406613	3.454855565	0.001191451	0.855034927	-2.176615864
chr8	22857393	cg21344124	RHOBTB2,PEBP4,RP11-875O11.1	0.637814872	-4.591087254	3.45392934	0.0011947	0.855034927	-2.177889681
chr3	193272632	cg09798253	ATP13A4-AS1,ATP13A4	0.69212965	1.604803821	3.453645047	0.001195699	0.855034927	-2.178280637
chr4	75859815	cg24703018		-0.827307792	-2.948880315	-3.453289286	0.00119695	0.855034927	-2.178769858
chr8	80942327	cg22806113	MRPS28	0.566080104	-4.163487569	3.452529876	0.001199625	0.855034927	-2.179814087
chr13	97946739	cg05444140	MBNL2	0.386183907	2.897498997	3.452472612	0.001199827	0.855034927	-2.179892826
chr10	5589740	cg06405246		0.329805312	2.173752347	3.452395786	0.001200098	0.855034927	-2.17999846
chr5	61738053	cg22258222	U6,KIF2A	0.346270347	2.319776826	3.452003504	0.001201482	0.855034927	-2.180537826
chr2	44527119	cg24659638	SLC3A1	0.248102178	2.512219435	3.451307717	0.001203941	0.855034927	-2.181494439
chr4	65883972	cg26544722		-0.336706777	1.615327893	-3.451155923	0.001204479	0.855034927	-2.181703126
chr13	91827042	cg14375923		-0.326473273	3.001175294	-3.451136168	0.001204549	0.855034927	-2.181730284
chr14	91031125	cg03038639	AL096869.1,TTC7B	0.36232973	2.598649226	3.450833129	0.001205622	0.855034927	-2.182146892
chr9	128216481	cg13514994	MAPKAP1	-0.555791039	1.700563901	-3.449985959	0.001208627	0.855034927	-2.183311475
chr4	56659985	cg24495585		-0.768451504	-2.680496355	-3.449897549	0.001208941	0.855034927	-2.183433004
chr3	23958917	cg05571164	RPL15,NKIRAS1	-0.636966935	-2.864953835	-3.449896928	0.001208943	0.855034927	-2.183433858
chr5	176543964	cg23476877		1.675879403	-2.266184694	3.449492643	0.00121038	0.855034927	-2.183989575
chr4	38566968	cg18637843	RP11-213G21.2	-0.480966899	2.188276726	-3.44946741	0.00121047	0.855034927	-2.184024258
chr11	113947036	cg06665913	ZBTB16	0.350057508	1.936458834	3.449383942	0.001210766	0.855034927	-2.184138987
chr10	64565336	cg20721121	RP11-436D10.3,ADO	0.624532855	-4.595939126	3.448955805	0.00121229	0.855034927	-2.184727455
chr8	74206966	cg20179892	RPL7,RDH10	0.558948401	-4.651611536	3.44820203	0.001214978	0.855034927	-2.185763443
chr19	15132411	cg11261667	CCDC105	-0.406017977	1.100343748	-3.44777995	0.001216485	0.855034927	-2.18634351
chr18	67241717	cg19335227		0.601778701	0.452490211	3.447741531	0.001216622	0.855034927	-2.186396308
chr15	51973661	cg11831981	SCG3	0.681366303	-4.199190594	3.447471976	0.001217586	0.855034927	-2.186766743
chr15	82555303	cg09539045	EFTUD1,FAM154B	-0.429120418	-3.573559917	-3.447351676	0.001218016	0.855034927	-2.186932063
chr1	155225166	cg14164267	FAM189B	0.694754334	-3.88514133	3.446852428	0.001219804	0.855034927	-2.187618116
chr1	54411017	cg19400876	HSPB11,LRRC42	-0.455304423	-5.563799948	-3.446737727	0.001220215	0.855034927	-2.187775729
chr11	93276703	cg26246133	C11orf75	0.605920435	-3.197954403	3.446648019	0.001220536	0.855034927	-2.187898998
chr10	27529782	cg10554839	ACBD5	-0.522835947	-2.726173453	-3.445591876	0.001224328	0.855034927	-2.189350162
chr4	55097476	cg03966785	PDGFRA	0.43991148	-3.961671527	3.445558935	0.001224446	0.855034927	-2.189395422
chr8	16884573	cg13028841	EFHA2	0.637132508	-3.987738944	3.445193804	0.00122576	0.855034927	-2.189897079
chr9	33447628	cg09814233	AQP3	0.38646677	-4.53296351	3.445080229	0.001226169	0.855034927	-2.190053116
chr1	109618810	cg25601229	TAF13	-0.460136821	-2.581950571	-3.444690898	0.001227571	0.855034927	-2.190587993
chr11	118901659	cg01434121	SLC37A4	0.481447165	-3.134559737	3.444499756	0.00122826	0.855034927	-2.190850582
chr4	151720488	cg21107389		-0.485538994	1.562759619	-3.444446671	0.001228452	0.855034927	-2.190923509
chr18	57541505	cg00281090		-0.477538938	2.033519487	-3.444252298	0.001229153	0.855034927	-2.191190529
chr2	231655422	cg00122781	CAB39	0.396239188	2.995366975	3.442959536	0.001233827	0.855034927	-2.192966319
chr7	131630318	cg12810325	AC009518.5	0.529833124	-4.477515305	3.442600276	0.001235128	0.855034927	-2.193459767
chr4	154387421	cg11717700	KIAA0922	0.525629747	-4.207386271	3.440590094	0.001242437	0.855034927	-2.196220414
chr16	73179665	cg12495059	C16orf47	-0.326443891	2.057615459	-3.440088563	0.001244267	0.855034927	-2.196909086
chr4	67141297	cg04100549	MIR1269A	0.411661781	1.631416792	3.440086125	0.001244276	0.855034927	-2.196912434
chr8	21972479	cg25903363	HR	0.448299993	1.487732913	3.439940191	0.001244809	0.855034927	-2.197112814
chr12	16500185	cg11203041	MGST1	0.398020566	1.591044149	3.439819911	0.001245248	0.855034927	-2.197277967
chr1	246887944	cg26309691	SCCPDH	-0.722250575	-2.323363441	-3.439582365	0.001246116	0.855034927	-2.197604128
chr4	123540256	cg09766370	AC053545.3	0.543120493	2.27092189	3.439132968	0.00124776	0.855034927	-2.198221145
chr12	99289825	cg18299299	ANKS1B	0.352327464	1.227915361	3.438086568	0.001251597	0.855034927	-2.199657721
chr22	41663782	cg09874157		0.494212048	2.023660751	3.438042946	0.001251757	0.855034927	-2.199717605
chr8	28894556	cg15125476	HMBOX1	0.474919114	1.746221486	3.43784676	0.001252477	0.855034927	-2.199986924
chr12	10065986	cg24640735	CLEC2A	-0.357045708	2.293692088	-3.437709829	0.001252981	0.855034927	-2.200174895
chr3	47324572	cg10681256	KIF9,KLHL18	-0.643395802	-2.429070998	-3.436567808	0.001257185	0.855034927	-2.201742489
chr2	90248207	cg21179914	IGKV1D-43	-0.334995515	1.463246938	-3.435420876	0.00126142	0.855034927	-2.203316621
chr2	30295305	cg25488308	AC016907.3	0.412084329	-4.328428061	3.43515817	0.001262393	0.855034927	-2.203677149
chr15	83360844	cg20663588	RP11-752G15.3,AP3B2	0.396250357	2.401931754	3.435046007	0.001262808	0.855034927	-2.203831075
chr17	66137457	cg00968183		-0.526781875	0.171360471	-3.434319719	0.0012655	0.855034927	-2.204827739
chr21	26711277	cg12493895	AP001340.1	0.63117953	1.849670997	3.434008773	0.001266654	0.855034927	-2.205254416
chr4	24274965	cg15650745		0.389123949	1.715505499	3.433838234	0.001267288	0.855034927	-2.205488421
chr12	49248930	cg17575394		0.378518516	1.966590669	3.433218048	0.001269594	0.855034927	-2.206339375
chr7	2561116	cg13151425		0.403855732	0.076775938	3.432974974	0.001270499	0.855034927	-2.206672878
chr12	32112813	cg22727109	C12orf35	-0.761329517	-2.916039588	-3.432619751	0.001271823	0.855034927	-2.207160237
chr2	106485518	cg12309420		0.359452236	2.48500064	3.432410762	0.001272602	0.855034927	-2.207446956
chr11	70274960	cg13116517	CTTN	0.372000504	3.113964214	3.431835304	0.00127475	0.855034927	-2.208236414
chr11	66025173	cg21825840	KLC2	0.603325572	-5.295761411	3.431776994	0.001274968	0.855034927	-2.208316405
chr12	4829636	cg03001012	RP11-234B24.2,GALNT8,RP11-234B24.6	-0.370524592	-0.105767266	-3.430987039	0.001277923	0.855034927	-2.209400035
chr1	46668513	cg27651885	LURAP1,POMGNT1	-0.396067726	-0.161011123	-3.430789063	0.001278665	0.855034927	-2.209671595
chr3	9469871	cg19531969	SETD5	0.376431235	2.295100004	3.430776161	0.001278713	0.855034927	-2.209689293
chr11	31827899	cg13596833	PAX6	-0.343253839	-4.186119652	-3.43076944	0.001278739	0.855034927	-2.209698512
chr1	14455331	cg19171931		-0.358910909	2.243392396	-3.430765583	0.001278753	0.855034927	-2.209703803
chr2	172967670	cg08721076	AC104801.1,DLX2	0.461818448	-4.922990998	3.430613812	0.001279322	0.855034927	-2.20991198
chr22	21336741	cg03697316	LZTR1	0.414007798	-4.161784367	3.430188449	0.001280917	0.855034927	-2.210495411
chr12	130553442	cg04518183	RP11-474D1.2	0.303967437	1.948701052	3.429572887	0.00128323	0.855034927	-2.211339673
chr1	212650542	cg22766709		-0.272603712	-3.619882368	-3.42910402	0.001284994	0.855034927	-2.211982699
chr4	169743941	cg01349691	PALLD	0.412851621	1.923402362	3.428568351	0.001287012	0.855034927	-2.212717297
chr1	37889517	cg11248447		-0.404345837	1.243960018	-3.428427166	0.001287545	0.855034927	-2.212910907
chr17	48172663	cg15291235	PDK2	-0.603716376	-2.895054754	-3.428290244	0.001288061	0.855034927	-2.213098667
chr11	2466655	cg08303146	KCNQ1	0.647471334	-4.647087995	3.428136037	0.001288643	0.855034927	-2.213310127
chr8	8240369	cg15077577	PRAGMIN	-0.271075768	2.62184523	-3.427982556	0.001289223	0.855034927	-2.213520587
chr2	3063476	cg19907479	AC019118.2	-0.344873758	2.333871452	-3.427919112	0.001289462	0.855034927	-2.213607584
chr12	4872921	cg14976741	GALNT8	-0.388868472	0.776857243	-3.42773428	0.001290161	0.855034927	-2.213861028
chr17	32059346	cg19965789		0.534851314	-0.656165442	3.427716746	0.001290227	0.855034927	-2.21388507
chr16	19896327	cg03945582	GPRC5B	0.546834412	-3.309851447	3.427621276	0.001290588	0.855034927	-2.214015977
chr15	64649139	cg03840511	CSNK1G1,CTD-2116N17.1	-0.292709327	1.357245933	-3.427467491	0.001291169	0.855034927	-2.214226842
chr10	54068462	cg23584332	RP11-573I11.2	-0.379571035	-3.880439723	-3.427163742	0.001292319	0.855034927	-2.214643321
chr11	67374213	cg01594514	NDUFV1,C11orf72	0.422505281	-2.261255791	3.426750638	0.001293883	0.855034927	-2.215209719
chr1	4468089	cg04571522		-0.658390524	3.966054078	-3.426561802	0.001294599	0.855034927	-2.215468619
chr5	122761847	cg02012043		-0.630686478	1.629551816	-3.426525544	0.001294737	0.855034927	-2.215518329
chr12	120535099	cg12587921	RAB35	-0.886373921	3.139854082	-3.425393115	0.001299038	0.855034927	-2.217070799
chr5	119941266	cg01777372	PRR16	-0.255921644	1.388694494	-3.424998531	0.00130054	0.855034927	-2.217611697
chr3	36986154	cg06163735	TRANK1	0.221554635	-3.79256682	3.423707609	0.001305465	0.855034927	-2.219381127
chr6	56296129	cg15541287		-0.272924371	2.321437559	-3.423695179	0.001305512	0.855034927	-2.219398163
chr12	46766548	cg06272054	SLC38A2,RP11-474P2.2	0.543566931	-5.266782884	3.423501843	0.001306251	0.855034927	-2.219663141
chr19	46088275	cg00338229	OPA3	0.48267032	-4.351698804	3.423338879	0.001306875	0.855034927	-2.219886487
chr13	114212320	cg04530948		0.342703682	1.792881655	3.423322063	0.001306939	0.855034927	-2.219909534
chr10	122358450	cg24579698	C10orf85	0.374497726	2.092502294	3.423059595	0.001307944	0.855034927	-2.220269243
chr15	83503548	cg01363334	WHAMM	0.514897715	1.497542495	3.422925003	0.001308459	0.855034927	-2.220453696
chr9	113342282	cg15310270	SVEP1	0.551139883	-3.78507244	3.422878478	0.001308637	0.855034927	-2.220517457
chr8	66754281	cg02165443	PDE7A	0.613911495	-5.017986866	3.422645129	0.001309531	0.855034927	-2.220837243
chr17	32639637	cg07044785		-0.336927525	2.513614335	-3.422326646	0.001310753	0.855034927	-2.221273687
chr6	32940391	cg06933031	BRD2	0.581622596	-4.770134413	3.422142191	0.001311461	0.855034927	-2.221526453
chr17	59367228	cg12473197		-0.38671504	2.672359903	-3.422014296	0.001311952	0.855034927	-2.22170171
chr2	11144629	cg12218467		0.363610736	1.201545098	3.421550038	0.001313736	0.855034927	-2.222337869
chr11	17541146	cg16743469	USH1C	-0.360412188	2.603832487	-3.421460519	0.00131408	0.855034927	-2.222460531
chr12	85306021	cg05619587	SLC6A15	0.733157731	-3.161529694	3.421355266	0.001314485	0.855034927	-2.222604749
chr8	123795013	cg01357613	ZHX2	0.329785292	-3.155431764	3.421100469	0.001315465	0.855034927	-2.222953869
chr20	34000170	cg04149172	UQCC	0.427217747	-0.877570675	3.42069962	0.00131701	0.855034927	-2.223503085
chr9	37281965	cg13945124	ZCCHC7	-0.504413304	2.595566872	-3.420594172	0.001317416	0.855034927	-2.223647559
chr7	86974833	cg16063666	CROT,TP53TG1	-0.428179978	-3.131157216	-3.419784472	0.001320541	0.855034927	-2.224756866
chr5	150052014	cg14771810	MYOZ3,CTC-345K18.2	0.603424631	-4.596366911	3.419538957	0.00132149	0.855034927	-2.225093207
chr1	3567303	cg04021697	WRAP73	-0.57761008	-3.806385482	-3.418972094	0.001323684	0.855034927	-2.22586974
chr19	3852027	cg00860425	ZFR2	-0.369864487	2.465458391	-3.418794262	0.001324373	0.855034927	-2.226113337
chr18	71840859	cg01146485		0.374222881	2.449062934	3.418269313	0.001326408	0.855034927	-2.226832393
chr3	100014849	cg09081000	TBC1D23	0.428172118	2.309170653	3.418209544	0.00132664	0.855034927	-2.22691426
chr1	34642396	cg24411961	AC115286.1,C1orf94	-0.662862761	0.320945827	-3.418193441	0.001326703	0.855034927	-2.226936316
chr3	135914775	cg26687499	MSL2	0.596101404	-3.118627767	3.418104661	0.001327047	0.855034927	-2.227057918
chr9	98031207	cg05092628	FANCC	0.355299575	0.710554078	3.417808917	0.001328196	0.855034927	-2.227462991
chr6	74009041	cg23238119	RP11-398K22.12,KHDC1	-0.82071366	0.663864475	-3.417770449	0.001328345	0.855034927	-2.227515679
chr3	70787312	cg10056943		-0.346573675	-3.342614871	-3.417407374	0.001329757	0.855034927	-2.228012953
chr19	44124220	cg08155817	ZNF428	0.3202291	-3.806612103	3.417071743	0.001331063	0.855034927	-2.228472619
chr1	168524262	cg26366290		0.339625945	2.549199065	3.41676124	0.001332272	0.855034927	-2.228897856
chr5	134117674	cg07687384	DDX46	0.489756274	2.61407285	3.416753307	0.001332303	0.855034927	-2.22890872
chr17	66790680	cg18737468		0.433795601	2.048601583	3.416323336	0.00133398	0.855034927	-2.229497545
chr8	1428412	cg02511845		0.404110209	1.515359387	3.415461089	0.001337348	0.855034927	-2.230678263
chr15	53082902	cg15628498	ONECUT1	0.527003415	-4.197877255	3.415380761	0.001337662	0.855034927	-2.230788255
chr2	25105654	cg21356293		-0.332580832	2.588506981	-3.414750424	0.00134013	0.855034927	-2.231651325
chr8	114698204	cg01240072		0.364520636	2.064851438	3.413700146	0.001344252	0.855034927	-2.233089248
chr14	30440498	cg13590711	RP11-269C4.2,CTD-2251F13.1	-0.22930113	0.290154941	-3.41299808	0.001347014	0.855034927	-2.234050342
chr11	126029690	cg21708551	RP11-50B3.2	-0.376571447	2.7788791	-3.412974875	0.001347105	0.855034927	-2.234082108
chr2	236838236	cg04132177		-0.621837654	3.364648256	-3.412292763	0.001349794	0.855034927	-2.235015809
chr7	40801723	cg12752568		-0.28826036	2.499219663	-3.412096135	0.00135057	0.855034927	-2.235284948
chr1	39281166	cg19250639		-0.444727472	1.875137771	-3.411976421	0.001351042	0.855034927	-2.235448806
chr12	8244353	cg14301678	NECAP1	0.28910955	2.6319827	3.411665456	0.001352271	0.855034927	-2.235874427
chr3	119013584	cg27533604	ARHGAP31	0.488195275	-4.516451053	3.411445302	0.001353141	0.855034927	-2.236175744
chr3	183210190	cg17803523	KLHL6	-0.359754395	2.97828127	-3.411349973	0.001353518	0.855034927	-2.236306216
chr21	46898764	cg11113589		0.371545119	-1.15779801	3.411307733	0.001353686	0.855034927	-2.236364027
chr10	79385856	cg09783843		0.413821918	2.588241174	3.410911786	0.001355253	0.855034927	-2.236905919
chr7	130418549	cg00094518	KLF14	0.465999423	-2.20637042	3.410859573	0.00135546	0.855034927	-2.236977376
chr17	79373378	cg19377162	RP11-1055B8.6,BAHCC1	0.460051939	-4.49886469	3.409825628	0.001359561	0.855034927	-2.238392306
chr8	80943347	cg02006107	MRPS28	-0.48037589	2.834407287	-3.409819233	0.001359587	0.855034927	-2.238401058
chr5	178106626	cg07659168	RP11-281O15.3	-0.324673599	1.901782095	-3.409700885	0.001360057	0.855034927	-2.238563003
chr2	242449765	cg24110296	STK25	0.410173426	3.190341925	3.40961062	0.001360416	0.855034927	-2.23868652
chr14	72208017	cg00901688		-0.282713048	2.564345497	-3.409417426	0.001361184	0.855034927	-2.238950876
chr4	187644739	cg16248329	FAT1	0.554160957	-4.116845376	3.409102394	0.001362437	0.855034927	-2.239381936
chr16	34967839	cg14955528	RN5S406,RN5S407	0.462699597	-0.577962329	3.408398482	0.001365242	0.855034927	-2.240345048
chr1	112531947	cg26330135	RP11-88H9.2,RP11-88H9.1,KCND3	0.326155223	-3.751017971	3.407583161	0.001368498	0.855034927	-2.241460494
chr1	58776477	cg11091055	DAB1	-0.3054437	2.272357321	-3.407429212	0.001369113	0.855034927	-2.2416711
chr15	75748421	cg25697800	SIN3A	0.378976521	-4.157716698	3.407335879	0.001369487	0.855034927	-2.241798781
chr11	84029127	cg13279681	DLG2	0.555056394	1.961033293	3.407324595	0.001369532	0.855034927	-2.241814218
chr16	53088123	cg17256525	RP11-467J12.4,CHD9	-0.413712403	2.739568501	-3.407086161	0.001370486	0.855034927	-2.242140391
chr4	52709358	cg20705566	DCUN1D4	-0.449552775	-3.814403526	-3.406560919	0.00137259	0.855034927	-2.242858882
chr20	56247611	cg07543830	PMEPA1	-0.571781538	0.139229033	-3.406440473	0.001373073	0.855034927	-2.243023636
chr4	122302232	cg16999370	QRFPR	0.591500021	-3.719821955	3.406240444	0.001373876	0.855034927	-2.243297245
chr1	62208188	cg13919148	INADL	-0.365654921	-3.35725111	-3.405857986	0.001375411	0.855034927	-2.243820371
chr15	89411138	cg09947810		-0.242027218	2.076562968	-3.405817433	0.001375574	0.855034927	-2.243875837
chr4	60698901	cg02213001	U6,Y_RNA	0.670649773	2.191840206	3.405713938	0.00137599	0.855034927	-2.244017394
chr14	93651131	cg05940971	C14orf109,RP11-371E8.4,MOAP1	0.546214209	-3.789835863	3.405549643	0.00137665	0.855034927	-2.244242106
chr4	52883367	cg23789604	LRRC66	0.434441744	1.890272289	3.405370524	0.00137737	0.855034927	-2.244487088
chr6	105307561	cg18058813	HACE1	0.438480296	-4.136620611	3.405102252	0.00137845	0.855034927	-2.244853996
chr12	57400201	cg04698397	ZBTB39	-0.494337455	-4.17800405	-3.403965774	0.001383032	0.855034927	-2.246408196
chr11	130542055	cg08980503	C11orf44	-0.331475507	2.321569141	-3.403855976	0.001383475	0.855034927	-2.246558341
chr1	147253401	cg10950358	RP11-433J22.3	0.375678183	-0.507456288	3.403656156	0.001384282	0.855034927	-2.246831583
chr19	35454992	cg21293397	ZNF792	-0.673683896	-2.587825417	-3.401947374	0.001391205	0.855034927	-2.249167975
chr15	85360691	cg22387369	ALPK3	0.8105426	-4.186000484	3.401171414	0.001394359	0.855034927	-2.25022878
chr3	61237156	cg26322434	FHIT	0.370696111	-4.032239728	3.400785991	0.001395928	0.855034927	-2.250755652
chr13	100634198	cg03345093	ZIC2	0.547547373	-3.402486077	3.4004841	0.001397159	0.855034927	-2.251168319
chr7	19018055	cg16469740	HDAC9	-0.350088314	1.26121822	-3.400437816	0.001397348	0.855034927	-2.251231584
chr10	13739925	cg20304349	FRMD4A	0.340345757	2.049191509	3.40043742	0.001397349	0.855034927	-2.251232127
chr6	150262763	cg09567080	ULBP2	0.498024241	-3.728337582	3.400047595	0.00139894	0.855034927	-2.251764969
chr18	21718887	cg03638874	CABYR	-0.63729645	-3.168674536	-3.399973131	0.001399244	0.855034927	-2.251866749
chr1	176998778	cg16084482	MIR488,ASTN1	0.316180417	1.559634441	3.398953848	0.001403411	0.855034927	-2.253259859
chr7	132584612	cg18046357	CHCHD3	0.30765311	3.014698314	3.398821339	0.001403954	0.855034927	-2.253440954
chr8	67837950	cg26472499	SNHG6	0.249468545	-3.883447981	3.39864924	0.001404659	0.855034927	-2.253676151
chr17	27945387	cg27637363	CORO6	-0.229506694	-2.548765546	-3.397862458	0.001407887	0.855034927	-2.254751338
chr5	17219226	cg24731635	BASP1	0.330338378	-4.202462387	3.397533364	0.001409239	0.855034927	-2.255201036
chr22	44208246	cg15852731	EFCAB6,RP3-388M5.9	-0.493916879	-3.258610274	-3.396924874	0.001411743	0.855034927	-2.256032475
chr14	39938424	cg00265925		-0.215712987	0.715751512	-3.396830778	0.00141213	0.855034927	-2.256161043
chr2	74272962	cg01244346	TET3	0.415609597	2.431507352	3.396078101	0.001415234	0.855034927	-2.257189406
chr19	29434792	cg19228862		0.401436377	2.115098373	3.395719558	0.001416714	0.855034927	-2.257679243
chr10	112432418	cg11386792		-0.593328657	-3.000166001	-3.395552727	0.001417404	0.855034927	-2.257907158
chr16	88214003	cg11831688	RP11-863P13.3	-0.373054317	2.390333271	-3.395035992	0.001419541	0.855034927	-2.258613063
chr14	87370892	cg11813658	RP11-322L20.1	-0.340183456	1.784392907	-3.394368075	0.001422308	0.855034927	-2.259525434
chr5	87962846	cg10576384	MIR9-2,LINC00461	-0.330047597	-3.700498627	-3.394137037	0.001423267	0.855034927	-2.259841015
chr11	1102508	cg19520498		0.352183108	2.710213294	3.394085498	0.001423481	0.855034927	-2.259911413
chr7	105925132	cg10618262	NAMPT	0.510987143	-2.80813828	3.393441925	0.001426154	0.855034927	-2.260790432
chr13	101162948	cg12976905	PCCA	0.439533375	2.718890636	3.393381874	0.001426404	0.855034927	-2.26087245
chr15	48311681	cg12262428	RP11-208K4.1	0.369816691	2.325698847	3.39323653	0.001427008	0.855034927	-2.261070957
chr9	4489544	cg16604553	SLC1A1	-0.554551065	-1.100141356	-3.393095991	0.001427593	0.855034927	-2.261262897
chr20	19569677	cg27057797	AL139429.1	0.435480092	2.390690531	3.392883083	0.001428479	0.855034927	-2.26155367
chr16	84001784	cg06199058	NECAB2	0.511403972	-3.163977237	3.392858403	0.001428582	0.855034927	-2.261587376
chr12	113725987	cg27185772	TPCN1	-0.517860031	3.732448996	-3.392659846	0.001429409	0.855034927	-2.261858541
chr1	70671471	cg01623639	LRRC40,SRSF11	0.346246665	-4.549174039	3.391614637	0.001433771	0.855034927	-2.263285862
chr1	11710839	cg03693760	FBXO2	-0.322182713	-0.478504047	-3.391496132	0.001434266	0.855034927	-2.263447679
chr15	78894581	cg01718004	CHRNA3	-0.349398217	2.699709077	-3.391363597	0.00143482	0.855034927	-2.263628652
chr1	67772271	cg12243812	IL12RB2	0.509997577	2.197240703	3.391314217	0.001435027	0.855034927	-2.263696078
chr9	98269076	cg20884163	PTCH1	0.441934196	-4.771103059	3.391116888	0.001435852	0.855034927	-2.263965519
chr3	42798799	cg16060526	CCDC13,HIGD1A	0.433403008	2.397874111	3.391029185	0.001436219	0.855034927	-2.26408527
chr1	197169957	cg02843687	CRB1,ZBTB41	-0.43980489	-4.489766096	-3.390267647	0.00143941	0.855034927	-2.265125032
chr17	43580461	cg00916973	AC091132.2,AC091132.3	0.627421934	0.834507507	3.390254523	0.001439465	0.855034927	-2.265142949
chr10	132970405	cg13784456	TCERG1L	-0.243700713	0.754309621	-3.390128005	0.001439996	0.855034927	-2.265315681
chr11	64646302	cg19239462	EHD1	0.554815437	-4.643530745	3.390126082	0.001440004	0.855034927	-2.265318307
chr2	85805621	cg08379897	VAMP8	-0.398826524	-3.518838956	-3.389873858	0.001441063	0.855034927	-2.265662653
chr1	154296135	cg10093805	AQP10	-0.355206972	3.128805477	-3.389746182	0.001441599	0.855034927	-2.265836958
chr1	234614967	cg17707347	TARBP1	0.271411048	-3.808024672	3.388842914	0.001445398	0.855034927	-2.267070034
chr4	111558602	cg01616926	PITX2	0.567554108	-2.656428015	3.387355928	0.001451673	0.855034927	-2.269099674
chr2	174259203	cg03128025		-0.33225078	2.297528559	-3.387336822	0.001451754	0.855034927	-2.269125751
chr14	104095624	cg22315149	KLC1	0.508513136	-4.600379815	3.387321638	0.001451818	0.855034927	-2.269146473
chr19	40336878	cg02674126		-0.510017375	-2.470498276	-3.387215418	0.001452267	0.855034927	-2.269291443
chr7	30066777	cg18627480	PLEKHA8,FKBP14	0.367115744	-3.937339104	3.386993827	0.001453205	0.855034927	-2.269593865
chr3	129693370	cg18862481	TRH	0.413380939	-3.113795412	3.386782002	0.001454102	0.855034927	-2.269882951
chr16	57832309	cg04084026	KIFC3,CTD-2600O9.1	-0.346719879	2.799090029	-3.38669052	0.001454489	0.855034927	-2.270007798
chr20	53093152	cg05101674	DOK5	-0.43374719	-2.960494843	-3.386647154	0.001454673	0.855034927	-2.270066979
chr19	1961290	cg22278901	CSNK1G2	-0.289816181	3.150215307	-3.386466042	0.00145544	0.855034927	-2.270314141
chr1	201123919	cg05391486	TMEM9	-0.447977188	-0.392269152	-3.386405761	0.001455696	0.855034927	-2.270396404
chr7	155089803	cg20419410	INSIG1	0.512646627	-4.561532616	3.386179592	0.001456655	0.855034927	-2.270705044
chr9	116172868	cg19382285	POLE3,C9orf43	-0.425110565	-3.47477097	-3.385033663	0.001461524	0.855034927	-2.272268704
chr5	97834710	ch.5.97862610R		-0.406000012	-4.2642917	-3.384848581	0.001462312	0.855034927	-2.272521234
chr7	27224123	cg09219451	HOXA11-AS,HOXA11	0.619457187	-4.684787404	3.384653938	0.001463141	0.855034927	-2.272786805
chr12	13364098	cg19116791	EMP1	-0.467289746	1.42769814	-3.384634659	0.001463223	0.855034927	-2.272813109
chr8	2030267	cg22123993	MYOM2	-0.414500227	3.256898183	-3.384515102	0.001463733	0.855034927	-2.272976227
chr11	128779608	cg09012125	KCNJ5	-0.411677383	1.012461997	-3.383873299	0.001466471	0.855034927	-2.273851843
chr4	183849759	cg02117709		0.479065455	2.874904099	3.383797182	0.001466796	0.855034927	-2.273955686
chr16	2892604	cg00491180	PRSS30P	-0.562355057	-1.020061686	-3.383360592	0.001468661	0.855034927	-2.274551284
chr12	32884356	cg26811151	DNM1L,YARS2	0.280071879	1.977853827	3.38303706	0.001470045	0.855034927	-2.27499263
chr4	6576608	cg16774354	MAN2B2	0.318663828	-3.652437891	3.382887711	0.001470684	0.855034927	-2.275196357
chr17	48050274	cg01832036	DLX4	0.531952248	-4.604256934	3.382811285	0.001471012	0.855034927	-2.27530061
chr14	105167300	cg01836137	INF2	-0.774154653	1.373567774	-3.382425687	0.001472664	0.855034927	-2.275826584
chr19	17417054	cg18094304		0.411236176	-4.595997328	3.381933043	0.001474777	0.855034927	-2.276498542
chr2	25675811	cg14277236	DTNB	0.370226783	2.65849714	3.381407061	0.001477036	0.855034927	-2.277215927
chr21	45926961	cg20398123	TSPEAR-AS1	-0.364807323	3.216166698	-3.3813867	0.001477124	0.855034927	-2.277243697
chr18	68449190	cg10669379		-0.281412713	-3.397749327	-3.380686463	0.001480137	0.855034927	-2.278198677
chr13	28630662	cg16936846		-0.363091412	2.865138951	-3.380578296	0.001480603	0.855034927	-2.278346187
chr1	221165090	cg08176764		-0.495128084	2.548868002	-3.38024956	0.00148202	0.855034927	-2.278794482
chr20	12818750	cg17047599		0.384356206	0.570003071	3.380134698	0.001482516	0.855034927	-2.278951116
chr12	48159602	cg06853612	SLC48A1,RAPGEF3	0.416049931	2.031825456	3.379193814	0.00148658	0.855034927	-2.280234079
chr15	75918163	cg24773522	SNUPN	0.447658146	-4.858765162	3.378516556	0.001489512	0.855034927	-2.281157481
chr7	11999601	cg08203460		0.379212949	-2.025086014	3.377999147	0.001491755	0.855034927	-2.281862888
chr15	29409753	cg03433728	APBA2	0.322421373	1.079820604	3.377564972	0.001493641	0.855034927	-2.282454784
chr17	9631505	cg00950856		-0.500202887	3.490333598	-3.377429083	0.001494231	0.855034927	-2.282640032
chr3	126423063	cg00694512	CHCHD6	0.568540631	-5.111176081	3.377336511	0.001494634	0.855034927	-2.282766226
chr5	139193133	cg12453178		0.402264793	2.096621947	3.37716387	0.001495384	0.855034927	-2.283001566
chr4	146644586	cg12006074		0.425500781	2.674859445	3.376563697	0.001497997	0.855034927	-2.283819674
chr6	170605623	cg12123671		0.39570162	-4.234364301	3.376101168	0.001500013	0.855034927	-2.284450115
chr11	72853403	cg14426197	FCHSD2	0.596915123	-3.756758381	3.37523699	0.001503788	0.855034927	-2.285627924
chr6	53280520	cg00157429	7SK	-0.292988277	2.679322631	-3.375233167	0.001503805	0.855034927	-2.285633135
chr2	204479424	cg00059659		0.292674984	2.510410576	3.374980974	0.001504908	0.855034927	-2.285976832
chr1	6673301	cg20803783	PHF13,KLHL21	-0.506614869	-3.423076016	-3.37474663	0.001505933	0.855034927	-2.286296194
chr8	55379566	cg05511722		0.238482751	-3.721273811	3.374271353	0.001508016	0.855034927	-2.286943871
chr8	27590736	cg24064437	RP11-16P20.3	-0.307271931	2.404735368	-3.374268377	0.001508029	0.855034927	-2.286947927
chr10	44163270	cg08514530	ZNF32-AS3	-0.339294406	-0.895384409	-3.373638584	0.001510793	0.855034927	-2.287806111
chr17	6617077	cg10316103	SLC13A5	0.270817222	-4.003030701	3.373200619	0.001512718	0.855034927	-2.288402862
chr3	38578179	cg10944821	EXOG	-0.370552795	1.788199347	-3.373094826	0.001513183	0.855034927	-2.288547007
chr5	79331047	cg03336086	THBS4	-0.561817341	-1.220583473	-3.37292216	0.001513943	0.855034927	-2.288782263
chr3	167452453	cg02059245	SERPINI1,PDCD10	-0.534584118	-2.837790597	-3.37247802	0.001515898	0.855034927	-2.289387378
chr5	80507343	cg14609593	CTC-281B15.1	0.389014936	2.383092899	3.372455962	0.001515996	0.855034927	-2.289417429
chr19	49468454	cg01096752	FTL	-0.634766035	-1.141871357	-3.372397702	0.001516252	0.855034927	-2.289496802
chr5	96869431	cg02501158	RP11-1E3.1	0.350591048	2.478330644	3.372075911	0.001517671	0.855034927	-2.2899352
chr22	38294985	cg20454869		0.243305542	1.611019325	3.372021296	0.001517912	0.855034927	-2.290009604
chr20	44993436	cg01758993	SLC35C2	0.414551804	-3.418632667	3.371803944	0.001518871	0.855034927	-2.290305705
chr2	61086126	cg05571441	AC010733.4	-0.367546099	3.086338269	-3.371772908	0.001519008	0.855034927	-2.290347984
chr4	155703170	cg11849735	RP11-21G20.3,RBM46	-0.570589538	1.796416962	-3.371634776	0.001519618	0.855034927	-2.290536158
chr6	159087914	cg15376588	SYTL3	0.379614682	3.005870278	3.371370951	0.001520784	0.855034927	-2.290895553
chr7	138720803	cg26322231	ZC3HAV1L	-0.614232389	-3.239942151	-3.37111536	0.001521914	0.855034927	-2.291243719
chr12	108603943	cg00203347		-0.728087373	3.596201675	-3.37098011	0.001522512	0.855034927	-2.291427952
chr2	27798900	cg02621154	C2orf16	-0.243610299	1.472716522	-3.370153669	0.001526173	0.855034927	-2.292553641
chr2	121323275	cg10389615		0.390637083	2.888014522	3.370113622	0.001526351	0.855034927	-2.292608186
chr13	78272390	cg11361121	SLAIN1	0.448132674	-4.098289544	3.370060442	0.001526587	0.855034927	-2.292680619
chr14	105215400	cg15320508		0.398992918	1.720721174	3.369875484	0.001527407	0.855034927	-2.29293253
chr22	18593586	cg27391512	TUBA8	-0.472149442	-3.937465964	-3.369739801	0.001528009	0.855034927	-2.293117326
chr6	145075812	cg17130114	UTRN	0.456284047	2.904044574	3.369737804	0.001528018	0.855034927	-2.293120045
chr8	42750650	cg17145652	HOOK3,RNF170	0.417743731	2.716901216	3.369310462	0.001529917	0.855034927	-2.293702052
chr19	59028764	cg12271800		-0.824714403	1.991894089	-3.368930058	0.001531609	0.855034927	-2.294220107
chr1	40420603	cg19694978	MFSD2A	0.565527988	-3.678168072	3.368286099	0.001534477	0.855034927	-2.295097031
chr19	3698157	cg17845617		-0.797661937	0.926011548	-3.368112564	0.00153525	0.855034927	-2.295333336
chr10	48354530	cg09778229	ZNF488	-0.803539858	-2.206292358	-3.368034731	0.001535597	0.855034927	-2.295439319
chr10	8090162	cg00296182		0.727455655	-2.400023265	3.367922747	0.001536097	0.855034927	-2.295591804
chr11	77532200	cg22821606	RSF1,C11orf67	0.545953698	-3.359667202	3.366850509	0.001540889	0.855034927	-2.297051732
chr20	36889213	cg25257903	KIAA1755,BPI	-0.374344166	-2.973214342	-3.36684271	0.001540923	0.855034927	-2.297062351
chr17	79051921	cg01976960	BAIAP2	0.405847322	0.680886928	3.366790536	0.001541157	0.855034927	-2.297133384
chr12	6797846	cg24105280	ZNF384	-0.370384682	-1.417618953	-3.366776346	0.001541221	0.855034927	-2.297152704
chr7	28450253	cg22396147	CREB5	-0.460868421	-1.522280965	-3.365613846	0.001546433	0.855034927	-2.298735303
chr1	233030601	cg14660449		-0.40944992	2.393468489	-3.365212164	0.001548237	0.855034927	-2.299282091
chr8	48272891	cg26181277	KIAA0146	0.437310631	1.89162926	3.364471801	0.001551569	0.855034927	-2.300289839
chr20	38749529	cg20572102	RP1-191L6.2	-0.275762757	2.425140291	-3.363649236	0.001555279	0.855034927	-2.30140937
chr15	90233762	cg04129282	WDR93,PEX11A	-0.43294616	-2.682208866	-3.363581593	0.001555584	0.855034927	-2.301501429
chr1	245628858	cg00954875		-0.279296461	2.292339031	-3.363285087	0.001556924	0.855034927	-2.301904951
chr22	30031813	cg14999518		0.43332641	-2.087694609	3.36273844	0.001559396	0.855034927	-2.302648857
chr7	130132360	cg25519926	MEST	-0.412574273	0.170782684	-3.362542104	0.001560285	0.855034927	-2.302916029
chr2	122493570	cg00067126	MKI67IP,TSN	0.26155423	-3.769238177	3.362530221	0.001560339	0.855034927	-2.3029322
chr5	60921535	cg04569837		-0.355614891	-4.339213685	-3.360528011	0.001569432	0.855034927	-2.305656423
chr7	155573752	cg02499281	RBM33	-0.301103692	2.776282871	-3.36041984	0.001569925	0.855034927	-2.305803583
chr1	196177626	cg01974330		-0.419645597	2.359346479	-3.360373961	0.001570134	0.855034927	-2.305865997
chr8	30669556	cg14774288	PPP2CB	-0.560788163	-0.334574192	-3.36019534	0.001570948	0.855034927	-2.306108994
chr12	122487744	cg14653685		0.314227811	2.164028605	3.360049423	0.001571613	0.855034927	-2.306307496
chr1	90308620	cg24353213	LRRC8D	0.430567093	-3.435662401	3.359226662	0.001575369	0.855034927	-2.307426694
chr11	64478186	cg20718855	NRXN2	0.579085922	1.83188504	3.359002177	0.001576396	0.855034927	-2.307732042
chr15	27015314	cg03735576	GABRB3	0.421366303	1.809981666	3.358951295	0.001576628	0.855034927	-2.307801251
chr12	124246927	cg07347092	DNAH10	-0.669486771	-2.163909155	-3.358937713	0.00157669	0.855034927	-2.307819725
chr7	127408129	cg08104492	SND1	0.426479991	2.674121337	3.35888701	0.001576922	0.855034927	-2.307888689
chr6	170863296	cg11593588	TBP,PSMB1	0.662550428	-4.308297153	3.358872473	0.001576989	0.855034927	-2.307908462
chr12	20847337	cg18651840	SLCO1C1	0.408254856	2.590598458	3.358725345	0.001577662	0.855034927	-2.308108579
chr2	238066288	cg20055945		0.26511944	1.874645586	3.35863593	0.001578071	0.855034927	-2.308230196
chr7	78401720	cg06450689	MAGI2	0.46211718	1.468042781	3.358541612	0.001578503	0.855034927	-2.308358481
chr11	63606443	cg17072433	MARK2	0.49863498	-3.6818111	3.358385796	0.001579217	0.855034927	-2.308570406
chr16	89884155	cg08211068	SPIRE2,FANCA	-0.394332134	3.726660775	-3.357986087	0.001581049	0.855034927	-2.309114033
chr3	32860467	cg18249634		-0.785832198	-2.717179173	-3.357862711	0.001581615	0.855034927	-2.309281826
chr2	127864581	cg25517034	BIN1	0.589677623	-4.510773167	3.357784054	0.001581976	0.855034927	-2.309388799
chr1	206643375	cg26859016	IKBKE	0.288993186	1.38675142	3.356727981	0.001586829	0.855034927	-2.310824956
chr7	143084896	cg26299841	ZYX	0.42336761	2.580683625	3.356685887	0.001587023	0.855034927	-2.310882196
chr14	74111894	cg07913044	DNAL1	0.49090088	-1.814623717	3.355874687	0.00159076	0.855034927	-2.311985217
chr10	26678169	cg15728146		-0.365191862	2.292567976	-3.355843407	0.001590905	0.855034927	-2.312027748
chr7	89841028	cg21486465	STEAP2,STEAP2-AS1	-0.584364004	-3.065389834	-3.355681769	0.001591651	0.855034927	-2.312247519
chr8	105509896	cg12114513	LRP12	-0.713181589	2.588724256	-3.355568165	0.001592175	0.855034927	-2.31240198
chr22	36878119	cg16199098	TXN2	0.745707659	-2.643487395	3.355258223	0.001593607	0.855034927	-2.312823375
chr15	29395932	cg15605858	APBA2	-0.677225985	-0.749966786	-3.354872687	0.001595389	0.855034927	-2.313347528
chr3	186857499	cg17222995	RPL39L	-0.289511725	-3.930074576	-3.354710725	0.001596138	0.855034927	-2.313567715
chr11	65292474	cg04396314	SCYL1	-0.430404208	-1.928581819	-3.354487949	0.00159717	0.855034927	-2.313870569
chr14	100659097	cg02676148	RP11-638I2.3	0.266471709	-3.594519024	3.354449016	0.00159735	0.855034927	-2.313923497
chr5	147070614	cg10301704	JAKMIP2	0.345593522	2.974996687	3.354386005	0.001597642	0.855034927	-2.314009156
chr11	64889668	cg02974499	FAU,MRPL49,SYVN1	0.341118757	-4.194210187	3.354229593	0.001598366	0.855034927	-2.314221784
chr15	29406153	cg14206962		-0.36454146	2.410572396	-3.353812372	0.001600301	0.855034927	-2.314788941
chr7	64348873	cg00287974	ZNF273	-0.364136353	-4.468822203	-3.353373799	0.001602337	0.855034927	-2.315385091
chr19	47527629	cg17361459		0.327375713	1.99083101	3.353185969	0.001603209	0.855034927	-2.315640398
chr7	36320660	cg02568977	EEPD1	0.333373123	0.932356579	3.352960894	0.001604256	0.855034927	-2.315946322
chr9	72027409	cg11510586		-1.051889626	0.469433311	-3.352878689	0.001604638	0.855034927	-2.316058054
chr17	60744005	cg25436245		-0.322536425	3.397707695	-3.352506549	0.00160637	0.855034927	-2.316563846
chr3	45017297	cg04432377	EXOSC7,ZDHHC3	0.747263815	-2.59729655	3.352494931	0.001606424	0.855034927	-2.316579636
chr13	110992996	cg22155786		-0.271994773	1.213705382	-3.352269129	0.001607476	0.855034927	-2.316886523
chr11	88070661	cg09280946	CTSC	0.492484642	-4.509721767	3.352165284	0.001607959	0.855034927	-2.317027654
chr14	23500498	cg21886967	PSMB5	0.389202157	2.733538278	3.352018903	0.001608642	0.855034927	-2.317226593
chr8	123689268	cg22578149	RP11-973F15.1	-0.282011365	2.216299298	-3.351901926	0.001609187	0.855034927	-2.317385568
chr2	133390055	cg10451938	GPR39	0.339520905	2.82093856	3.351695925	0.001610148	0.855034927	-2.317665523
chr10	1505472	cg24432675		1.369671926	-0.96525562	3.351680807	0.001610219	0.855034927	-2.317686068
chr12	125027794	cg15645138	NCOR2	0.384537211	-0.824746572	3.351620963	0.001610498	0.855034927	-2.317767395
chr1	227748696	cg16780502	RN5S77	-0.473565652	-1.464574138	-3.351497403	0.001611075	0.855034927	-2.317935308
chr12	112037496	cg14478430	ATXN2,RP11-686G8.2	-0.548042314	-3.403788238	-3.350993962	0.001613427	0.855034927	-2.318619436
chr12	57145872	cg03919533	PRIM1,HSD17B6	0.238766799	-3.589899011	3.350821055	0.001614236	0.855034927	-2.31885439
chr7	157322992	cg17042754		-0.484576262	2.996903897	-3.350385229	0.001616275	0.855034927	-2.31944659
chr17	1957370	cg21556389	HIC1	-0.499375441	-0.396498607	-3.350269867	0.001616816	0.855034927	-2.319603338
chr7	100054442	cg12283819		-0.304739115	2.96252209	-3.349978091	0.001618183	0.855034927	-2.31999978
chr17	78921898	cg11782601	RPTOR	0.308135108	2.861299035	3.349783545	0.001619095	0.855034927	-2.320264106
chr2	20696032	cg02715883		0.283401095	1.47189731	3.347716178	0.001628821	0.855034927	-2.323072602
chr17	650796	cg01803856	GEMIN4	-0.381079361	3.57815923	-3.347620998	0.00162927	0.855034927	-2.323201886
chr3	9445388	cg11366748	SETD5	0.527809816	1.425035092	3.347360571	0.0016305	0.855034927	-2.323555619
chr17	47092072	cg10950924	RP11-501C14.6,IGF2BP1	-0.715089213	0.182476006	-3.347271388	0.001630921	0.855034927	-2.323676751
chr12	74931760	cg23311950	ATXN7L3B	-0.484737903	-3.123757273	-3.347072766	0.001631859	0.855034927	-2.323946526
chr12	99548917	cg12715547	ANKS1B	0.29432073	-0.141918042	3.347066013	0.001631891	0.855034927	-2.323955697
chr3	147111120	cg27606499	ZIC4,ZIC1	-0.657745987	-1.923464119	-3.346900481	0.001632674	0.855034927	-2.324180522
chr8	11044280	cg07356412		-0.278711023	2.588756559	-3.346573747	0.001634219	0.855034927	-2.324624277
chr9	108164034	cg18140375		0.395063312	1.019963683	3.346144069	0.001636254	0.855034927	-2.325207819
chr2	128458399	cg11206634	SFT2D3	0.340179036	0.970864489	3.346109665	0.001636417	0.855034927	-2.325254541
chr10	12256343	cg19576422		0.306664355	1.308883913	3.345965558	0.0016371	0.855034927	-2.325450245
chr3	182817381	cg05496383	MCCC1	-0.742740944	-3.905882038	-3.345148695	0.001640977	0.855034927	-2.326559509
chr2	23568918	cg21287329		0.518208209	1.392112059	3.345121197	0.001641107	0.855034927	-2.326596848
chr7	150066001	cg00365505	REPIN1,RP4-584D14.5,ZNF775	0.574745388	-4.232595853	3.344934031	0.001641997	0.855034927	-2.326850994
chr1	219558325	cg06516956		0.39204608	1.977799707	3.344574751	0.001643706	0.855034927	-2.327338834
chr2	241570341	cg19282928	GPR35	-0.444487206	3.599600216	-3.344026088	0.001646319	0.855034927	-2.328083779
chr13	112691186	cg09846510		0.342941481	2.338104822	3.344005987	0.001646414	0.855034927	-2.328111069
chr3	44690012	cg00433921	ZNF35,RP11-944L7.4	0.37251631	-2.02972171	3.34384783	0.001647168	0.855034927	-2.328325796
chr11	6411382	cg17121955	SMPD1	0.395230335	-2.243362075	3.343568597	0.0016485	0.855034927	-2.328704897
chr1	36023245	cg07905888	KIAA0319L,NCDN	0.44552379	-3.135771626	3.343418835	0.001649215	0.855034927	-2.328908215
chr10	54717278	ch.10.54387284R		-0.374040082	-4.494661049	-3.343357076	0.00164951	0.855034927	-2.328992059
chr17	38109030	cg02642223		0.55566468	-3.566059455	3.343284159	0.001649858	0.855034927	-2.32909105
chr16	19098169	cg16807711	RP11-626G11.4	-0.602090781	-3.552879049	-3.343274806	0.001649903	0.855034927	-2.329103748
chr13	78317162	cg14231401	SLAIN1	-0.491895559	2.503225369	-3.341906203	0.001656451	0.855034927	-2.330961571
chr16	88545042	cg03310838	ZFPM1	0.339821222	-0.689753075	3.341769667	0.001657106	0.855034927	-2.331146896
chr5	176449541	cg02530464	ZNF346,UIMC1	-0.262829742	-3.906389254	-3.341355638	0.001659092	0.855034927	-2.331708853
chr17	18078928	cg15701326	MYO15A	-0.257690735	1.448597521	-3.340743632	0.001662033	0.855034927	-2.332539468
chr7	26241055	cg20706192	HNRNPA2B1,CBX3	-0.409229264	-2.901574177	-3.34073932	0.001662054	0.855034927	-2.332545319
chr10	135208610	cg11622673	MTG1	-0.375895264	-0.61430546	-3.340429071	0.001663547	0.855034927	-2.332966366
chr1	4736187	cg24694502		-0.238704218	2.66636929	-3.340376786	0.001663798	0.855034927	-2.333037321
chr3	195928272	cg21298417	Y_RNA,ZDHHC19	-0.3772824	2.894294405	-3.34015851	0.001664849	0.855034927	-2.333333537
chr11	1469112	cg18119644	BRSK2	-0.446701434	3.779934755	-3.339960281	0.001665804	0.855034927	-2.333602542
chr1	215362659	cg21096444	KCNK2	-0.46540563	2.168195747	-3.339562985	0.00166772	0.855034927	-2.334141666
chr10	98480743	cg08327566	PIK3AP1	0.401244339	-3.294384631	3.339145725	0.001669735	0.855034927	-2.334707853
chr14	45649220	cg22917637	FANCM	0.323667116	3.076642287	3.338154701	0.001674528	0.855034927	-2.336052472
chr17	44270238	cg24992007	KANSL1,KANSL1-AS1	0.666272652	-4.563934885	3.337895367	0.001675784	0.855034927	-2.336404309
chr16	68119255	cg00285314	NFATC3,RP11-67A1.2	-0.609275863	-3.244452933	-3.337523494	0.001677588	0.855034927	-2.336908807
chr2	109561317	cg27138223	EDAR	-0.282817467	2.255469913	-3.337346888	0.001678445	0.855034927	-2.337148389
chr3	122401343	cg14750551	PARP14	0.404260199	2.741257939	3.337298963	0.001678677	0.855034927	-2.337213403
chr22	36553146	cg03530294	APOL3	-0.334117603	-3.561746427	-3.336982967	0.001680212	0.855034927	-2.337642066
chr1	22109595	cg06319359	USP48	0.428960609	-4.490518722	3.336894983	0.00168064	0.855034927	-2.337761417
chr1	52343887	cg21939213	NRD1	0.539002162	-4.227133536	3.33677641	0.001681216	0.855034927	-2.337922261
chr16	27643239	cg27095467	KIAA0556	-0.318502644	2.501159681	-3.336656407	0.0016818	0.855034927	-2.338085042
chr6	30158801	cg13578948	TRIM26	0.289253499	2.299055949	3.336572329	0.001682209	0.855034927	-2.33819909
chr1	32930308	cg10226523	RP1-27O5.3,ZBTB8B	-0.383015366	-4.455472354	-3.336335859	0.001683359	0.855034927	-2.338519844
chr11	62420836	cg06762426	INTS5	0.67535053	-3.917099334	3.336246265	0.001683796	0.855034927	-2.33864137
chr10	104678166	cg06851336	CNNM2	0.575360316	-5.084120307	3.33570299	0.001686443	0.855034927	-2.339378239
chr6	116340532	cg24407651		0.395128853	1.279365674	3.335459904	0.001687628	0.855034927	-2.339707933
chr10	21187442	cg03287579	NEBL	0.467519797	2.355884827	3.335393617	0.001687952	0.855034927	-2.339797834
chr6	53412916	cg01145600	GCLC	0.493317497	-3.656543954	3.335176665	0.001689011	0.855034927	-2.340092071
chr13	110048876	cg26042417		0.239609936	2.281475673	3.335148695	0.001689147	0.855034927	-2.340130004
chr5	38934012	cg23181493	OSMR	0.558261438	2.003000887	3.334891572	0.001690404	0.855034927	-2.340478712
chr1	100608297	cg19793753	CCDC76	0.560321163	1.79040894	3.334632604	0.00169167	0.855034927	-2.34082991
chr21	46875433	cg11029358	COL18A1	0.28961194	-1.101064788	3.334580544	0.001691924	0.855034927	-2.340900508
chr7	11872009	cg01797590	THSD7A	-0.370687203	-1.093516713	-3.33431258	0.001693235	0.855034927	-2.341263892
chr14	91861467	cg01848293	CCDC88C	0.344101737	2.212952549	3.333932961	0.001695095	0.855034927	-2.341778669
chr21	46001422	cg05069044	KRTAP10-5	0.354102155	0.814011025	3.333608259	0.001696686	0.855034927	-2.342218956
chr12	31814160	cg03757522	METTL20	0.358441065	2.602790985	3.333546547	0.001696989	0.855034927	-2.342302634
chr6	31633492	cg09423426	GPANK1,CSNK2B,XXbac-BPG32J3.22	-0.297457152	-3.271038821	-3.333346375	0.001697971	0.855034927	-2.342574052
chr14	45619710	cg04395431		0.473471486	1.87847401	3.333331182	0.001698046	0.855034927	-2.342594652
chr19	57050367	cg22054362	ZFP28	-0.513593307	-2.541726127	-3.33325822	0.001698404	0.855034927	-2.342693581
chr8	66677930	cg17756094	PDE7A,MTFR1	0.372380749	2.19376867	3.333064557	0.001699355	0.855034927	-2.342956164
chr15	75649168	cg13042950	MAN2C1,RP11-817O13.6	0.310781102	3.009557699	3.332592186	0.001701676	0.855034927	-2.343596612
chr9	138223997	cg11776763		0.480067198	-2.541578675	3.332503563	0.001702112	0.855034927	-2.343716765
chr11	5474584	cg26217318	OR51I2,HBG2,HBE1,AC104389.28	-0.344107214	2.771792365	-3.33241696	0.001702538	0.855034927	-2.343834176
chr11	2421291	cg20090551	TSSC4	0.28144228	-3.895296913	3.332173527	0.001703736	0.855034927	-2.344164205
chr9	95055737	cg07027685	IARS,SNORA84	0.446959478	-3.447120568	3.331520865	0.001706953	0.855034927	-2.345048987
chr16	50776026	cg06458795	RP11-327F22.1,RP11-327F22.2,CYLD	0.50014406	-5.077780457	3.330989743	0.001709574	0.855034927	-2.345768949
chr10	50726118	cg20270617	PGBD3	-0.331624866	2.734968834	-3.330942153	0.001709809	0.855034927	-2.345833458
chr2	62277924	cg02660161	COMMD1	-0.375225206	1.519758551	-3.330797792	0.001710523	0.855034927	-2.346029137
chr5	176057427	cg17996329	EIF4E1B,SNCB	0.590944561	-5.118313395	3.330076925	0.001714089	0.855034927	-2.347006208
chr11	43590699	cg13311939	AC023085.1,HSD17B12	0.3810224	1.590591904	3.329952845	0.001714703	0.855034927	-2.347174378
chr1	16175872	cg09754868	RP11-169K16.9	0.49157937	-4.40603317	3.329849054	0.001715218	0.855034927	-2.347315049
chr19	3359204	cg02720697	NFIC	-0.74221155	-1.771628144	-3.329348724	0.001717699	0.855034927	-2.347993131
chr14	89029301	cg09355814	ZC3H14	0.487684698	-4.06615028	3.328931059	0.001719772	0.855034927	-2.348559148
chr19	13976743	cg19654209		0.46266121	-4.058514325	3.328776882	0.001720538	0.855034927	-2.348768079
chr1	233048769	cg05612507		-0.466916562	2.754620922	-3.328661023	0.001721114	0.855034927	-2.348925082
chr16	12365225	cg13673991		0.344146389	2.278804548	3.328645576	0.001721191	0.855034927	-2.348946014
chr16	67700741	cg20444098	C16orf48,C16orf86	0.625326677	-4.750152604	3.328296789	0.001722926	0.855034927	-2.349418648
chr12	108079872	cg23912763	PWP1	-0.508230445	-3.907821155	-3.328226094	0.001723278	0.855034927	-2.349514442
chr3	58419709	cg22535921	PDHB	-0.525911058	-3.135964041	-3.327924859	0.001724778	0.855034927	-2.34992262
chr12	104606687	cg03553226		-0.504729546	2.210558442	-3.327731674	0.00172574	0.855034927	-2.350184379
chr2	223185752	cg03190371	AC010980.2	0.583399974	-1.62413115	3.327550683	0.001726642	0.855034927	-2.350429611
chr3	194393231	cg17299830	LSG1	0.563951378	-4.495104904	3.327480417	0.001726993	0.855034927	-2.350524816
chr16	56423217	cg27521049	AMFR	0.36711441	2.902584181	3.326879491	0.001729992	0.855034927	-2.351338985
chr8	12836324	cg17769731	KIAA1456	0.262962823	1.075486855	3.326427901	0.00173225	0.855034927	-2.351950785
chr8	93426566	cg17450685	RP11-700E23.2	0.439273368	2.052976367	3.326330161	0.001732739	0.855034927	-2.352083196
chr12	77157760	cg07639963	ZDHHC17	0.314369206	-3.959797668	3.32608626	0.001733959	0.855034927	-2.352413607
chr14	93931108	cg04183161	UNC79	-0.330278576	2.379262517	-3.32562325	0.001736279	0.855034927	-2.353040816
chr11	17903316	cg05819883	SERGEF	-0.351180591	2.690528389	-3.325523082	0.001736781	0.855034927	-2.353176502
chr16	54227914	cg05067427		-0.411553662	0.479687392	-3.325309367	0.001737853	0.855034927	-2.353465991
chr1	117665293	cg26704915	TRIM45	-0.262669078	0.199776246	-3.324562627	0.001741603	0.855034927	-2.354477434
chr12	131616937	cg10476468	GPR133	-0.4324802	-0.119594776	-3.324080871	0.001744027	0.855034927	-2.355129911
chr1	10854205	cg16238819	CASZ1	-0.534646826	-2.932154489	-3.324071368	0.001744075	0.855034927	-2.355142781
chr19	10535053	cg11850639	PDE4A	0.302586278	-4.160416319	3.323855976	0.001745159	0.855034927	-2.35543449
chr19	12886455	cg07072166	HOOK2	-0.599676308	-2.866808722	-3.323380297	0.001747557	0.855034927	-2.356078678
chr20	42940040	cg00826842	FITM2	-0.363002128	-3.063078523	-3.323336549	0.001747778	0.855034927	-2.356137923
chr1	63798355	cg25145039		0.409665287	1.298442629	3.323180914	0.001748563	0.855034927	-2.356348683
chr19	36105986	cg19559668	AC002115.6	-0.37647577	3.95105272	-3.323031712	0.001749316	0.855034927	-2.356550727
chr9	79472244	cg26467952	PRUNE2	-0.266209756	2.150301471	-3.321976337	0.001754652	0.855034927	-2.35797977
chr20	30458626	cg19705764	DUSP15,TTLL9	-0.641568003	-1.923289021	-3.321817556	0.001755456	0.855034927	-2.358194753
chr7	38810991	cg04184296		0.699012668	1.066130235	3.321752239	0.001755787	0.855034927	-2.358283189
chr10	96305388	cg25065658	HELLS	-0.409096873	-3.390204189	-3.321700762	0.001756048	0.855034927	-2.358352885
chr13	31242095	cg12121301		-0.36507999	2.641412392	-3.32158994	0.001756609	0.855034927	-2.358502929
chr15	53097777	cg01663018	RP11-209K10.2	-0.637920688	-3.472269798	-3.321556695	0.001756778	0.855034927	-2.358547939
chr15	40213314	cg02585886	GPR176,RP11-325N19.3	0.504328288	-4.098932404	3.3214041	0.001757551	0.855034927	-2.358754536
chr1	95393096	cg18344652	RP4-639F20.1,CNN3	-0.827641588	-2.042639198	-3.321184338	0.001758666	0.855034927	-2.359052061
chr14	50560812	cg21812667	C14orf183	0.361726134	2.019239172	3.321128744	0.001758948	0.855034927	-2.359127326
chr17	46005109	cg16549374	AC003665.1	0.327881097	3.223030309	3.321079757	0.001759197	0.855034927	-2.359193647
chr19	12256085	cg13936854	ZNF625	0.301506388	2.344810701	3.320614163	0.001761562	0.855034927	-2.359823959
chr5	32326397	cg22422227		0.443554404	1.86070476	3.320461673	0.001762337	0.855034927	-2.360030387
chr11	10962551	cg20268948		-0.272826674	1.741413419	-3.320402359	0.001762638	0.855034927	-2.360110683
chr8	50735947	cg03764134		-0.295714717	2.19987344	-3.319949243	0.001764944	0.855034927	-2.360724049
chr9	1062040	cg13993823		-0.388342623	2.021775886	-3.319697433	0.001766226	0.855034927	-2.3610649
chr3	9975056	cg16639922	IL17RC,CRELD1	-0.508651275	-3.247455586	-3.319380948	0.00176784	0.855034927	-2.361493281
chr8	135652320	cg25204445	ZFAT	-0.291755938	2.263620892	-3.319221916	0.001768651	0.855034927	-2.361708532
chr18	61547563	cg14666997	SERPINB2	0.369416974	2.832997995	3.319074242	0.001769404	0.855034927	-2.361908408
chr11	63606376	cg18074254	MARK2	-0.708226549	-2.689112408	-3.318803001	0.001770789	0.855034927	-2.36227552
chr19	48281859	cg14058998	SEPW1	0.487666241	-4.60587338	3.318715246	0.001771237	0.855034927	-2.36239429
chr16	78959395	cg26786017	WWOX	0.312746804	2.835668858	3.318579683	0.00177193	0.855034927	-2.362577761
chr19	54372062	cg13523528	MYADM,AC008753.6	-0.286944043	-4.280382192	-3.318554172	0.00177206	0.855034927	-2.362612288
chr18	3322757	cg15834062		-0.478265032	2.311406719	-3.31768097	0.001776529	0.855034927	-2.363794003
chr16	15529115	cg00431447	RP11-1021N1.1,C16orf45	-0.509562778	-2.083611687	-3.317512362	0.001777392	0.855034927	-2.364022167
chr2	236843038	cg14987309		0.238123884	2.025014425	3.31749332	0.00177749	0.855034927	-2.364047935
chr2	121010539	cg17676327	RALB	-0.426271739	-2.997713602	-3.317052068	0.001779753	0.855034927	-2.364645023
chr14	102771635	cg22797944	MOK	0.257307937	-3.850902584	3.317005508	0.001779992	0.855034927	-2.364708024
chr22	36851107	cg07337234	RP5-1119A7.14	-0.576297228	-3.793561581	-3.316494584	0.001782616	0.855034927	-2.365399345
chr16	55691102	cg03860054	SLC6A2	-0.37435791	0.024016768	-3.316466197	0.001782762	0.855034927	-2.365437753
chr10	23481389	cg18920423	PTF1A	0.397651032	-4.344872742	3.316221013	0.001784023	0.855034927	-2.36576949
chr14	30920008	cg01942776	RP11-1103G16.1	0.330373189	1.829917959	3.316054117	0.001784882	0.855034927	-2.365995295
chr10	22292767	cg08672557	DNAJC1	-0.308253381	-4.182162853	-3.315669066	0.001786864	0.855034927	-2.366516241
chr15	66084779	cg02635567	RAB11A,DENND4A	0.552819322	-4.273042641	3.315246974	0.00178904	0.855034927	-2.367087271
chr1	110026785	cg01416227	ATXN7L2	-0.435811391	-3.345935442	-3.314389423	0.001793468	0.855034927	-2.368247319
chr22	27053195	cg08506260	MIAT	0.606391912	-4.881600844	3.314174918	0.001794577	0.855034927	-2.36853747
chr3	190418944	cg12728129		-0.374984889	-0.453257269	-3.3140322	0.001795315	0.855034927	-2.368730515
chr16	72551302	ch.16.71108803R	AC004158.2	-0.312493622	-4.021806121	-3.313922688	0.001795882	0.855034927	-2.368878641
chr20	54934110	cg18456691	FAM210B	0.363756491	-4.239258152	3.313915599	0.001795919	0.855034927	-2.368888229
chr6	138729779	cg05463307		-0.343497719	2.195610644	-3.313902858	0.001795984	0.855034927	-2.368905463
chr20	54580590	cg19282373	CBLN4	-0.383852633	-3.419722029	-3.313595331	0.001797577	0.855034927	-2.369321412
chr12	107974139	cg21644279	BTBD11	-0.34657451	2.439183444	-3.313312465	0.001799043	0.855034927	-2.369703992
chr2	127864764	cg01064917	BIN1	-0.482369554	-2.377607891	-3.3131594	0.001799837	0.855034927	-2.369911009
chr12	124432994	cg14501977	CCDC92	-0.347382205	3.239541885	-3.312898397	0.001801191	0.855034927	-2.370264
chr1	15573096	cg25793964	FHAD1	0.354235961	2.168818573	3.312790494	0.001801751	0.855034927	-2.370409928
chr1	154973945	cg09791324	ZBTB7B	-0.447974429	-2.642725775	-3.311693632	0.001807455	0.855034927	-2.371893218
chr19	14598428	cg24934316	AC012318.1,GIPC1	-0.567276967	2.03600103	-3.311497481	0.001808476	0.855034927	-2.372158453
chr15	74420657	cg21322819	RP11-247C2.2,ISLR2	-0.371281014	-2.500454001	-3.311455635	0.001808695	0.855034927	-2.372215035
chr3	69359138	cg21220297	FRMD4B	0.308660376	2.837504121	3.311415897	0.001808902	0.855034927	-2.372268767
chr2	207507096	cg21541833	AC010731.4	-0.796666601	-2.603382313	-3.311214746	0.00180995	0.855034927	-2.372540752
chr19	13617963	cg13498519	CACNA1A	0.318425886	-2.979983233	3.310993141	0.001811106	0.855034927	-2.372840387
chr17	3117953	cg25607161	OR1A1	-0.462917713	2.050131167	-3.310786189	0.001812186	0.855034927	-2.3731202
chr6	28367070	cg01494551	ZSCAN12	-0.316522847	-4.244985549	-3.310445579	0.001813965	0.855034927	-2.373580713
chr15	75748166	cg11245142	SIN3A	-0.710829558	-2.004577965	-3.310417764	0.001814111	0.855034927	-2.373618319
chr10	102284183	cg23691805	SEC31B,RP11-411B6.6,NDUFB8	0.301088255	1.71760878	3.31032929	0.001814573	0.855034927	-2.373737934
chr7	143042741	cg27085741		-0.610248829	-3.012879756	-3.310264733	0.001814911	0.855034927	-2.373825213
chr4	57666314	cg26755862		0.67065417	-3.107833773	3.310236663	0.001815057	0.855034927	-2.373863163
chr12	54811762	cg02419321	RP11-753H16.3,RP11-753H16.5	0.454717172	-3.038467047	3.310009042	0.001816248	0.855034927	-2.374170892
chr8	128586421	cg25610826		-0.359851709	2.795697662	-3.309966421	0.001816471	0.855034927	-2.374228512
chr7	48031800	cg22796922	SUN3	0.494514858	-3.871926858	3.309487192	0.00181898	0.855034927	-2.374876368
chr2	219745097	cg00518417	WNT10A	-0.591127297	-2.785326357	-3.309477846	0.001819029	0.855034927	-2.374889002
chr4	169239720	cg19521564	DDX60	-0.680500407	-1.44998359	-3.30940774	0.001819396	0.855034927	-2.374983772
chr6	8343887	cg10037802	RP11-203H2.2	-0.360496425	1.498291833	-3.309376878	0.001819558	0.855034927	-2.375025492
chr16	3739198	cg21728483	TRAP1	-0.415977116	2.740038594	-3.309294734	0.001819988	0.855034927	-2.375136534
chr17	27717337	cg08491221	TAOK1	-0.509322502	-2.988470378	-3.309078708	0.001821121	0.855034927	-2.375428553
chr16	48643924	cg27470012	N4BP1	0.497702333	-4.696920997	3.309074386	0.001821144	0.855034927	-2.375434395
chr9	77567959	cg18238071	C9orf40,RP11-197P3.4	-0.483678332	-3.750684461	-3.308939392	0.001821852	0.855034927	-2.375616873
chr9	99244051	cg05949268	HABP4	-0.245967408	1.728510341	-3.308720819	0.001822999	0.855034927	-2.375912322
chr12	117038630	cg11785623	RP11-497G19.3	0.232104605	1.980896852	3.308621963	0.001823518	0.855034927	-2.376045945
chr17	75087108	cg10640280	LINC00338,SEC14L1	0.257584496	2.449047026	3.308314303	0.001825135	0.855034927	-2.376461793
chr15	53092107	cg17839541		0.347802135	-3.334981725	3.308231075	0.001825572	0.855034927	-2.376574286
chr17	65339476	cg24977432		-0.261165641	2.68254835	-3.307456903	0.001829646	0.855034927	-2.377620615
chr1	4077182	cg10058913		0.375118773	2.414910825	3.307408103	0.001829904	0.855034927	-2.377686566
chr11	17744494	cg13378400		0.386860686	2.069661642	3.307384143	0.00183003	0.855034927	-2.377718947
chr10	12867770	cg18958266	CAMK1D	0.393284616	2.557180461	3.307192043	0.001831042	0.855034927	-2.377978561
chr2	20190044	cg26906650	WDR35,AC079145.4	0.522170137	-4.881542371	3.306517688	0.001834601	0.855034927	-2.378889867
chr8	61194099	cg14898260	CA8	0.43885916	-3.290155735	3.306502234	0.001834683	0.855034927	-2.37891075
chr6	112555383	cg03151747		-0.358764502	2.186313833	-3.306401312	0.001835216	0.855034927	-2.379047126
chr6	110678956	cg22410478	METTL24	-0.665066292	-2.128581807	-3.305547969	0.00183973	0.855034927	-2.380200182
chr17	76033737	cg15831500	TNRC6C	0.366485988	2.940493508	3.304727353	0.00184408	0.855034927	-2.381308897
chr8	145550618	cg07086847	DGAT1	0.37617625	-4.552124768	3.304527105	0.001845143	0.855034927	-2.38157943
chr10	105677573	cg13103297	OBFC1	-0.319926018	-4.683376175	-3.303870269	0.001848635	0.855034927	-2.382466759
chr5	37049878	cg02097033	NIPBL	-0.42956444	2.607367428	-3.303790411	0.00184906	0.855034927	-2.382574635
chr1	53609657	cg14142689	SLC1A7	-0.369815666	2.467700285	-3.303736867	0.001849345	0.855034927	-2.382646964
chr6	84417697	cg26133272	SNAP91	-0.549780514	-3.290610432	-3.303696303	0.001849561	0.855034927	-2.38270176
chr7	128502893	cg05055652	ATP6V1F,RP11-309L24.2,KCP	-0.558524271	-3.015468162	-3.303385958	0.001851213	0.855034927	-2.383120973
chr11	1229932	cg20376082		-0.31625096	2.740936136	-3.303317108	0.00185158	0.855034927	-2.383213973
chr3	137808241	cg24631735	DZIP1L	-0.360906253	2.44893857	-3.303163675	0.001852398	0.855034927	-2.383421223
chr1	23240029	cg06902109	EPHB2	0.284188482	2.378687491	3.303140952	0.001852519	0.855034927	-2.383451915
chr7	151149856	cg10090212		-0.374211938	2.88359972	-3.302819107	0.001854235	0.855034927	-2.383886632
chr12	57824322	cg25197728	RP11-756H6.1,R3HDM2	0.641916948	-3.824889908	3.30265708	0.0018551	0.855034927	-2.384105476
chr5	170736180	cg02676375	RP11-546B8.6,TLX3	-0.388091813	-2.623971197	-3.302600353	0.001855403	0.855034927	-2.384182094
chr6	4715520	cg18327594	CDYL	0.240824453	2.080532728	3.302341338	0.001856786	0.855034927	-2.384531923
chr21	29010580	cg17888482	AP001607.1	-0.360282755	2.089338506	-3.3020644	0.001858266	0.855034927	-2.384905946
chr7	19748812	cg16884974	TWISTNB	-0.47581687	-2.715800785	-3.301601902	0.00186074	0.855034927	-2.385530551
chr2	1647185	cg07608848	PXDN	0.448494449	3.432874594	3.301590605	0.001860801	0.855034927	-2.385545808
chr10	5965391	cg09577181	FBXO18	0.554192428	3.205605749	3.30126682	0.001862535	0.855034927	-2.385983058
chr1	11120145	cg03303757	SRM	0.537415614	-4.831926266	3.301203235	0.001862876	0.855034927	-2.386068923
chr2	61697821	cg17695382	USP34	0.380188883	-2.660527428	3.300474712	0.001866784	0.855034927	-2.38705267
chr8	42772400	cg14890631	HOOK3	0.25688149	2.292928699	3.300309135	0.001867673	0.855034927	-2.387276241
chr17	7761520	cg23971487	LSMD1,CYB5D1	-0.383457381	-2.375285635	-3.300192538	0.0018683	0.855034927	-2.387433673
chr19	6196127	cg04658129		0.292560693	2.511424295	3.300011533	0.001869272	0.855034927	-2.387678067
chr8	86089330	cg27323134	E2F5,RP11-219B4.7	-0.315332551	-0.623991069	-3.299372204	0.001872713	0.855034927	-2.388541245
chr3	107941423	cg04982344	IFT57	-0.484062501	-2.427383855	-3.298225325	0.001878899	0.855034927	-2.390089503
chr3	153840536	cg26777729	ARHGEF26-AS1	-0.367301804	-1.093399459	-3.29810897	0.001879528	0.855034927	-2.390246567
chr5	1594715	cg21931717	SDHAP3	2.651003432	-2.514651721	3.297871712	0.001880811	0.855034927	-2.390566826
chr8	124253700	cg10517579	C8orf76	-0.406256021	-3.006578623	-3.297829068	0.001881041	0.855034927	-2.390624387
chr6	146285414	cg16339435	SHPRH	0.537415181	-3.055315134	3.297685747	0.001881817	0.855034927	-2.390817841
chr4	26932723	cg20653654	STIM2	0.435938301	1.914558259	3.297467759	0.001882997	0.855034927	-2.391112074
chr1	110950385	cg17827850	RP11-225L12.2,HBXIP	0.544207048	-4.6587753	3.297148729	0.001884724	0.855034927	-2.391542674
chr5	7869066	cg09992957	MTRR,FASTKD3	0.595390767	-5.690049981	3.29712771	0.001884838	0.855034927	-2.391571041
chr13	101359676	cg25722795	NALCN-AS1	0.329338278	2.382129967	3.296295114	0.001889355	0.855034927	-2.392694723
chr16	1609908	cg09534489	IFT140	-0.493661929	3.027528575	-3.29615143	0.001890136	0.855034927	-2.392888628
chr1	120254443	cg04367206	PHGDH	0.435564421	-3.29809774	3.296097462	0.001890429	0.855034927	-2.392961458
chr2	109109568	cg07190048	GCC2	0.354660113	3.119865974	3.296087116	0.001890485	0.855034927	-2.392975421
chr8	142203937	cg11222836	DENND3	-0.345472596	3.42582135	-3.296081179	0.001890518	0.855034927	-2.392983433
chr3	196756706	cg15895819	MFI2	0.539724584	-3.826662194	3.296018864	0.001890856	0.855034927	-2.393067527
chr10	95198374	cg20621765	MYOF	0.445734636	2.410688169	3.295988455	0.001891022	0.855034927	-2.393108563
chr12	21590772	cg10056723	PYROXD1	0.61177858	-4.176516892	3.295663549	0.001892788	0.855034927	-2.39354701
chr2	236935654	cg08348422		-0.34931267	1.664357781	-3.29555527	0.001893378	0.855034927	-2.393693124
chr11	1660513	cg04119303		-0.328415112	2.016478118	-3.295496739	0.001893696	0.855034927	-2.393772106
chr4	16027931	cg24008968	PROM1	0.483672982	-2.792078912	3.295039084	0.001896189	0.855034927	-2.394389646
chr5	118832319	cg03344097	HSD17B4	-0.375890789	2.973012611	-3.294952385	0.001896661	0.855034927	-2.39450663
chr2	157004688	cg01912220		-0.334003746	1.275834573	-3.29455357	0.001898837	0.855034927	-2.39504474
chr11	67210192	cg23010585	CORO1B	0.245516607	1.709555644	3.294342585	0.001899988	0.855034927	-2.395329404
chr11	77850646	cg20775307	ALG8,RP11-705O3.1	-0.603559095	-3.638620371	-3.293991449	0.001901906	0.855034927	-2.395803146
chr3	40429823	cg18675146	ENTPD3-AS1	0.402611826	3.169391444	3.29342748	0.001904991	0.855034927	-2.396563989
chr1	240255141	cg01650149	FMN2	0.550619248	-4.813752451	3.29336021	0.001905359	0.855034927	-2.396654738
chr18	44237658	cg19829856	LOXHD1	-0.59137179	3.516574027	-3.293316039	0.001905601	0.855034927	-2.396714325
chr7	36546644	cg01934258		0.361065027	1.980199519	3.292553735	0.00190978	0.855034927	-2.397742637
chr12	54744992	cg05147638	COPZ1	-0.331509724	3.03005534	-3.292300015	0.001911172	0.855034927	-2.39808487
chr5	74214853	cg13428418	CTD-2503O16.4	-0.278161254	1.916919669	-3.29214667	0.001912014	0.855034927	-2.398291705
chr17	16256667	cg27295781	CENPV	0.501737528	-4.868540722	3.292119674	0.001912163	0.855034927	-2.398328119
chr5	44809098	cg09420988	MRPS30,RP11-53O19.1	0.604788416	-4.520750308	3.292044708	0.001912575	0.855034927	-2.398429232
chr2	223171052	cg18111139		-0.602742889	-3.23303908	-3.292008849	0.001912772	0.855034927	-2.398477599
chr8	133124593	cg10876097	HHLA1	0.437596594	1.420365244	3.291572561	0.00191517	0.855034927	-2.399066044
chr18	34409053	cg05666571	TPGS2,KIAA1328	0.509119466	-2.656454341	3.291084384	0.001917858	0.855034927	-2.399724433
chr10	63747402	cg07658920		-0.338225599	2.717582826	-3.291042828	0.001918087	0.855034927	-2.399780476
chr16	31483283	cg12754457	TGFB1I1	-0.312200954	-3.695153059	-3.291032895	0.001918142	0.855034927	-2.399793873
chr1	78956845	cg03949391	PTGFR	-0.629445434	-3.981787879	-3.29096152	0.001918535	0.855034927	-2.39989013
chr17	21187797	cg23537517	MAP2K3	-0.520126021	-3.406848338	-3.290893252	0.001918911	0.855034927	-2.399982195
chr16	89104231	cg09155346		-0.4036368	-4.107565179	-3.290344001	0.001921941	0.855034927	-2.400722885
chr1	226070085	cg11203734	TMEM63A	0.574419419	-4.7300508	3.290156047	0.001922979	0.855034927	-2.400976338
chr4	4857441	cg03196097		0.32143339	-2.965258512	3.290113358	0.001923214	0.855034927	-2.401033903
chr16	67267371	cg05002654	FHOD1	-0.246923298	2.405334564	-3.289967597	0.00192402	0.855034927	-2.401230453
chr8	75233295	cg08739176	GDAP1,JPH1	-0.362861877	-3.56310982	-3.289737489	0.001925291	0.855034927	-2.401540734
chr4	52917391	cg21449150	SPATA18	-0.258755025	-3.860419255	-3.289157359	0.001928502	0.855034927	-2.402322945
chr10	135153961	cg24748548		-0.471151952	3.517201998	-3.289060541	0.001929038	0.855034927	-2.402453484
chr1	65549413	cg19895342		0.271892595	2.677299438	3.288977812	0.001929496	0.855034927	-2.402565024
chr11	73309462	cg03372099	FAM168A	-0.797786739	-2.765724341	-3.288922773	0.001929801	0.855034927	-2.402639231
chr13	98973904	cg09894268	FARP1	-0.350998429	2.391011998	-3.28881119	0.00193042	0.855034927	-2.402789671
chr17	43799898	cg06537391	CRHR1	-0.621748048	-0.493207789	-3.288773504	0.001930628	0.855034927	-2.40284048
chr19	54695170	cg00446966	TSEN34,MBOAT7	0.38669832	-3.286112422	3.288617048	0.001931496	0.855034927	-2.403051415
chr5	156243059	cg11323803		0.358767083	2.356100579	3.288533285	0.001931961	0.855034927	-2.403164344
chr2	97009820	cg12289092	NCAPH	-0.429798316	2.249634958	-3.288516263	0.001932055	0.855034927	-2.403187292
chr1	151224379	cg07564411		0.397625172	-2.986367582	3.288340619	0.00193303	0.855034927	-2.403424088
chr4	106816526	cg22943453	NPNT,INTS12	0.582313139	-3.157753417	3.288311306	0.001933192	0.855034927	-2.403463607
chr8	131353969	cg19911880	ASAP1	0.335148331	1.68241494	3.288288326	0.00193332	0.855034927	-2.403494588
chr1	243437005	cg07601624	SDCCAG8	0.301314126	2.469535079	3.288127075	0.001934215	0.855034927	-2.403711973
chr2	191651451	cg20451656		0.355262325	2.867857752	3.287777321	0.001936159	0.855034927	-2.404183468
chr2	73233778	cg03297221	SFXN5	0.378153655	2.490387937	3.287685449	0.001936669	0.855034927	-2.404307316
chr19	11353996	cg12019614		-0.8013804	-0.243653589	-3.287674602	0.00193673	0.855034927	-2.404321937
chr8	73986912	cg17661686	C8orf84	-0.354407402	2.101209526	-3.287467913	0.001937879	0.855034927	-2.404600556
chr1	27692725	cg15126967	MAP3K6	-0.499061397	-2.479345422	-3.287153387	0.00193963	0.855034927	-2.405024526
chr1	151810899	cg10781408		-0.581956153	-2.887767773	-3.287078515	0.001940047	0.855034927	-2.405125449
chr17	3761220	cg05206941		0.280676163	1.645786505	3.286894152	0.001941074	0.855034927	-2.405373952
chr7	26904440	cg20947113	SKAP2	0.538421119	-4.319562609	3.286151427	0.001945216	0.855034927	-2.406375017
chr18	12254473	cg17991823	CIDEA	0.507173986	-1.966954245	3.285954085	0.001946319	0.855034927	-2.406640983
chr8	49468800	cg04920358	RP11-567J20.2,RP11-770E5.1	0.555962918	-4.145489789	3.285932598	0.001946439	0.855034927	-2.406669942
chr9	131684923	cg14299940		0.680020661	-3.900823121	3.285820866	0.001947063	0.855034927	-2.406820525
chr1	150207583	cg00476580	ANP32E	-0.597860401	-2.565545149	-3.285790338	0.001947234	0.855034927	-2.406861667
chr11	73587722	cg17218588	CHCHD8,PAAF1	0.669120275	-3.884714955	3.285400306	0.001949415	0.855034927	-2.407387298
chr7	35645587	cg10380095		0.287040764	2.436452275	3.285240656	0.001950308	0.855034927	-2.407602445
chr19	47634728	cg14042711	SAE1	0.493635718	-1.581675522	3.284877331	0.001952343	0.855034927	-2.40809205
chr20	60795156	cg12452364	HRH3	0.541746919	-2.9650824	3.284469849	0.001954627	0.855034927	-2.408641131
chr11	65386028	cg04791077	PCNXL3	0.488365059	2.95175368	3.284306778	0.001955542	0.855034927	-2.408860862
chr14	64320049	cg01245129	SYNE2	-0.451017762	-2.936688183	-3.284161293	0.001956358	0.855034927	-2.409056892
chr2	226925347	cg07013541		0.424970103	1.219098129	3.283873073	0.001957977	0.855034927	-2.409445234
chr15	99721331	cg04569525	TTC23	-0.272922219	2.593167787	-3.283803793	0.001958366	0.855034927	-2.409538579
chr2	98612359	cg03974985	TMEM131	0.409358711	-4.113546742	3.28377941	0.001958503	0.855034927	-2.409571432
chr13	27746040	cg01517521	USP12-AS2,USP12	0.563764956	-4.379661965	3.283734477	0.001958756	0.855034927	-2.409631972
chr11	29471022	cg17372881	RP11-460B17.2,RP11-460B17.3	0.351811875	2.487262061	3.283430203	0.001960466	0.855034927	-2.410041923
chr2	242157692	cg03993487	ANO7	0.587080991	-4.966556982	3.283023972	0.001962753	0.855034927	-2.410589216
chr11	61090585	cg19094009	DDB1	0.489631477	2.416901672	3.283013271	0.001962813	0.855034927	-2.410603632
chr1	165796659	cg25520999	UCK2	-0.624383017	-3.144937279	-3.282433617	0.00196608	0.855034927	-2.411384516
chr18	33485300	cg03599197	MIR187	0.434818204	2.27237329	3.282280112	0.001966946	0.855034927	-2.411591302
chr7	11871915	cg17230649	THSD7A	-0.248665351	-3.403036274	-3.28226855	0.001967011	0.855034927	-2.411606876
chr5	169961093	cg18944699	KCNIP1	0.47790552	3.082024558	3.281970947	0.001968691	0.855034927	-2.412007762
chr3	13296533	cg01601845		0.384134661	1.43003913	3.280896975	0.001974765	0.855034927	-2.413454326
chr18	59992387	cg24422198	TNFRSF11A	-0.264605858	-3.910108789	-3.280531511	0.001976836	0.855034927	-2.413946532
chr6	158068497	cg13026550	ZDHHC14	0.412963007	2.5877626	3.28043801	0.001977366	0.855034927	-2.414072456
chr17	57697246	cg02336461	CLTC	0.453292623	-5.050108248	3.280094655	0.001979314	0.855034927	-2.41453486
chr7	767237	cg23670563	PRKAR1B,HEATR2	0.594966128	-2.708285863	3.280092275	0.001979327	0.855034927	-2.414538065
chr7	30029743	cg10113101	SCRN1,AC007285.6	-0.430038187	-0.615328079	-3.279743059	0.00198131	0.855034927	-2.41500834
chr4	3414302	cg23030040	RGS12	0.340614403	2.799041112	3.279705502	0.001981524	0.855034927	-2.415058915
chr17	8092924	cg21690627	C17orf59	0.547711663	-4.626065896	3.279657817	0.001981795	0.855034927	-2.415123128
chr9	133458190	cg14996397	FUBP3	0.399810261	3.160716548	3.279537584	0.001982478	0.855034927	-2.415285034
chr11	124133962	cg24108117		0.459122251	2.175768628	3.279441155	0.001983026	0.855034927	-2.415414884
chr11	74977199	cg18975055	ARRB1	0.256513341	0.535116426	3.2792517	0.001984104	0.855034927	-2.415669997
chr8	144692039	cg12365193	PYCRL	-0.400440259	-2.63787543	-3.278897459	0.00198612	0.855034927	-2.416146986
chr21	27012066	cg22627390	JAM2	-0.504437492	-1.115638363	-3.278834852	0.001986477	0.855034927	-2.416231284
chr1	110712240	cg00803232	RP5-1028L10.1	0.411562855	2.245235942	3.278694432	0.001987277	0.855034927	-2.416420353
chr11	70862406	cg17974315	SHANK2	0.315935514	2.704748684	3.278451097	0.001988664	0.855034927	-2.416747985
chr5	111546607	cg06889954	EPB41L4A	0.267559265	2.998766978	3.27804747	0.001990966	0.855034927	-2.417291414
chr1	149944093	cg06964806	OTUD7B	0.421742834	2.386076627	3.278043769	0.001990987	0.855034927	-2.417296397
chr4	88929611	cg03522447	PKD2	0.602563571	-3.628416071	3.277955113	0.001991493	0.855034927	-2.417415756
chr1	107685005	cg16810045	NTNG1	0.466911993	-2.67192604	3.27779814	0.00199239	0.855034927	-2.417627089
chr19	54057705	cg19696891	ZNF331	0.365794912	0.321705748	3.277667334	0.001993137	0.855034927	-2.417803189
chr16	79635953	cg19946014	MAF	-0.476467953	-3.82524548	-3.277574502	0.001993667	0.855034927	-2.417928164
chr10	75550947	cg10621438	KIAA0913	0.339952838	2.834152221	3.277491766	0.00199414	0.855034927	-2.418039547
chr3	52643617	cg07485529	PBRM1	0.423716918	2.743075679	3.277398244	0.001994675	0.855034927	-2.418165448
chr5	133510110	cg04691829	SKP1	0.301300247	2.189939674	3.277292591	0.001995279	0.855034927	-2.418307679
chr2	91777099	cg24536249		-0.351379556	0.798576728	-3.276916184	0.001997433	0.855034927	-2.418814383
chr5	133512870	cg01067626	SKP1	0.594299447	-4.219694679	3.276889099	0.001997588	0.855034927	-2.418850843
chr2	219610606	cg14932859	TTLL4	0.320766587	1.722279133	3.276652201	0.001998945	0.855034927	-2.419169732
chr9	83784296	cg01538698		0.474684727	1.726029511	3.276614344	0.001999162	0.855034927	-2.41922069
chr15	101419296	cg26509022	ALDH1A3	0.646809593	-3.462481362	3.276602987	0.001999227	0.855034927	-2.419235978
chr19	51171640	cg24220046	SYT3	-0.503629672	-0.882565087	-3.27623623	0.00200133	0.855034927	-2.419729647
chr18	21718893	cg24928995	CABYR	-0.578730966	-3.351136211	-3.275967181	0.002002873	0.855034927	-2.420091783
chr8	82167158	cg10484715		0.2440024	2.373728987	3.275707357	0.002004365	0.855034927	-2.420441488
chr16	88803885	cg00973732	PIEZO1,RP5-1142A6.2	0.670057013	-3.782534265	3.275322977	0.002006574	0.855034927	-2.420958818
chr5	180071756	cg10660844	FLT4	-0.253477084	2.905949962	-3.275231976	0.002007098	0.855034927	-2.42108129
chr9	21974704	cg13601799	CDKN2A	-0.549011586	-2.601249725	-3.274742083	0.002009917	0.855034927	-2.421740582
chr2	111435858	cg19177701	BUB1	-0.795263784	-2.586207612	-3.274622259	0.002010608	0.855034927	-2.421901832
chr18	46475244	cg00145587	SMAD7	-0.465043037	-3.028282746	-3.27449639	0.002011333	0.855034927	-2.422071216
chr22	37721149	cg19406182		-0.518142296	-1.894012986	-3.27410451	0.002013592	0.855034927	-2.422598553
chr6	25459934	cg19707834		0.388702322	0.659566747	3.274009705	0.002014139	0.855034927	-2.422726125
chr13	28540498	cg00596989		-0.579137837	-2.970356701	-3.273563781	0.002016714	0.855034927	-2.423326148
chr15	49255791	cg06178757	SHC4	-0.584047984	-2.402653178	-3.273028706	0.002019808	0.855034927	-2.424046083
chr7	157351748	cg25402818		-0.375492811	2.416067247	-3.272984007	0.002020067	0.855034927	-2.424106222
chr19	37157922	cg02306127	ZNF461	-0.788200358	-2.266854276	-3.272967211	0.002020164	0.855034927	-2.42412882
chr12	123717776	cg02339418	C12orf65,MPHOSPH9	-0.487453871	-2.623086006	-3.272582475	0.002022392	0.855034927	-2.42464644
chr4	7768040	cg09428868	AFAP1	0.323763178	1.717703258	3.272409713	0.002023393	0.855034927	-2.424878865
chr4	121844179	cg23387472	PRDM5	0.38468818	-3.275787079	3.271929034	0.00202618	0.855034927	-2.425525514
chr15	74246209	cg04816741		0.251565056	2.056658353	3.271663939	0.002027719	0.855034927	-2.425882124
chr12	103592339	cg06610362		0.355700321	0.789311034	3.271637259	0.002027874	0.855034927	-2.425918015
chr11	57105500	cg18997075	P2RX3	0.325932039	2.124745193	3.271578618	0.002028215	0.855034927	-2.425996897
chr12	52253867	cg09111382		0.380970602	2.446262121	3.271145432	0.002030733	0.855034927	-2.426579592
chr11	115829838	cg26522297		-0.371126191	1.992217265	-3.270297302	0.002035671	0.855034927	-2.427720349
chr1	237992705	cg05228989	RYR2	-0.472256677	2.316199496	-3.270116928	0.002036722	0.855034927	-2.42796294
chr13	26825110	cg23198025		0.418186219	1.151613082	3.270046084	0.002037136	0.855034927	-2.428058219
chr9	111775927	cg14487878	CTNNAL1	-0.472443167	-3.738282853	-3.269439808	0.002040675	0.855034927	-2.42887357
chr22	37830028	cg15966259		0.354191943	1.570410423	3.269071086	0.00204283	0.855034927	-2.429369414
chr13	23949871	cg01187152	SACS	0.589238084	-4.621218986	3.269048884	0.00204296	0.855034927	-2.429399269
chr3	181429661	cg25933341	SOX2,SOX2-OT	0.418838865	-3.214660208	3.268637505	0.002045368	0.855034927	-2.429952446
chr18	21242914	cg12567844	ANKRD29	0.511005578	-2.740738327	3.268485744	0.002046257	0.855034927	-2.430156511
chr14	96333729	cg21344565	RP11-185P18.2	0.340502297	2.767386914	3.268420371	0.00204664	0.855034927	-2.430244413
chr17	61434321	cg16434502		0.463582148	2.092986556	3.26823691	0.002047715	0.855034927	-2.430491094
chr6	73907779	cg22394948	KCNQ5	0.320580286	2.807891107	3.268033861	0.002048905	0.855034927	-2.430764106
chr9	127240269	cg14554167	GPR144	-0.624544034	-2.950778912	-3.267773835	0.002050431	0.855034927	-2.431113717
chr3	127339608	cg20078054	MCM2	-0.76588554	4.599708794	-3.267773778	0.002050431	0.855034927	-2.431113794
chr1	52082712	cg17853575	OSBPL9	0.596576065	-4.442294837	3.267656323	0.002051121	0.855034927	-2.431271711
chr14	37049091	cg01609275		0.309980041	-3.447287605	3.267480077	0.002052156	0.855034927	-2.431508667
chr5	153856040	cg19083484		-0.459120269	-3.800185544	-3.26713057	0.00205421	0.855034927	-2.431978549
chr19	11446241	cg19159086	RAB3D	-0.327226593	3.268639782	-3.266925077	0.002055418	0.855034927	-2.432254806
chr4	25863659	cg07364295	SEL1L3,C4orf52	-0.329716655	-4.036659097	-3.266608319	0.002057282	0.855034927	-2.43268063
chr8	11059038	cg04657224	XKR6	0.386297735	-4.369643605	3.266236749	0.002059471	0.855034927	-2.433180116
chr15	89949617	cg12384499		-0.618545468	-1.208378595	-3.266134043	0.002060076	0.855034927	-2.433318175
chr10	79396584	cg01858517	KCNMA1	0.317128713	-1.882415777	3.265445763	0.002064138	0.855034927	-2.434243321
chr22	47461906	cg03771547	TBC1D22A	0.3403527	2.4522883	3.265258715	0.002065243	0.855034927	-2.434494727
chr22	48916910	cg15187790		0.33417141	1.559083509	3.265191234	0.002065642	0.855034927	-2.434585424
chr22	41742113	cg06338552		0.387342337	3.42574012	3.264666574	0.002068745	0.855034927	-2.435290562
chr17	18087255	cg07146173	ALKBH5	0.347413988	-4.216009977	3.264637515	0.002068917	0.855034927	-2.435329615
chr11	4629195	cg03122735	TRIM68	-0.420638032	-3.162526868	-3.264570729	0.002069312	0.855034927	-2.435419371
chr20	45439836	cg18069125		-0.490383596	-0.719874876	-3.264524381	0.002069587	0.855034927	-2.435481659
chr13	27829014	cg09363424	RPL21,SNORA27,SNORD102	0.611117304	1.518133797	3.26416486	0.002071716	0.855034927	-2.435964813
chr13	111637435	cg06135008	RP11-365P13.3	-0.260888058	1.568361445	-3.263895761	0.002073312	0.855034927	-2.436326436
chr6	166580983	cg11338643	T	-0.601173918	-2.760279484	-3.263849224	0.002073588	0.855034927	-2.436388973
chr4	122867651	cg07159131	TRPC3	0.436268351	2.106330504	3.262889586	0.002079288	0.855034927	-2.437678448
chr17	47210279	cg19133221	B4GALNT2	-0.550193949	-2.273880309	-3.262598791	0.002081018	0.855034927	-2.438069159
chr13	110526236	cg05363451		0.328958256	2.835691136	3.262424434	0.002082056	0.855034927	-2.438303417
chr8	145159373	cg08825571	MAF1,SHARPIN	0.544123017	-3.797004765	3.262155497	0.002083658	0.855034927	-2.438664738
chr3	62860721	cg17110239	CADPS	-0.530727654	-3.081241707	-3.261919141	0.002085067	0.855034927	-2.438982275
chr1	205180527	cg13197680	DSTYK	0.527619045	-5.500448414	3.26182372	0.002085636	0.855034927	-2.439110468
chr7	104530511	cg22339219	LHFPL3	-0.48223192	1.935275139	-3.261640112	0.002086731	0.855034927	-2.43935713
chr10	23027722	cg09859507		0.353656193	1.800206031	3.261475154	0.002087716	0.855034927	-2.439578732
chr4	21197393	cg00029855	KCNIP4	-0.458213667	2.613631394	-3.261368057	0.002088355	0.855034927	-2.439722602
chr1	1488581	cg07426077		0.246550958	2.602668804	3.2612009	0.002089354	0.855034927	-2.43994715
chr11	124670690	cg16082057	RP11-677M14.7,MSANTD2	0.518375297	-3.24939261	3.261187703	0.002089433	0.855034927	-2.439964877
chr12	88929342	cg10831284	KITLG	-0.34951085	2.863409405	-3.261016286	0.002090457	0.855034927	-2.440195142
chr10	112257574	cg24410692	DUSP5	0.519118033	-2.808168336	3.260720282	0.002092227	0.855034927	-2.440592753
chr10	28957734	cg24789348		0.584392863	-5.074412512	3.260672608	0.002092512	0.855034927	-2.440656789
chr15	77925673	cg26526312	LINGO1	-0.642281482	-2.544413799	-3.260585675	0.002093033	0.855034927	-2.440773559
chr6	30688661	cg03102011	TUBB	0.472438022	-4.291756896	3.260347029	0.002094461	0.855034927	-2.441094107
chr9	125124080	cg14060944		0.478427335	1.623737014	3.26028668	0.002094823	0.855034927	-2.441175165
chr12	54955143	cg01961252	PDE1B	0.354249444	-3.032849274	3.260126722	0.002095781	0.855034927	-2.44139001
chr2	65357858	cg12009138	RAB1A	-0.44800501	-4.939191742	-3.26005633	0.002096203	0.855034927	-2.441484556
chr10	69609229	cg09667551		0.607584651	-3.699603873	3.260010369	0.002096478	0.855034927	-2.441546286
chr16	3161760	cg26863821	RP11-473M20.15,ZNF205	-0.318895184	1.046921422	-3.259963592	0.002096759	0.855034927	-2.441609113
chr19	49990483	cg22079082	RPL13A	-0.530617838	-2.758191313	-3.25981011	0.002097679	0.855034927	-2.441815252
chr19	843287	cg22973574	PRTN3	-0.544595265	-3.940879724	-3.259591365	0.002098991	0.855034927	-2.442109037
chr7	27224120	cg19580241	HOXA11-AS,HOXA11	0.629862529	-4.164057042	3.25949678	0.002099559	0.855034927	-2.442236067
chr12	58290450	cg01140711	RP11-620J15.2	0.619371778	-4.464907513	3.259118701	0.002101829	0.855034927	-2.442743819
chr15	64443886	cg19995343	SNX22	-0.467806358	-2.464354553	-3.259008021	0.002102494	0.855034927	-2.442892455
chr2	242089440	cg09649006	PASK,PPP1R7	0.507283951	-4.599723629	3.258968806	0.00210273	0.855034927	-2.442945118
chr22	30030087	cg17811916		-0.30194944	1.635819487	-3.258872552	0.002103309	0.855034927	-2.443074378
chr11	73668757	cg04044120	DNAJB13	-0.700791935	0.823954689	-3.258739629	0.002104108	0.855034927	-2.443252879
chr7	17193341	cg05730789		0.294359203	1.162593054	3.258534557	0.002105342	0.855034927	-2.443528261
chr19	4117818	cg26644442	MAP2K2	0.220338435	2.050814006	3.258384383	0.002106246	0.855034927	-2.44372992
chr17	55884705	cg24366797		-0.261508529	1.853831795	-3.258382618	0.002106256	0.855034927	-2.443732289
chr12	3274899	cg01751681	TSPAN9	-0.455623982	2.870818555	-3.258268783	0.002106942	0.855034927	-2.443885147
chr1	38261192	cg00664416	MANEAL	-0.491156103	-1.352535566	-3.257693884	0.002110407	0.855034927	-2.444657087
chr6	52356998	cg19008468	EFHC1	0.369476665	3.050221448	3.257498471	0.002111586	0.855034927	-2.444919463
chr12	14956328	cg25698541	WBP11,C12orf60	-0.322431651	-3.048915519	-3.25735741	0.002112437	0.855034927	-2.445108857
chr7	141489269	cg26171924	TAS2R5	0.428686251	2.382057829	3.25730818	0.002112734	0.855034927	-2.445174954
chr11	66495323	cg07264777	SPTBN2	0.558188279	-4.246045313	3.257072587	0.002114157	0.855034927	-2.445491261
chr5	2165422	cg11329678		0.659065645	1.00541306	3.256968274	0.002114787	0.855034927	-2.445631308
chr20	62783577	cg15922256	MYT1	0.281308748	1.702137812	3.256637902	0.002116785	0.855034927	-2.446074842
chr19	24215401	cg11776923	ZNF254	-0.36186295	2.324946371	-3.256431696	0.002118033	0.855034927	-2.446351669
chr3	15247244	cg22157146	CAPN7,COL6A4P1	-0.324618917	-3.437987721	-3.256291765	0.00211888	0.855034927	-2.446539519
chr16	67840828	cg22962161	TSNAXIP1,RANBP10	0.289621146	-4.097744866	3.256279601	0.002118953	0.855034927	-2.446555848
chr14	67934259	cg00421369	TMEM229B	-0.412669472	2.403663808	-3.256274002	0.002118987	0.855034927	-2.446563364
chr13	28552052	cg11453719		-0.293732687	-3.816323451	-3.255941992	0.002120998	0.855034927	-2.447009055
chr11	68923361	cg06252055	RP11-554A11.9,RP11-554A11.8	-0.443978464	3.576136818	-3.255776469	0.002122002	0.855034927	-2.447231246
chr6	130761721	cg00687021		0.478127513	2.246934629	3.255687428	0.002122542	0.855034927	-2.447350769
chr8	33424813	cg10782480	RNF122	-0.517414332	-2.892759204	-3.255206423	0.002125461	0.855034927	-2.447996414
chr3	62359677	cg11374425	FEZF2	-0.681119261	-2.914927355	-3.25499698	0.002126733	0.855034927	-2.448277533
chr20	30640256	cg13042543	HCK	-0.537024184	-2.521747492	-3.254627807	0.002128977	0.855034927	-2.448773024
chr2	86255654	cg11135381	POLR1A	-0.269763311	1.751707077	-3.254274567	0.002131126	0.855034927	-2.449247108
chr2	240153103	cg09681977	HDAC4	-0.356593655	-0.807779199	-3.253568579	0.002135428	0.855034927	-2.45019455
chr19	49990455	cg13671109	RPL13A	-0.384038092	-2.541205582	-3.253536874	0.002135621	0.855034927	-2.450237096
chr11	14925466	cg04706312	CALCB	0.418615869	2.516331533	3.252806101	0.002140083	0.855034927	-2.451217699
chr11	1715418	cg22755008		0.568593878	-4.292845877	3.252540021	0.00214171	0.855034927	-2.45157472
chr11	83284905	cg09080874		0.319694812	1.063243845	3.252417071	0.002142462	0.855034927	-2.451739687
chr3	127347978	cg12943155	PODXL2	0.576427798	-3.944835797	3.25230551	0.002143145	0.855034927	-2.451889372
chr19	48110023	cg09554099	GLTSCR1	0.410541699	2.192011574	3.252135067	0.002144188	0.855034927	-2.452118054
chr1	218705448	cg01359438		0.3659301	2.672240592	3.251778675	0.002146372	0.855034927	-2.452596208
chr12	131200134	cg07546255	RP11-662M24.2,RIMBP2	0.425310314	-3.850594964	3.251612828	0.002147388	0.855034927	-2.452818709
chr4	99505910	cg04482889	TSPAN5	0.491113765	2.275923857	3.251559107	0.002147718	0.855034927	-2.45289078
chr6	166071572	cg19001113	PDE10A	-0.463301	2.642504074	-3.251493405	0.002148121	0.855034927	-2.452978924
chr12	75785097	cg02071292	GLIPR1L2,CAPS2	-0.969362613	-1.223721189	-3.251430528	0.002148506	0.855034927	-2.453063277
chr17	39334982	cg15592184	KRTAP4-2	-0.348494301	2.855219263	-3.251421221	0.002148563	0.855034927	-2.453075763
chr1	13930786	cg14027957	PDPN	-0.343090547	1.24147351	-3.251320015	0.002149184	0.855034927	-2.453211536
chr7	2563909	cg09723161	LFNG	0.245338323	-0.249683675	3.250876044	0.00215191	0.855034927	-2.453807121
chr12	9833420	cg22245938	CLEC2D	-0.384596008	2.810265381	-3.250680195	0.002153114	0.855034927	-2.45406984
chr1	179051610	cg19697085	TOR3A,RALGPS2	0.393395293	-3.667833108	3.250534596	0.002154009	0.855034927	-2.454265148
chr17	6616799	cg08049640	SLC13A5	-0.424212653	-1.416572724	-3.250281767	0.002155565	0.855034927	-2.454604285
chr13	45694603	cg00119011	GTF2F2	0.568440476	-4.679782654	3.249797129	0.002158549	0.855034927	-2.455254332
chr1	173887101	cg08468375	SERPINC1	0.300708754	1.655546662	3.249641275	0.002159509	0.855034927	-2.455463369
chr8	101085877	cg12243172	RGS22	0.260672067	2.607727294	3.249344439	0.00216134	0.855034927	-2.455861487
chr10	70471832	cg01825860	snoU13	0.273629283	2.167282619	3.248818841	0.002164585	0.855034927	-2.456566382
chr12	28120054	cg20389635	RP11-993B23.3	0.377201219	-0.182008352	3.248647676	0.002165642	0.855034927	-2.456795925
chr1	16464377	cg15517098	EPHA2	-0.236735468	2.011307437	-3.248443123	0.002166907	0.855034927	-2.457070237
chr8	141567390	cg02741544	EIF2C2	0.304380182	2.911340615	3.248424533	0.002167022	0.855034927	-2.457095167
chr14	52456142	cg22798984	C14orf166	-0.313367502	-0.39325989	-3.247867035	0.002170473	0.855034927	-2.457842749
chr2	173686677	cg23253991	RAPGEF4	0.399323009	2.545035784	3.247866932	0.002170473	0.855034927	-2.457842887
chr4	120221776	cg05238812	C4orf3	0.345495366	-3.683361666	3.247655112	0.002171786	0.855034927	-2.458126915
chr7	105005140	cg09283025	SRPK2	0.288295684	2.443908743	3.247245677	0.002174325	0.855034927	-2.458675898
chr21	46408037	cg03234839		-0.73287849	1.048685707	-3.247174278	0.002174768	0.855034927	-2.458771629
chr12	51664392	cg15122365	SMAGP	-0.612763647	-2.537690312	-3.246993894	0.002175887	0.855034927	-2.459013481
chr15	78913785	cg00591972	CHRNA3	-0.275090662	0.315745685	-3.246908427	0.002176418	0.855034927	-2.45912807
chr3	186524306	cg27099625	RFC4,RP11-573D15.3	-0.368425393	-3.807149667	-3.246884603	0.002176566	0.855034927	-2.459160013
chr17	71258101	cg19393755	CPSF4L	0.281052662	1.078080103	3.246819264	0.002176972	0.855034927	-2.459247614
chr11	1968643	cg26218466	MRPL23	0.5833251	-4.508290326	3.246242295	0.002180558	0.855034927	-2.460021135
chr6	7254154	cg18505286		0.288868949	2.857711779	3.246234098	0.002180609	0.855034927	-2.460032125
chr11	76156040	cg26674199	RP11-111M22.3,C11orf30	0.579268898	-4.735292465	3.246136517	0.002181216	0.855034927	-2.460162942
chr3	169080420	cg17367615	MECOM	0.360798544	2.649451975	3.245958731	0.002182323	0.855034927	-2.460401279
chr14	35141935	cg18156283		0.470601292	-3.989913185	3.245907398	0.002182643	0.855034927	-2.460470093
chr9	72771891	cg27239839	RP11-195E11.3	-0.310206361	2.585767298	-3.245679383	0.002184063	0.855034927	-2.460775755
chr8	144648115	cg08825390		-0.372709009	2.479222064	-3.245227672	0.002186879	0.855034927	-2.461381259
chr11	31823282	cg12798259	PAX6	-0.303666722	-1.300472035	-3.245163961	0.002187277	0.855034927	-2.461466658
chr20	18268682	cg16899598	ZNF133	-0.586316012	-3.267299868	-3.245091807	0.002187727	0.855034927	-2.461563374
chr16	79623625	cg04317962		-0.365740569	-3.553177976	-3.245082161	0.002187787	0.855034927	-2.461576304
chr16	71496983	cg13264964	ZNF23,RP11-510M2.2,AC010547.9	-0.362249426	0.653909876	-3.245050784	0.002187983	0.855034927	-2.461618362
chr8	94750983	cg17212500	C8orf39,RBM12B	0.615382562	2.029609732	3.244996019	0.002188325	0.855034927	-2.461691768
chr8	135607141	cg20007347	ZFAT	0.419326841	-1.092384669	3.244919243	0.002188804	0.855034927	-2.461794677
chr7	101468767	cg22879191	CTA-339C12.1,CUX1	-0.333218426	2.532614784	-3.2446821	0.002190285	0.855034927	-2.462112532
chr15	71184881	cg24190127	LRRC49,THAP10	0.618570833	-4.81287732	3.244465005	0.002191642	0.855034927	-2.462403506
chr1	240776187	cg23210268	GREM2	-0.48489149	1.152208179	-3.244264622	0.002192895	0.855034927	-2.462672073
chr5	140501277	cg27173275	PCDHB4	0.416936907	-1.520626056	3.244170067	0.002193486	0.855034927	-2.4627988
chr1	186419625	cg18670723	PDC,RP11-295K2.3	0.371782366	2.626751255	3.243722854	0.002196286	0.855034927	-2.463398152
chr6	168045556	cg19708055		0.429313733	1.348929955	3.243400413	0.002198306	0.855034927	-2.463830263
chr3	40491958	cg09455208	ENTPD3-AS1	-0.300999858	2.210510263	-3.243127134	0.00220002	0.855034927	-2.464196476
chr22	41940470	cg22409069	POLR3H	0.807322836	-3.238919137	3.243078783	0.002200323	0.855034927	-2.464261268
chr2	74229824	cg01791407	TET3	0.374093277	-2.146673862	3.243076088	0.00220034	0.855034927	-2.46426488
chr10	1505654	cg13911959		0.550409021	2.355860798	3.24301633	0.002200715	0.855034927	-2.464344958
chr6	31778194	cg00117896		0.316755051	2.940245506	3.24249738	0.002203974	0.855034927	-2.465040339
chr1	92545852	cg02661860	BTBD8	-0.464530705	-3.289206933	-3.242332753	0.002205009	0.855034927	-2.465260925
chr11	5878958	cg22957613	OR52E8,TRIM5	0.253247071	2.335291539	3.241941117	0.002207473	0.855034927	-2.465785663
chr2	42990647	cg17089179	OXER1	-0.270046134	2.213202703	-3.241826974	0.002208191	0.855034927	-2.465938594
chr2	220507461	cg24083496		0.517098337	-3.430515888	3.241686736	0.002209074	0.855034927	-2.466126484
chr3	16554910	cg22623967	RFTN1	-0.517585112	-3.798557598	-3.241129862	0.002212584	0.855034927	-2.466872545
chr3	192373255	cg00661735	FGF12	-0.34170871	2.291951561	-3.240961728	0.002213645	0.855034927	-2.467097788
chr5	60456816	cg06158080	C5orf43,CTC-436P18.1	-0.390203168	2.11875393	-3.240844718	0.002214383	0.855034927	-2.46725454
chr9	80911966	cg07325601	PSAT1	-0.405331402	-3.274385829	-3.240696532	0.002215319	0.855034927	-2.467453051
chr14	101489997	cg25069907	MIR380,MIR299	0.363512187	3.371127353	3.240214865	0.002218363	0.855034927	-2.468098271
chr17	4030584	cg06436285	ZZEF1	-0.311517674	2.788189199	-3.240124988	0.002218931	0.855034927	-2.468218662
chr1	91557617	cg11342821		-0.5048222	-1.750599254	-3.240004288	0.002219695	0.855034927	-2.468380338
chr2	143690004	cg05738507	KYNU	0.440982127	2.539114599	3.239925569	0.002220193	0.855034927	-2.468485779
chr19	843995	cg21462596		-0.720662763	-2.320290457	-3.239923511	0.002220206	0.855034927	-2.468488535
chr17	58499065	cg03521370	C17orf64	0.395078631	-4.160048168	3.239745527	0.002221332	0.855034927	-2.468726936
chr6	26204643	cg10091738	HIST1H4E	-0.481726244	-3.162312487	-3.239625507	0.002222092	0.855034927	-2.468887691
chr12	123459152	cg08536481	OGFOD2,RP11-197N18.2,ABCB9	0.576087408	-4.806047709	3.239434961	0.002223299	0.855034927	-2.469142906
chr17	45972885	cg07289502	SP2	0.537657141	-4.954261102	3.239109416	0.002225363	0.855034927	-2.469578922
chr6	30139594	cg08977390	TRIM15	0.570773952	-4.475228764	3.239055995	0.002225702	0.855034927	-2.469650468
chr2	74741136	cg18409528	TLX2	-0.521112151	-3.680411005	-3.238971308	0.002226239	0.855034927	-2.46976389
chr8	22223231	cg15049121		-0.385322253	2.784308284	-3.238957458	0.002226327	0.855034927	-2.469782439
chr3	31903434	cg02685000	OSBPL10	-0.34039683	2.761023187	-3.238826099	0.002227161	0.855034927	-2.469958364
chr8	30173265	cg18215480		-0.339075333	2.894345675	-3.238599934	0.002228597	0.855034927	-2.470261252
chr9	97589419	cg07287496	C9orf3	-0.460128463	2.623500887	-3.238433004	0.002229657	0.855034927	-2.470484806
chr10	135051313	cg04347264	VENTX	0.443779361	-0.516721276	3.238418098	0.002229752	0.855034927	-2.470504767
chr11	25537660	cg16883061		-0.233996162	2.750889276	-3.238408936	0.00222981	0.855034927	-2.470517037
chr11	66160823	cg01502364	U1	0.377288566	2.807181802	3.237750852	0.002233995	0.855034927	-2.471398291
chr8	144911748	cg21639273	PUF60	0.452094313	-4.415259674	3.237636025	0.002234726	0.855034927	-2.471552049
chr1	247511400	cg06902607		0.339277129	-1.126782793	3.237597219	0.002234973	0.855034927	-2.471604013
chr9	140033271	cg04305133	GRIN1	0.391419447	0.632277627	3.237548996	0.00223528	0.855034927	-2.471668585
chr13	25862332	cg13555116	MTMR6	0.3926772	1.233980061	3.237438622	0.002235983	0.855034927	-2.471816377
chr1	31191959	cg18138172	MATN1,RP5-1166H10.2	-0.492178973	-3.062091596	-3.236988218	0.002238855	0.855034927	-2.47241945
chr6	13486249	cg04332418	GFOD1-AS1,GFOD1,AL583828.1	0.412765942	-2.637393271	3.236873079	0.002239589	0.855034927	-2.472573611
chr1	22958012	cg06810319		0.344741187	1.775755708	3.236719633	0.002240568	0.855034927	-2.472779059
chr1	37980592	cg06650682	MEAF6	0.602180973	-4.268361335	3.236596341	0.002241355	0.855034927	-2.472944129
chr2	264754	cg19374947	SH3YL1,ACP1	-0.560069332	-3.415325608	-3.236511798	0.002241895	0.855034927	-2.473057319
chr13	45547295	cg13246175		-0.461604	-0.088141845	-3.236338022	0.002243005	0.855034927	-2.473289972
chr8	127569139	cg08568155	RP11-89K10.1,FAM84B,RP11-103H7.5	-0.833065328	-3.699426134	-3.236317037	0.00224314	0.855034927	-2.473318067
chr3	139397179	cg12817908	NMNAT3	0.342109959	-2.741125726	3.235943756	0.002245526	0.855034927	-2.473817803
chr19	42386377	cg13890229	ARHGEF1	0.25369977	2.294764013	3.235515687	0.002248266	0.855034927	-2.474390854
chr17	37354132	cg03267779	CACNB1	0.358650974	-3.347551145	3.235399031	0.002249013	0.855034927	-2.474547014
chr21	46708178	cg00500729	BX322557.10,POFUT2	-0.583326312	-2.196898293	-3.235332051	0.002249442	0.855034927	-2.474636675
chr3	128665058	cg19598692	RP11-723O4.6	-0.380841786	2.921004053	-3.235269443	0.002249843	0.855034927	-2.474720483
chr6	30881549	cg09424348	GTF2H4,VARS2	-0.667968623	0.804655706	-3.235105551	0.002250894	0.855034927	-2.474939867
chr17	74722769	cg25908504	JMJD6,METTL23	-0.401823379	-2.848645838	-3.234867121	0.002252423	0.855034927	-2.475259019
chr12	133263946	cg02501984	POLE,PXMP2,RP13-672B3.2	0.493450143	-4.216907025	3.234701271	0.002253487	0.855034927	-2.475481012
chr21	22938667	cg23259721	AF241725.4	0.281801066	1.983362183	3.234655493	0.002253781	0.855034927	-2.475542285
chr12	124880260	cg25754673		-0.302850783	3.399490137	-3.234145158	0.002257059	0.855034927	-2.476225341
chr1	44017468	ch.1.1356605F	PTPRF	-0.431192946	-3.9406604	-3.233982126	0.002258107	0.855034927	-2.47644354
chr17	45810424	cg26607785	TBX21	0.339949007	-2.747321918	3.233156558	0.002263421	0.855034927	-2.477548391
chr11	92916144	cg10093768	SLC36A4	-0.615975929	1.574365298	-3.233115312	0.002263687	0.855034927	-2.477603588
chr19	35068555	cg23200020		-0.62721037	-3.11906312	-3.232625515	0.002266846	0.855034927	-2.478259016
chr12	75784862	cg23588049	GLIPR1L2,CAPS2	-0.537081104	-2.506518283	-3.23257615	0.002267165	0.855034927	-2.478325072
chr3	163527767	cg20193038		-0.486419959	-0.076562005	-3.232488905	0.002267728	0.855034927	-2.478441814
chr10	118271153	cg27500311		0.491663893	-1.094238207	3.232432806	0.00226809	0.855034927	-2.47851688
chr11	46440716	cg12040739	AMBRA1	-0.612800004	2.962145472	-3.232374139	0.002268469	0.855034927	-2.478595381
chr7	130132265	cg01784351	MEST	-0.397688423	0.032230324	-3.232294602	0.002268983	0.855034927	-2.478701807
chr7	30029808	cg15424250	SCRN1,AC007285.6	-0.682988244	0.869739225	-3.232101042	0.002270233	0.855034927	-2.478960797
chr9	94959115	cg19366463		-0.327147886	0.966106335	-3.231573233	0.002273647	0.855034927	-2.479666992
chr19	752097	cg10075503	C19orf21	0.326783729	2.586636525	3.230810791	0.002278587	0.855034927	-2.480687029
chr7	138349138	cg19079272	SVOPL	0.61758433	0.691087787	3.23079154	0.002278712	0.855034927	-2.480712782
chr17	27572432	cg11508947	CRYBA1	0.282886426	3.094134544	3.230687604	0.002279386	0.855034927	-2.480851826
chr3	194934653	cg22881200	U6,XXYLT1	-0.355005549	1.947823788	-3.230686109	0.002279395	0.855034927	-2.480853825
chr7	30656105	cg13298566	GARS	0.334869276	2.983222103	3.230515728	0.002280501	0.855034927	-2.481081751
chr2	264341	cg00114724	SH3YL1,ACP1	0.555000432	-4.809624798	3.230240007	0.002282291	0.855034927	-2.481450585
chr5	151138149	cg21164886	ATOX1,CTB-113P19.3	0.477842289	-4.22806624	3.229631685	0.002286246	0.855034927	-2.48226429
chr1	119551851	cg13573036		0.352991608	-3.797874952	3.229553956	0.002286752	0.855034927	-2.482368257
chr5	158526693	cg04217450	RP11-175K6.1,EBF1	0.446343083	-3.745764151	3.229510331	0.002287036	0.855034927	-2.482426608
chr16	20817608	cg08063194	ERI2,AC004381.6	0.433045247	-4.011145458	3.229434125	0.002287532	0.855034927	-2.482528536
chr9	115977495	cg08109817	FKBP15	-0.379880511	1.811951997	-3.229078769	0.002289846	0.855034927	-2.483003824
chr13	100547249	cg14684709	CLYBL	-0.56122798	-2.944807503	-3.229038711	0.002290107	0.855034927	-2.483057399
chr2	242195087	cg08948192	HDLBP	-0.383225652	3.262763333	-3.228880187	0.00229114	0.855034927	-2.483269417
chr17	6918698	cg07058528	C17orf49,MIR497HG	0.647087649	-4.473353839	3.228759514	0.002291927	0.855034927	-2.483430807
chr1	231009202	cg10416895	RP5-858B6.3	-0.387887315	2.881747701	-3.228732286	0.002292105	0.855034927	-2.483467221
chr4	110354896	cg22818604	RP11-264J9.1,SEC24B	0.358879331	-4.210239821	3.22866879	0.002292519	0.855034927	-2.48355214
chr3	99776071	cg20760676	FILIP1L,C3orf26	0.412997765	2.469277328	3.228414502	0.002294178	0.855034927	-2.483892217
chr9	94712484	cg26549624	ROR2	0.546193986	-4.614016139	3.228285916	0.002295018	0.855034927	-2.484064178
chr6	31650916	cg18264486	LY6G5C	-1.058138571	0.84718458	-3.228028888	0.002296696	0.855034927	-2.484407901
chr12	14683004	cg22367004	RP11-502N13.2,PLBD1	-0.298064583	2.732320858	-3.227901343	0.00229753	0.855034927	-2.484578461
chr12	77031690	cg16412613		-0.482433118	1.79471843	-3.227686245	0.002298936	0.855034927	-2.484866096
chr1	151826123	cg18081104	THEM5	-0.330006637	1.958507873	-3.227659515	0.002299111	0.855034927	-2.484901839
chr4	92247683	cg18986326	RP11-763F8.1	-0.277809153	2.421201263	-3.22743502	0.00230058	0.855034927	-2.48520203
chr12	5424938	cg21625740	RP11-319E16.2,RP11-1038A11.3	0.274729338	2.271858942	3.227264883	0.002301694	0.855034927	-2.485429527
chr17	79196827	cg06713186	AZI1	0.339918242	-4.020335677	3.227259249	0.002301731	0.855034927	-2.485437061
chr2	240222778	cg05012048	HDAC4	-0.273620395	2.664633394	-3.227097026	0.002302793	0.855034927	-2.485653971
chr3	39448067	cg14644209	RPSA	-0.468193422	-3.16929053	-3.226250318	0.002308346	0.855034927	-2.486786038
chr16	70299274	cg03256575	AARS	0.304574001	2.906439044	3.226167232	0.002308891	0.855034927	-2.486897117
chr3	195809075	cg12564231	TFRC	0.394519821	-4.475288279	3.22583566	0.00231107	0.855034927	-2.487340395
chr19	4218062	cg12040834		0.402581063	3.571812499	3.225817152	0.002311191	0.855034927	-2.487365138
chr11	2160560	cg12773325	IGF2,IGF2-AS1,INS-IGF2	-0.596709263	-2.4950114	-3.225618883	0.002312495	0.855034927	-2.487630191
chr11	16759993	cg10353785	C11orf58,SOX6	-0.863844106	-2.471996478	-3.225050846	0.002316234	0.855034927	-2.488389527
chr2	232085909	cg14044375	ARMC9	-0.250757852	1.556720857	-3.225010744	0.002316498	0.855034927	-2.488443133
chr2	64976962	cg00483304	SERTAD2	-0.32071141	-0.77123382	-3.22485811	0.002317504	0.855034927	-2.488647158
chr9	99180324	cg14320938	ZNF367	0.335888614	-3.869903354	3.224681515	0.002318668	0.855034927	-2.488883207
chr19	10764601	cg24298878	ILF3	-0.432040228	-3.762756197	-3.224593148	0.00231925	0.855034927	-2.489001321
chr17	79419739	cg14467066	BAHCC1	0.343888548	1.042788877	3.224537151	0.00231962	0.855034927	-2.489076169
chr1	41486102	cg19358202	SLFNL1	-0.31617045	3.47956948	-3.223890859	0.002323886	0.855034927	-2.48993998
chr6	9897068	cg24851586	OFCC1	0.334205639	2.347596184	3.223797417	0.002324504	0.855034927	-2.490064865
chr6	87805794	cg25622655	CGA	-0.405418169	2.873480127	-3.223735086	0.002324916	0.855034927	-2.490148168
chr5	140090765	cg16615348	VTRNA1-1	0.471496127	-4.232132994	3.223656488	0.002325435	0.855034927	-2.490253212
chr5	81599870	cg02648101	ATP6AP1L	0.345344118	2.485123758	3.223563749	0.002326048	0.855034927	-2.490377154
chr21	17267968	cg09270688		-0.329367984	2.703353989	-3.223473218	0.002326647	0.855034927	-2.490498142
chr13	99404279	cg05621157		-0.254896714	-3.217179239	-3.223302337	0.002327778	0.855034927	-2.49072651
chr14	52735421	cg18693395		-0.561236324	-2.222013093	-3.223224068	0.002328296	0.855034927	-2.490831108
chr10	44432979	cg16412555	RP11-168P8.7	-0.483070592	1.973501642	-3.2231709	0.002328648	0.855034927	-2.49090216
chr3	33138627	cg23180365	GLB1,TMPPE	0.402406759	-4.50494879	3.222896268	0.002330467	0.855034927	-2.491269164
chr16	476419	cg16697493	RAB11FIP3	0.249038457	-3.402588147	3.222814618	0.002331008	0.855034927	-2.491378274
chr12	132900072	cg15409133	GALNT9	0.454296228	-2.575669346	3.222615827	0.002332325	0.855034927	-2.491643915
chr20	8464652	cg01511124		-0.369960549	2.753310873	-3.222565745	0.002332657	0.855034927	-2.491710837
chr6	64282979	cg12213004	PTP4A1	0.521030332	-4.433674477	3.222199778	0.002335085	0.855034927	-2.492199851
chr19	52873173	cg03005603	ZNF880	0.358093819	-3.266934727	3.222032365	0.002336197	0.855034927	-2.492423544
chr22	25591042	cg05179757	KIAA1671	-0.461345076	2.452192995	-3.221811157	0.002337666	0.855034927	-2.492719109
chr20	13765577	cg11278799	C20orf7,ESF1	0.517164746	-4.389669052	3.221798235	0.002337752	0.855034927	-2.492736374
chr19	46443801	cg16897193		-0.689272975	0.353249278	-3.221547736	0.002339417	0.855034927	-2.493071064
chr8	81083671	cg04341084	TPD52	0.58569009	-4.339975171	3.221518863	0.002339609	0.855034927	-2.493109641
chr7	101656975	cg12524865	CUX1	-0.674204279	3.057872771	-3.221304744	0.002341033	0.855034927	-2.493395712
chr7	26416890	cg12492504	AC004540.4	-0.205603095	-3.703589054	-3.221297629	0.00234108	0.855034927	-2.493405218
chr16	2660277	cg06127746	AC141586.5	-0.323315769	2.411354138	-3.221158506	0.002342006	0.855034927	-2.493591088
chr9	88297350	cg05617467	AGTPBP1	0.595154923	0.876414146	3.220382403	0.002347177	0.855034927	-2.494627904
chr7	158279891	cg10919624		-0.377844276	2.364625063	-3.220330135	0.002347526	0.855034927	-2.494697725
chr11	76572113	cg21166317	ACER3	0.564923552	-3.49453904	3.219778344	0.00235121	0.855034927	-2.495434802
chr7	150020751	cg22893248	LRRC61,ACTR3C	-0.366380983	-4.131188909	-3.219651952	0.002352054	0.855034927	-2.495603627
chr1	154934729	cg18188585	PYGO2	-0.674448445	-3.083044946	-3.219545951	0.002352763	0.855034927	-2.495745214
chr19	42463775	cg24707399	RABAC1	0.591328745	-2.429435678	3.219473952	0.002353244	0.855034927	-2.495841382
chr3	99904609	cg06073355	TMEM30C	0.272948559	2.819467485	3.219309479	0.002354344	0.855034927	-2.496061064
chr4	146019731	cg21012515	ANAPC10,ABCE1	0.569211042	-4.936219473	3.218972677	0.002356598	0.855034927	-2.496510904
chr10	122216376	cg16689800	PPAPDC1A	0.524366492	-2.656179526	3.218833758	0.002357528	0.855034927	-2.496696441
chr3	61613783	cg27466012	PTPRG	0.48043743	2.413500422	3.218808218	0.002357699	0.855034927	-2.496730551
chr20	2193203	cg19137808	RP11-128M1.1	0.326732688	1.833572837	3.218681791	0.002358546	0.855034927	-2.496899401
chr1	109969051	cg26662579	PSMA5	0.460616177	-4.965996783	3.218471541	0.002359955	0.855034927	-2.497180193
chr10	93169999	cg23172884	HECTD2	0.629214563	-4.993185884	3.218147093	0.002362132	0.855034927	-2.497613482
chr15	91565950	cg15008132	VPS33B,AC068831.10	0.581758414	-4.859791003	3.218107111	0.0023624	0.855034927	-2.497666875
chr1	150673365	cg14750231	HORMAD1,U6	0.508126474	0.75092151	3.218105337	0.002362412	0.855034927	-2.497669244
chr7	44924598	cg09928203	PURB	0.783995596	-5.50792113	3.218002597	0.002363101	0.855034927	-2.497806446
chr16	75590309	cg03475660	TMEM231,RP11-77K12.8	-0.582581304	-4.051153831	-3.217875659	0.002363954	0.855034927	-2.497975957
chr6	109330292	cg01821989	SESN1	0.569635406	-4.272578172	3.217872994	0.002363972	0.855034927	-2.497979517
chr13	20532681	cg12876349	ZMYM2	-0.398313012	-2.578246248	-3.217848359	0.002364137	0.855034927	-2.498012414
chr19	5349141	cg07695429		0.308235777	0.482087752	3.217725111	0.002364965	0.855034927	-2.498176995
chr14	69726612	cg17242241	GALNTL1,RP11-363J20.2	0.429231865	-4.138029051	3.217723986	0.002364972	0.855034927	-2.498178498
chr2	157183013	cg16058600		0.553427142	-1.217825258	3.217644395	0.002365507	0.855034927	-2.49828478
chr15	92927473	cg21961901		0.409866046	1.943367693	3.217474341	0.00236665	0.855034927	-2.498511857
chr1	118165133	cg21694591	FAM46C	0.423753325	2.540911255	3.217422697	0.002366997	0.855034927	-2.498580818
chr1	87677564	cg16144533		-0.38567596	2.524699999	-3.217258883	0.002368099	0.855034927	-2.498799556
chr11	62600022	cg16951550	RP11-727F15.9,STX5,WDR74	0.411763013	-3.995799194	3.217233175	0.002368272	0.855034927	-2.498833883
chr3	132254781	cg16842483		-0.296220422	2.814076458	-3.216801612	0.002371176	0.85563137	-2.499410117
chr5	64920682	cg18741962	C5orf44,TRIM23,CTC-534A2.2	0.426925598	-5.056837266	3.216443257	0.002373591	0.8560504	-2.499888575
chr8	1783358	cg27468857	ARHGEF10	0.291573167	2.848928466	3.215932024	0.002377039	0.85684173	-2.500571107
chr18	5544089	cg12967001	EPB41L3	0.352007704	-4.131633077	3.215564287	0.002379523	0.857109918	-2.501062033
chr2	105149025	cg10989349	U3	-0.379035129	2.110689111	-3.215282942	0.002381424	0.857109918	-2.501437608
chr22	37556023	cg07334023	IL2RB	0.316474718	2.398179996	3.215261985	0.002381566	0.857109918	-2.501465583
chr17	36859611	cg00752016	CTB-58E17.1	-0.638441994	-2.636298792	-3.215079228	0.002382802	0.857109918	-2.501709542
chr21	46494274	cg25675393	ADARB1,SSR4P1	0.436439183	-4.136602322	3.214549674	0.002386388	0.857429721	-2.502416398
chr1	39924635	cg13591363	MACF1	0.41871886	2.852020219	3.214513654	0.002386632	0.857429721	-2.502464476
chr15	25959239	cg12933431	ATP10A	-0.30373317	2.103897091	-3.214391855	0.002387457	0.857429721	-2.502627047
chr17	29926184	cg00351813		-0.254766253	1.450046661	-3.213276982	0.002395025	0.859695694	-2.504114991
chr17	5095165	cg07733457	ZNF594,RP11-333E1.1	0.336631014	-3.472784516	3.212737207	0.002398697	0.859819897	-2.504835308
chr12	63544768	cg09040797	AVPR1A,RP11-715H19.2	0.595722043	-3.572947944	3.212645395	0.002399322	0.859819897	-2.504957823
chr11	17760602	cg25033364		0.392254336	-1.942966005	3.212340575	0.002401399	0.859819897	-2.505364568
chr4	82393162	cg01329949	RASGEF1B,RP11-689K5.3	0.507053854	-4.897587621	3.212166282	0.002402587	0.859819897	-2.505597133
chr6	167275809	cg01327552	RPS6KA2	-0.541392363	-3.150282723	-3.212160705	0.002402625	0.859819897	-2.505604575
chr18	48722878	cg15579888		-0.510482534	-2.998202228	-3.212116979	0.002402923	0.859819897	-2.505662919
chr3	9834210	cg24921785	TADA3,ARPC4,ARPC4-TTLL3	-0.530660424	-2.735180146	-3.211910316	0.002404333	0.859873903	-2.505938668
chr13	103498159	cg17615682	ERCC5	0.390630668	-4.700153598	3.211164945	0.002409424	0.861042436	-2.506933142
chr3	50664954	cg00996789		0.422109499	2.057984197	3.210787685	0.002412005	0.861042436	-2.507436443
chr8	19675222	cg18015323	INTS10	0.531649371	-4.959343642	3.210358914	0.002414941	0.861042436	-2.508008433
chr1	91176543	cg20329084		0.486415922	-3.41540675	3.210261936	0.002415606	0.861042436	-2.508137798
chr2	70056632	cg18133008	GMCL1	0.536647695	-5.131279925	3.210247628	0.002415704	0.861042436	-2.508156885
chr19	1067527	cg05837748	HMHA1	0.432657129	-3.244972698	3.209739237	0.00241919	0.861042436	-2.508835034
chr3	170904870	cg07881817		-0.411153527	1.84401762	-3.209463045	0.002421087	0.861042436	-2.509203428
chr17	46114811	cg06598332	MIR152	-0.468889404	-3.566951712	-3.208374927	0.002428571	0.861042436	-2.510654663
chr17	80741479	cg09323083	TBCD	0.322208381	3.373998553	3.208301773	0.002429075	0.861042436	-2.51075222
chr17	10782844	cg01715795		-0.343040707	-0.545699668	-3.208166858	0.002430005	0.861042436	-2.51093214
chr20	4803864	cg20656261	RASSF2	0.48258383	-4.615085536	3.207808458	0.002432476	0.861042436	-2.511410079
chr21	47160779	cg00162680	PCBP3	-0.532161752	0.839568644	-3.20779705	0.002432555	0.861042436	-2.511425291
chr7	107805719	cg10272524	NRCAM	-0.344050947	3.07712159	-3.207750882	0.002432873	0.861042436	-2.511486856
chr17	40428882	cg07257042	STAT5B	-0.758811126	-1.830186191	-3.207399705	0.002435298	0.861042436	-2.511955135
chr3	47757186	cg09613853	SMARCC1	0.505398888	0.313993849	3.207368622	0.002435512	0.861042436	-2.511996583
chr2	1732454	cg09757250	PXDN	0.5399072	2.018351531	3.207367356	0.002435521	0.861042436	-2.51199827
chr1	39748622	cg00908209	MACF1	0.317643902	2.391545431	3.207098309	0.00243738	0.861042436	-2.512357016
chr7	19813244	cg19803052	TMEM196	0.435473834	-3.105416606	3.206985388	0.002438161	0.861042436	-2.51250758
chr16	8806359	cg07336964	ABAT	0.319394728	1.235877999	3.20675486	0.002439755	0.861042436	-2.512814948
chr1	27216927	cg11335495	GPN2	0.549277902	-3.747724393	3.206403852	0.002442184	0.861042436	-2.513282937
chr5	38557085	cg18174928	LIFR-AS1,LIFR	0.534390102	-4.407624955	3.206395763	0.00244224	0.861042436	-2.513293722
chr9	135906290	cg04668790	GTF3C5	0.500835432	-3.627139767	3.206106231	0.002444246	0.861042436	-2.513679728
chr2	129497875	cg09489825		-0.251545448	2.576185282	-3.205092796	0.002451279	0.861042436	-2.515030723
chr17	982503	cg07149030	ABR	0.285689829	2.256353936	3.205014132	0.002451826	0.861042436	-2.515135581
chr10	22048367	cg07015081		-0.293736119	3.390949253	-3.205002896	0.002451904	0.861042436	-2.515150558
chr10	75194385	cg23599056	MSS51	-0.456161096	2.195493299	-3.204725565	0.002453832	0.861042436	-2.515520226
chr11	61302466	cg11386098	SYT7	-0.281250315	1.785923959	-3.204507652	0.002455349	0.861042436	-2.515810682
chr1	229479015	cg01436362	C1orf96	0.454796241	-3.997716104	3.204440568	0.002455816	0.861042436	-2.515900097
chr11	47736941	cg22271305	AGBL2	-0.742387039	-2.747993037	-3.204041231	0.002458597	0.861042436	-2.516432344
chr2	88900905	cg10109276	EIF2AK3	-0.464250936	2.835445352	-3.203934328	0.002459342	0.861042436	-2.516574823
chr1	38155367	cg22501998	C1orf109	0.590602302	-4.022190644	3.20389812	0.002459595	0.861042436	-2.51662308
chr5	167379259	cg24489561	ODZ2,CTC-353G13.1	-0.345504427	2.238166714	-3.203694374	0.002461015	0.861042436	-2.516894622
chr15	65823539	cg22706629	PTPLAD1	-0.596186281	-2.040301512	-3.203664189	0.002461226	0.861042436	-2.516934849
chr15	41167165	cg09166898	RHOV	-0.274125194	1.718186286	-3.203631362	0.002461455	0.861042436	-2.516978599
chr3	174255312	cg25968149	NAALADL2	0.393758695	2.856703888	3.203536339	0.002462118	0.861042436	-2.517105237
chr20	57463906	cg05926269	GNAS,RP1-309F20.3	-0.599129193	0.684996779	-3.203461808	0.002462638	0.861042436	-2.517204563
chr14	74058401	cg21233517	ACOT4	-0.648798096	-1.160482162	-3.203258111	0.00246406	0.861042436	-2.517476022
chr17	73663551	cg15820189	SAP30BP,RECQL5	0.535235916	-3.379218775	3.20268689	0.002468052	0.861042436	-2.518237227
chr1	235581625	cg23830024	RP11-293G6__A.2,TBCE	0.429373213	2.386710604	3.202645128	0.002468344	0.861042436	-2.518292875
chr12	65153241	cg22952678	RP11-629N8.3,GNS	0.497520947	-3.508650392	3.202633575	0.002468425	0.861042436	-2.51830827
chr15	35985946	cg06196600	RP11-702M1.1	-0.549138538	1.847415237	-3.202447557	0.002469727	0.861042436	-2.518556141
chr2	25265228	cg13265513	EFR3B	0.556163388	-4.15431339	3.202210087	0.002471389	0.861042436	-2.518872562
chr1	82165110	cg00759301	LPHN2	-0.365660418	2.396324337	-3.202029259	0.002472656	0.861042436	-2.519113503
chr2	191272564	cg21933654	MFSD6	-0.251533788	-3.947092992	-3.201962164	0.002473126	0.861042436	-2.519202901
chr11	74022642	cg08017858	P4HA3,RP11-632K5.3	-0.390320749	-4.461516798	-3.201940504	0.002473278	0.861042436	-2.519231761
chr4	110624798	cg25116460	CASP6	0.512220923	-3.685555721	3.201506362	0.002476322	0.861042436	-2.519810191
chr5	145826879	cg16438358	TCERG1	-0.657195915	-3.191375865	-3.20137832	0.002477221	0.861042436	-2.519980781
chr15	52043657	cg26440355	TMOD2,CTD-2308G16.1,LYSMD2	-0.67816988	-2.12786119	-3.201248128	0.002478134	0.861042436	-2.520154234
chr2	150170491	cg23453858		0.368496567	1.308663954	3.200965703	0.002480118	0.861042436	-2.520530491
chr3	197476283	cg12855925	KIAA0226,FYTTD1	0.370150348	-3.95857169	3.200928283	0.002480381	0.861042436	-2.520580342
chr7	119893751	cg25252482		-0.311278983	1.926987059	-3.200886405	0.002480675	0.861042436	-2.520636132
chr8	146278003	cg03332314	C8orf33	-0.629909182	-3.076396872	-3.200825384	0.002481104	0.861042436	-2.520717423
chr20	39321473	cg18616175		-0.730942909	-1.942369865	-3.200764981	0.002481529	0.861042436	-2.520797891
chr5	180622450	cg06194338	TRIM7,CTC-338M12.6	-0.738227384	0.71378488	-3.200440471	0.002483811	0.861042436	-2.521230184
chr21	30490125	cg20340445	C21orf7	0.269388266	2.61052238	3.199956042	0.002487222	0.861042436	-2.521875476
chr7	130078126	cg11150518	CEP41	-0.401274154	2.411313622	-3.199862866	0.002487879	0.861042436	-2.521999587
chr4	118497320	cg06826574	AC092661.2,AC092661.1	0.374231975	2.617812498	3.199669466	0.002489242	0.861042436	-2.522257193
chr2	160918900	cg14584448	PLA2R1	-0.255516026	-3.988586697	-3.199269475	0.002492064	0.861042436	-2.522789953
chr1	75138964	cg19634242	RP11-17E13.3	-0.338709954	-2.683840973	-3.199183144	0.002492673	0.861042436	-2.522904935
chr17	8028948	cg09474156		0.553446455	-3.409453531	3.199030317	0.002493752	0.861042436	-2.523108479
chr1	6646079	cg21759874	ZBTB48	-0.336816775	2.810705099	-3.198993631	0.002494011	0.861042436	-2.523157339
chr19	55591437	cg24402300	EPS8L1	-0.589946315	1.141348844	-3.198814634	0.002495276	0.861042436	-2.523395732
chr1	156542351	cg12441221	IQGAP3	-0.748497721	-2.838759246	-3.198734254	0.002495844	0.861042436	-2.523502782
chr1	169455416	cg00649606	SLC19A2	0.313550145	-3.891380848	3.19843325	0.002497973	0.861042436	-2.523903646
chr11	111636955	cg10843715	PPP2R1B	-0.771312262	-2.882115885	-3.198385066	0.002498313	0.861042436	-2.523967814
chr12	19417219	cg21435172	PLEKHA5	-0.3908086	2.453179173	-3.197940267	0.002501462	0.861042436	-2.524560144
chr19	18304045	cg13619606	MPV17L2	0.454977399	-5.134834305	3.197911361	0.002501667	0.861042436	-2.524598637
chr8	82024482	cg05733623	PAG1	-0.210527574	-3.860144194	-3.19780725	0.002502405	0.861042436	-2.524737274
chr8	19163361	cg12186020		0.399086157	1.496945652	3.197687004	0.002503257	0.861042436	-2.524897394
chr9	14251737	cg03495173		0.321742114	2.115146836	3.197221944	0.002506555	0.861042436	-2.525516643
chr1	182808313	cg04841648	DHX9	0.548411482	-4.202492998	3.197184279	0.002506823	0.861042436	-2.525566794
chr1	84767878	cg03204322	SAMD13	0.422964976	-3.19345006	3.196716185	0.002510147	0.861042436	-2.526190037
chr1	7569319	cg13866134		0.342391192	2.521820585	3.196691459	0.002510323	0.861042436	-2.526222958
chr1	26496234	cg04852280	ZNF593	-0.678243716	-2.876447095	-3.19664204	0.002510674	0.861042436	-2.526288755
chr7	130920239	cg03010972	MKLN1	0.321258613	2.439517625	3.196600953	0.002510966	0.861042436	-2.526343457
chr9	86322546	cg12298513	RP11-522I20.3,UBQLN1	0.338648832	-4.348608061	3.196361413	0.00251267	0.861042436	-2.526662371
chr14	58216139	cg09132781	SLC35F4	0.525985682	1.919213902	3.195981217	0.002515376	0.861042436	-2.527168527
chr17	19553163	cg04863982	ALDH3A2,Y_RNA	0.342001083	2.624259478	3.195879737	0.002516098	0.861042436	-2.527303623
chr1	66822848	cg13857915	PDE4B	-0.49644204	2.116709746	-3.195459257	0.002519095	0.861042436	-2.527863371
chr6	28892079	cg21413754	TRIM27	0.554507291	-4.217003087	3.195423906	0.002519347	0.861042436	-2.527910428
chr4	88777309	cg25587350		-0.391680801	-0.699061915	-3.195410001	0.002519446	0.861042436	-2.527928938
chr5	158394543	cg25935213	EBF1	-0.41102192	2.466054716	-3.195066729	0.002521895	0.861042436	-2.528385876
chr19	4867897	cg19571127	PLIN3	-0.428263567	-3.315033726	-3.194904318	0.002523055	0.861042436	-2.528602058
chr19	1269171	cg22172973	CIRBP	-0.489729709	-3.94678697	-3.194851533	0.002523432	0.861042436	-2.528672318
chr3	67769993	cg19149319	RP11-81N13.1	0.467625238	2.749289436	3.194691227	0.002524577	0.861042436	-2.528885691
chr17	78518556	cg15600835	RPTOR	0.485261014	-3.704628474	3.194616688	0.00252511	0.861042436	-2.528984903
chr16	2198949	cg05051328	RAB26	0.441305292	-4.806524714	3.194614105	0.002525128	0.861042436	-2.528988342
chr11	130184122	cg27123817	RP11-121M22.1,ZBTB44	-0.588877023	-2.260119961	-3.194115697	0.002528693	0.861042436	-2.529651703
chr10	101658367	cg25512593	DNMBP	-0.790701066	2.917213921	-3.193740866	0.002531376	0.861042436	-2.530150557
[truncated: 33,059 more rows]
