# Supplementary material for: DNA methylation differences stratified by normalized fetal/placental weight ratios suggest neurodevelopmental deficits in neonates with congenital heart disease
Source: PLoS One. 2025 Aug 6;20(8):e0317944. doi: 10.1371/journal.pone.0317944 (PMC12327636; doi:10.1371/journal.pone.0317944)
Supplement: S2 Appendix — Group A vs Group E CpG rank site list. (CSV) [file pone.0317944.s007.csv]

Chromosome	Position	Name	Gene Name	logFC	AveExpr	t-value	p-value	adj. p-value	B
chr10	70451713	cg18515801	RP11-119F7.4,TET1	0.770160513	1.465677498	6.128666426	1.84E-07	0.12537551	1.321005745
chr5	43106556	cg11481969	ZNF131	0.700469138	2.560074411	5.899706753	4.05E-07	0.138325952	1.021884215
chr11	62341540	cg22126690	MIR3654,EEF1G	0.321112341	-4.016170555	5.222480814	4.12E-06	0.669175967	0.11281988
chr11	61595492	cg05816884	FADS2,FADS1	0.617731223	-3.262303724	5.172276403	4.88E-06	0.669175967	0.044308889
chr7	1705349	cg06134410		0.661848527	-3.945848997	5.171449353	4.90E-06	0.669175967	0.0431793
chr10	102804797	cg13845155		0.398374694	2.350175369	4.971516247	9.61E-06	0.999978601	-0.230681856
chr10	129976634	cg08830641		-0.398067709	0.830814154	-4.90934076	1.18E-05	0.999978601	-0.316114229
chr7	94284898	cg15846744	PEG10	-0.332230186	-4.057545103	-4.640908527	2.89E-05	0.999978601	-0.685762309
chr16	68573552	cg16526137	ZFP90	-0.803600991	-1.226004252	-4.638268525	2.91E-05	0.999978601	-0.689400797
chr13	42845694	cg21020944	AKAP11	-0.432660858	-2.544855044	-4.607645814	3.22E-05	0.999978601	-0.731605113
chr5	139680946	cg21675549	PFDN1	0.320441062	2.397785303	4.605803442	3.24E-05	0.999978601	-0.734144223
chr19	51446953	cg11855156		0.501942266	2.551832066	4.603886702	3.26E-05	0.999978601	-0.736785814
chr14	74353136	cg19019576	PTGR2,ZNF410	0.281340857	-3.918416784	4.536601051	4.06E-05	0.999978601	-0.829504835
chr12	42190276	cg06765359		0.339947031	2.623939819	4.460718604	5.21E-05	0.999978601	-0.934016685
chr8	63555999	cg05600011	NKAIN3	0.325785994	2.278346622	4.44623736	5.46E-05	0.999978601	-0.95395166
chr4	1218386	cg13965224	CTBP1	0.599463151	1.665253277	4.421884524	5.91E-05	0.999978601	-0.987466991
chr11	10830218	cg22929269	EIF4G2,RP11-685M7.3	0.677519629	-4.743422146	4.412089847	6.10E-05	0.999978601	-1.000943372
chr13	44887281	cg25374269		-1.881028737	0.293056377	-4.40169591	6.31E-05	0.999978601	-1.015241951
chr8	23584042	cg04285652	RP11-175E9.1,RP11-213G6.2	0.294265152	-2.893248381	4.393830894	6.47E-05	0.999978601	-1.026059925
chr12	2761454	cg00506482	CACNA1C	0.434406416	2.587098794	4.387479418	6.61E-05	0.999978601	-1.034795015
chr11	64841508	cg09829100	CDCA5	0.28692295	2.74161873	4.385550828	6.65E-05	0.999978601	-1.037447181
chr8	112636625	cg18009359		-0.248745307	1.964684961	-4.381045418	6.74E-05	0.999978601	-1.043642586
chr6	127439206	cg00005040	RSPO3,RP11-73O6.4	0.453208343	-3.412005804	4.37948241	6.78E-05	0.999978601	-1.045791765
chr11	43955465	cg27202475	RP11-613D13.4	0.278079165	-0.084387367	4.376096073	6.85E-05	0.999978601	-1.050447856
chr11	101345702	cg12849868		0.418810119	2.536231527	4.372813564	6.93E-05	0.999978601	-1.054960906
chr1	48809125	cg11599849	U6,SPATA6	0.364547903	2.7027197	4.365683821	7.09E-05	0.999978601	-1.064762457
chr12	77347656	cg13517144		-0.481110876	2.605557438	-4.365449967	7.09E-05	0.999978601	-1.065083923
chr7	4446082	cg13290889		-0.345902636	1.891911163	-4.355470292	7.33E-05	0.999978601	-1.078801023
chr1	109825675	cg06804154	PSRC1	0.555596622	-4.193245868	4.350413041	7.45E-05	0.999978601	-1.085751177
chr6	36236580	cg12085959	PNPLA1	-0.522363181	2.484548112	-4.345441206	7.57E-05	0.999978601	-1.092583233
chr19	1947832	cg04414542	CSNK1G2	0.45120861	4.255102877	4.337706765	7.76E-05	0.999978601	-1.103210098
chr10	92353230	cg11902170		-0.371337621	2.058278209	-4.321077779	8.19E-05	0.999978601	-1.126051662
chr19	18392249	cg22188068	JUND	0.475766318	-4.279422328	4.314660336	8.36E-05	0.999978601	-1.134864345
chr9	93405134	cg09835543	DIRAS2	-0.278876089	-3.891588069	-4.297840368	8.82E-05	0.999978601	-1.157955795
chr4	138453953	cg19855285	PCDH18	-0.518661667	-3.511580616	-4.29672931	8.85E-05	0.999978601	-1.159480787
chr2	235860451	cg09935037	SH3BP4	0.668541773	-4.382264459	4.29422373	8.92E-05	0.999978601	-1.162919686
chr1	181452618	cg21378238	CACNA1E	-0.499522703	-2.096184947	-4.285288922	9.18E-05	0.999978601	-1.175180904
chr9	134712044	cg13511936		0.23747969	1.224903803	4.275808298	9.47E-05	0.999978601	-1.188188043
chr1	177547581	cg06457099	RP1-35C21.2	0.363292078	2.049380974	4.275741949	9.47E-05	0.999978601	-1.188279062
chr10	29388519	cg25598463		-0.385303404	3.24488519	-4.263735295	9.84E-05	0.999978601	-1.204747091
chr16	50407774	cg03362815		0.347326048	1.602967301	4.261179382	9.92E-05	0.999978601	-1.208252021
chr1	90404174	cg18174486		-0.41364668	1.890037197	-4.248115375	0.000103478	0.999978601	-1.226162797
chr7	23625785	cg22936561		0.295879233	2.384298611	4.239083238	0.000106514	0.999978601	-1.238541943
chr16	23632865	cg24958064	PALB2,CTD-2196E14.3	0.298269466	3.147579625	4.232299434	0.000108851	0.999978601	-1.247837429
chr2	70452935	cg20423569	TIA1,C2orf42	-0.527084247	2.573828668	-4.23106669	0.000109281	0.999978601	-1.249526389
chr1	205536821	cg04198912	MFSD4	0.403561258	1.805465959	4.22993707	0.000109677	0.999978601	-1.251074006
chr6	161100672	cg15856829		-0.359763777	-1.249566089	-4.225438717	0.000111266	0.999978601	-1.257236372
chr18	12549149	cg11505296	SPIRE1	0.472305805	2.63264072	4.22403181	0.000111767	0.999978601	-1.259163543
chr8	66677930	cg17756094	PDE7A,MTFR1	0.412048195	2.19376867	4.221959143	0.00011251	0.999978601	-1.262002513
chr2	6122107	cg13217590	AC073479.1	-0.371707559	-3.822820256	-4.21892989	0.000113604	0.999978601	-1.26615141
chr11	117250336	cg09310843	CEP164	-0.533317999	1.555931726	-4.217633942	0.000114076	0.999978601	-1.267926234
chr11	121163141	cg13421924	SC5DL	-0.378148439	-3.73879715	-4.213950308	0.000115426	0.999978601	-1.272970643
chr6	37140196	cg27421917	PIM1	0.476432569	-4.501499335	4.21211885	0.000116103	0.999978601	-1.275478444
chr12	20847337	cg18651840	SLCO1C1	0.446490991	2.590598458	4.2049936	0.000118774	0.999978601	-1.285233596
chr2	95994475	cg00493362	KCNIP3	-0.347632017	2.569028506	-4.204383988	0.000119005	0.999978601	-1.286068109
chr15	101193006	cg06815225		0.522714808	2.720034615	4.203379742	0.000119387	0.999978601	-1.287442812
chr16	70505196	cg00167684	FUK	-0.443783616	4.270286242	-4.183229738	0.000127308	0.999978601	-1.315016312
chr11	85406196	cg18556280	SYTL2	0.427250024	2.024524614	4.176121882	0.000130223	0.999978601	-1.324738304
chr12	124246927	cg07347092	DNAH10	-0.726495059	-2.163909155	-4.172555498	0.000131709	0.999978601	-1.329615434
chr3	141867994	cg11186962	TFDP2	0.55078293	-4.817493713	4.159960306	0.000137092	0.999978601	-1.346834797
chr3	48230079	cg17738714	CDC25A	0.419152619	-3.318030471	4.153080765	0.000140123	0.999978601	-1.356236784
chr1	29240631	cg08139234	EPB41	-0.488133454	-1.588382654	-4.14308152	0.000144643	0.999978601	-1.3698981
chr6	1603115	cg24938372		0.381023267	2.290225697	4.136409707	0.000147738	0.999978601	-1.379010517
chr1	240255486	cg25208017	FMN2	0.609812625	-3.623841239	4.136300013	0.00014779	0.999978601	-1.379160319
chr4	20702182	cg05248502	PACRGL	-0.398768407	-1.820743763	-4.131626492	0.000149996	0.999978601	-1.385542047
chr16	89557219	cg04329264	SPG7,ANKRD11	0.782323886	-4.187736698	4.130369186	0.000150596	0.999978601	-1.387258711
chr7	30544458	cg14505161	GGCT	0.470109956	-4.790470067	4.129105706	0.0001512	0.999978601	-1.388983722
chr3	63194471	cg24001601		0.327208795	1.516875497	4.128286125	0.000151593	0.999978601	-1.390102639
chr7	149571017	cg03574289	ATP6V0E2,RP4-751H13.6	0.579387535	-4.966641584	4.12723538	0.000152099	0.999978601	-1.391537096
chr4	106983673	cg01869342	TBCK	0.428671551	2.77749479	4.126673817	0.00015237	0.999978601	-1.392303706
chr1	23346770	cg14015920	RP1-184J9.2	-0.277504911	-3.802086257	-4.126150567	0.000152623	0.999978601	-1.393018
chr3	187962799	cg08114731	LPP	0.338728644	2.176315794	4.123611529	0.000153856	0.999978601	-1.396483857
chr11	1860795	cg20371378	TNNI2	-0.421649305	-0.638165939	-4.122577777	0.000154361	0.999978601	-1.397894857
chr10	134827324	cg18229196		-0.436426816	-1.320473069	-4.118608119	0.000156314	0.999978601	-1.403312636
chr13	25893440	cg01435040	NUPL1	-0.503089471	2.751087788	-4.11700462	0.00015711	0.999978601	-1.405500846
chr15	52861552	cg18169186	ARPP19	0.362679987	-0.079401015	4.113346524	0.00015894	0.999978601	-1.410492332
chr14	99828141	cg16716659	AL132819.1	-0.293915256	3.177765806	-4.111509083	0.000159867	0.999978601	-1.412999251
chr5	94330872	cg02028216	MCTP1	-0.521373021	2.729644951	-4.105746357	0.000162809	0.999978601	-1.420860441
chr1	6673301	cg20803783	PHF13,KLHL21	-0.537471639	-3.423076016	-4.098531704	0.000166566	0.999978601	-1.430699663
chr7	68973024	cg04347495	Y_RNA	0.366801714	3.208117622	4.093116062	0.000169442	0.999978601	-1.438083498
chr16	1636265	cg15586578	IFT140,LA16c-395F10.2	0.384722558	3.031250492	4.093081312	0.00016946	0.999978601	-1.438130872
chr14	75079141	cg06299103	LTBP2	0.481994252	-4.404066915	4.079102273	0.000177108	0.999978601	-1.457182467
chr4	24531877	cg14130337	DHX15	0.373476819	2.951917156	4.078944968	0.000177196	0.999978601	-1.457396789
chr3	129693370	cg18862481	TRH	0.434381469	-3.113795412	4.073967792	0.000180001	0.999978601	-1.464177228
chr8	54317640	cg08432546		0.636497975	0.014347298	4.067489144	0.000183716	0.999978601	-1.47300093
chr22	38864121	cg17159837	KDELR3	0.438874178	-4.925666605	4.058158106	0.000189198	0.999978601	-1.485705055
chr10	79342549	cg24041496		-0.36728825	2.294358405	-4.057624169	0.000189516	0.999978601	-1.486431845
chr17	79633760	cg05434952	CCDC137,C17orf90	0.375673139	-3.964009206	4.048757162	0.000194881	0.999978601	-1.498498971
chr5	76324605	cg04192126	AGGF1	0.289925462	2.728721653	4.043746217	0.000197977	0.999978601	-1.505316216
chr3	108820219	cg20661534	MORC1-AS1	0.479266645	2.548204148	4.038119274	0.000201511	0.999978601	-1.512969627
chr4	67141297	cg04100549	MIR1269A	0.421843658	1.631416792	4.0354298	0.000203222	0.999978601	-1.51662697
chr11	70440347	cg23613253		0.326515617	2.814719349	4.02748952	0.000208355	0.999978601	-1.52742204
chr11	65245121	cg07420702		0.441825474	-4.208951664	4.021140013	0.00021255	0.999978601	-1.536051466
chr2	74153195	cg02478828	DGUOK	0.461339484	3.392105734	4.017814348	0.00021478	0.999978601	-1.540570227
chr1	156252484	cg16605187	TMEM79,SMG5	-0.394060953	-2.519551093	-4.014243457	0.000217199	0.999978601	-1.545421377
chr18	13019478	cg15184164	CEP192	0.569677258	1.068018761	4.013608984	0.000217632	0.999978601	-1.546283237
chr6	158068497	cg13026550	ZDHHC14	0.441031949	2.5877626	4.010515908	0.000219753	0.999978601	-1.550484449
chr3	195311868	cg21084260	APOD	-0.327052817	1.982285757	-4.009297843	0.000220594	0.999978601	-1.552138726
chr6	159463387	cg19333433	TAGAP	-0.656341022	-3.355553239	-4.007275432	0.000221997	0.999978601	-1.554885183
chr11	5346556	cg15397564	OR51B2,HBG2,HBE1,AC104389.28	0.369907425	1.264194111	4.004901099	0.000223655	0.999978601	-1.558109202
chr7	106505852	cg14558275	PIK3CG	0.503348074	-2.569770077	4.004792861	0.000223731	0.999978601	-1.558256166
chr17	79225757	cg23939642	SLC38A10	0.466201785	1.198908888	4.004285401	0.000224087	0.999978601	-1.558945173
chr14	74178976	cg10523105	PNMA1	0.369894266	-2.563283916	4.000840788	0.000226518	0.999978601	-1.563621666
chr3	37033894	cg11291081	MLH1,EPM2AIP1	-0.329962885	-3.022503984	-3.998187921	0.000228408	0.999978601	-1.567222716
chr7	24301747	cg26488672	snoU13	0.332208739	1.46748825	3.997188378	0.000229124	0.999978601	-1.568579389
chr19	10535053	cg11850639	PDE4A	0.317775885	-4.160416319	3.995980967	0.000229992	0.999978601	-1.570218109
chr3	142681996	cg15593298	PAQR9,RP11-372E1.6	0.670457237	-3.662879384	3.995876966	0.000230067	0.999978601	-1.570359257
chr8	1271692	cg21179892		0.320239228	1.997681298	3.995015353	0.000230688	0.999978601	-1.571528587
chr7	150938678	cg06141968	SMARCD3	0.366297684	2.909185976	3.993359715	0.000231887	0.999978601	-1.573775376
chr2	119978654	cg00431295		0.308126324	2.288780203	3.991307892	0.000233381	0.999978601	-1.576559548
chr14	35515414	cg21029451	FAM177A1	0.374549075	-4.053629907	3.98599391	0.000237293	0.999978601	-1.583768873
chr3	50606637	cg18260343	C3orf18,HEMK1	0.355161875	-4.189764463	3.984958837	0.000238063	0.999978601	-1.585172898
chr11	73588430	cg12618987	CHCHD8,PAAF1	0.497315118	-2.211585536	3.98349553	0.000239155	0.999978601	-1.587157673
chr7	35677335	cg24734300	HERPUD2	-0.39819195	2.485936797	-3.98157938	0.000240592	0.999978601	-1.589756441
chr14	65008050	cg27120999	HSPA2,RP11-973N13.4	-0.299461965	-1.715950049	-3.979331963	0.000242288	0.999978601	-1.592804159
chr4	175750510	cg23697278	ADAM29,GLRA3	-0.625446647	-1.82539371	-3.974073159	0.000246302	0.999978601	-1.599934219
chr14	105864773	cg11747209	TEX22	0.535062535	-5.112595545	3.973700965	0.000246589	0.999978601	-1.600438779
chr10	44880730	cg26718433	CXCL12	-0.402044698	-3.233405206	-3.97340038	0.000246821	0.999978601	-1.600846254
chr5	43667359	cg27616571	CTD-2210P15.1	0.39806142	2.511095119	3.969122858	0.00025014	0.999978601	-1.606644202
chr9	134615126	cg14237930		0.80920196	-3.921797298	3.968411709	0.000250696	0.999978601	-1.607608
chr3	65858842	cg27288440	MAGI1,MAGI1-IT1	0.35225768	2.275812851	3.966184127	0.000252446	0.999978601	-1.610626733
chr11	129788506	cg10931433		-0.377051924	3.267064682	-3.958296201	0.000258736	0.999978601	-1.621313259
chr9	124982326	cg24152351	LHX6	0.351665117	-3.67763347	3.955449315	0.000261044	0.999978601	-1.625169094
chr11	129512298	cg13658467		0.284373831	1.347220349	3.950894601	0.000264777	0.999978601	-1.631336779
chr6	27655402	cg09037210		0.369289654	-3.536081413	3.948005687	0.000267172	0.999978601	-1.635247956
chr3	57603696	cg22642347	U6atac	-0.449158369	2.041555869	-3.947705639	0.000267422	0.999978601	-1.635654143
chr8	49231786	cg08448455		-0.625582708	-0.979092443	-3.947123485	0.000267907	0.999978601	-1.636442207
chr1	28481366	cg18622631	PTAFR	-0.354998568	-3.279374753	-3.9461728	0.000268702	0.999978601	-1.637729101
chr8	141644897	cg16286776	EIF2C2	0.59170777	-4.330423797	3.944713406	0.000269926	0.999978601	-1.639704477
chr17	59477220	cg22449107	TBX2	-0.248066335	-3.983656616	-3.942482194	0.000271809	0.999978601	-1.642724246
chr10	69524182	cg27159792		-0.411779259	-2.316010177	-3.942224611	0.000272027	0.999978601	-1.643072841
chr6	109415890	cg19414224	CEP57L1,SESN1	0.461230021	-4.760569275	3.93906417	0.000274717	0.999978601	-1.647349547
chr11	65668089	cg08877293	FOSL1	-0.518999323	-3.464794751	-3.939036192	0.000274741	0.999978601	-1.647387405
chr12	105346780	cg10138206	SLC41A2	0.311468811	2.625873206	3.939024952	0.00027475	0.999978601	-1.647402613
chr5	72416202	cg27085869	TMEM171	-0.499825356	-2.737156209	-3.937759232	0.000275835	0.999978601	-1.64911517
chr1	31654453	cg25010788	NKAIN1	-1.01316173	-0.86549154	-3.937459778	0.000276092	0.999978601	-1.649520322
chr15	41634529	cg18069725	RP11-16O9.2,NUSAP1	-0.366526122	2.96813292	-3.936228626	0.000277152	0.999978601	-1.651185963
chr7	151385643	cg26733444	PRKAG2	-0.334591087	2.310115107	-3.932458732	0.000280422	0.999978601	-1.656285585
chr4	157996959	cg10120856	GLRB	0.330152574	1.285002755	3.92693739	0.00028528	0.999978601	-1.663752473
chr4	85421050	cg24828663	NKX6-1	-0.325933834	-3.331031817	-3.926323003	0.000285825	0.999978601	-1.664583206
chr10	98272504	cg13903378	TLL2	-0.62605756	-2.971840632	-3.924750771	0.000287226	0.999978601	-1.666708941
chr1	192613474	cg12425138	RGS13	-0.39587906	2.283607227	-3.923509499	0.000288336	0.999978601	-1.668387066
chr19	15132411	cg11261667	CCDC105	-0.403587766	1.100343748	-3.923211986	0.000288603	0.999978601	-1.668789268
chr16	69418540	cg16396341	TERF2	0.359197164	2.464524631	3.922418409	0.000289315	0.999978601	-1.669862056
chr12	124193260	cg26387338	RP11-338K17.8	-0.34136039	1.998826754	-3.90626816	0.000304195	0.999978601	-1.691683899
chr10	79686265	cg10531748	RP11-126H7.3,DLG5	-0.320835355	-4.069190865	-3.900018263	0.000310149	0.999978601	-1.700123082
chr1	212249681	cg04424246	DTL	0.555209814	2.060746545	3.899434217	0.000310712	0.999978601	-1.700911555
chr14	98963457	cg16981821	RP11-1082A3.1	0.27392894	2.62610786	3.897187321	0.000312883	0.999978601	-1.70394465
chr7	16851442	cg01797224	AGR2	0.373830136	1.517934406	3.895412254	0.00031461	0.999978601	-1.706340533
chr2	228273026	cg21843501		-0.398813468	2.40801092	-3.893687207	0.000316296	0.999978601	-1.708668657
chr10	10837368	cg08544209	SFTA1P	-0.489961945	2.735600516	-3.893022656	0.000316948	0.999978601	-1.709565472
chr19	39171905	cg24084719	ACTN4	-0.378144712	-4.293847746	-3.891167976	0.000318774	0.999978601	-1.71206818
chr19	34662830	cg27079023	LSM14A	-0.456748203	-3.344832548	-3.889470283	0.000320455	0.999978601	-1.714358805
chr6	74363449	cg05360422		0.438401704	-4.063483733	3.888080793	0.000321837	0.999978601	-1.716233411
chr2	9596695	cg09474387	CPSF3	-0.371438203	3.008655542	-3.887351904	0.000322564	0.999978601	-1.717216715
chr11	71159731	cg11035813	DHCR7,RP11-660L16.2	-0.294548201	-3.697282639	-3.887154907	0.000322761	0.999978601	-1.717482465
chr8	55545069	cg02889648		0.578721	1.280645407	3.883145032	0.000326793	0.999978601	-1.722891124
chr11	2441080	cg12576557		-0.704727637	-2.060435363	-3.883060317	0.000326879	0.999978601	-1.723005376
chr6	139266399	cg07625120	REPS1	-0.262636231	2.118841073	-3.882392197	0.000327555	0.999978601	-1.723906427
chr5	172387101	cg07633851	CTC-308K20.1	0.466535103	-2.995054601	3.879648884	0.000330348	0.999978601	-1.727605771
chr15	71433825	cg20682699	THSD4	0.380091683	2.235148702	3.876978926	0.000333088	0.999978601	-1.731205597
chr17	72350710	cg14952312	KIF19	0.491570138	0.588118506	3.876361186	0.000333725	0.999978601	-1.732038394
chr8	10753160	cg27655954		-0.257829092	2.103979996	-3.875670706	0.000334438	0.999978601	-1.732969216
chr7	131229865	cg15323638	PODXL	-0.507890538	-2.551214367	-3.873093073	0.000337115	0.999978601	-1.736443721
chr1	118165133	cg21694591	FAM46C	0.444918454	2.540911255	3.867095775	0.000343422	0.999978601	-1.74452559
chr11	92648898	cg03727433		-0.422982565	2.615466922	-3.865953474	0.000344637	0.999978601	-1.746064593
chr16	74485121	cg08913356	RP11-252A24.7	0.384710741	3.06820828	3.865163078	0.000345479	0.999978601	-1.747129418
chr19	16045054	cg18449879	CYP4F11	0.791605185	0.711227726	3.86253363	0.000348297	0.999978601	-1.750671437
chr14	76395305	cg07689167	TTLL5,IFT43	-0.382995346	2.648070623	-3.861747292	0.000349144	0.999978601	-1.751730566
chr1	246444874	cg12177453	SMYD3	0.380983202	2.077757723	3.857447992	0.000353809	0.999978601	-1.75752042
chr1	70820063	cg01557883	HHLA3,ANKRD13C	-0.36252241	-3.23470195	-3.856422723	0.000354931	0.999978601	-1.758900914
chr18	3322757	cg15834062		-0.485432325	2.311406719	-3.85482078	0.00035669	0.999978601	-1.761057702
chr4	156875661	cg27640078	CTSO	0.789325048	2.40767302	3.854798274	0.000356715	0.999978601	-1.761088
chr21	45845341	cg21231689	TRPM2,AP001065.2	-0.348582054	1.983500479	-3.852087653	0.00035971	0.999978601	-1.764736957
chr1	164147807	cg16502933		-0.26831074	2.18118178	-3.851746574	0.000360089	0.999978601	-1.765196062
chr14	91976290	cg11768590	SMEK1	0.591365075	-3.9248961	3.848946288	0.000363213	0.999978601	-1.768964974
chr20	30326789	cg10476558	TPX2	0.489303899	-4.154477194	3.846888722	0.000365525	0.999978601	-1.771733825
chr18	55466071	cg13720048	ATP8B1	0.455525172	3.020071113	3.84646929	0.000365998	0.999978601	-1.772298207
chr10	70716161	cg00270594		0.578639864	-4.103806872	3.843322422	0.000369566	0.999978601	-1.776532097
chr7	157285786	cg13322197	AC006372.4	0.382191264	1.430912226	3.840089281	0.000373266	0.999978601	-1.780881161
chr13	101327444	cg26744490	TMTC4	0.508289808	-4.292110541	3.837878145	0.000375817	0.999978601	-1.783854945
chr10	23464290	cg01088382		-0.380466	-1.499831798	-3.83497979	0.000379187	0.999978601	-1.787752327
chr7	30219140	cg03103394	AC007036.6	-0.427828578	2.832923448	-3.833010254	0.000381494	0.999978601	-1.790400315
chr7	137687007	cg00711711	CREB3L2,AKR1D1	-0.289447999	-3.529640672	-3.832944725	0.000381571	0.999978601	-1.79048841
chr5	87962846	cg10576384	MIR9-2,LINC00461	-0.325570949	-3.700498627	-3.832727564	0.000381826	0.999978601	-1.790780355
chr1	10720466	cg01934856	CASZ1	-0.317829905	3.122517139	-3.831779396	0.000382942	0.999978601	-1.792054996
chr5	134360857	cg16585725		-0.417949954	1.086785429	-3.83167162	0.000383069	0.999978601	-1.792199876
chr21	46715144	cg14060757	LINC00205	0.278909242	2.803717738	3.83012443	0.000384898	0.999978601	-1.794279605
chr7	42679762	cg08326614		-0.397151224	2.039221446	-3.828152402	0.000387241	0.999978601	-1.796930093
chr20	48599524	cg22815953	SNAI1	0.395593965	-4.83705598	3.828058163	0.000387353	0.999978601	-1.797056745
chr1	41445329	cg21808126	CTPS	0.502662806	-4.269731897	3.827129957	0.000388461	0.999978601	-1.798304165
chr13	49280411	cg06322064	CYSLTR2	-0.592460024	2.3915978	-3.824434032	0.000391696	0.999978601	-1.801926791
chr3	110833020	cg22980833	PVRL3	0.298785402	1.903335298	3.820395822	0.00039659	0.999978601	-1.807351883
chr8	129690328	cg26731949		-0.344323027	2.542048156	-3.820284185	0.000396727	0.999978601	-1.807501839
chr2	120673998	cg16133643	snoU13,PTPN4	0.41431735	2.316460889	3.818668739	0.000398702	0.999978601	-1.809671665
chr6	144329485	cg12757684	PLAGL1	0.324822868	0.469133384	3.815238975	0.000402927	0.999978601	-1.814277655
chr7	73021225	cg02382795	MLXIPL	0.311403256	0.203224753	3.814304526	0.000404085	0.999978601	-1.815532384
chr3	67769993	cg19149319	RP11-81N13.1	0.487365086	2.749289436	3.811490723	0.000407593	0.999978601	-1.819310134
chr6	363485	cg11852471		-0.394160726	2.210351889	-3.810804737	0.000408453	0.999978601	-1.820231013
chr7	79631950	cg03769908		0.455026227	2.583143776	3.809052646	0.000410656	0.999978601	-1.822582857
chr1	216894783	cg13372609	ESRRG	-0.340276161	2.348369308	-3.799819769	0.00042246	0.999978601	-1.834971543
chr20	36418018	cg19295184	CTNNBL1	0.406109407	1.78795079	3.798383956	0.000424324	0.999978601	-1.83689741
chr7	134002746	cg21955822	SLC35B4	0.497852637	2.575987188	3.79659441	0.000426659	0.999978601	-1.839297475
chr9	20208778	cg21161931		-0.323321703	2.323498458	-3.789927344	0.000435469	0.999978601	-1.848236429
chr4	124317752	cg01954742	SPRY1	-0.433613612	-2.667251045	-3.788014464	0.000438028	0.999978601	-1.850800377
chr17	48796790	cg05431548	LUC7L3	-0.748139275	-1.890524905	-3.786859279	0.000439581	0.999978601	-1.852348573
chr5	1157364	cg21578086		-0.670532266	1.736279054	-3.786637792	0.00043988	0.999978601	-1.8526454
chr6	8344097	cg02677614	RP11-203H2.2	-0.510171194	1.574167006	-3.78598273	0.000440763	0.999978601	-1.853523255
chr7	42276981	cg19603847	GLI3	-0.491303448	-3.105141513	-3.78477071	0.000442402	0.999978601	-1.855147386
chr10	73622520	cg10055154		-0.330561313	2.831674712	-3.783663757	0.000443904	0.999978601	-1.856630604
chr5	112848025	cg03924891	YTHDC2	0.391809826	2.200698608	3.781828494	0.000446406	0.999978601	-1.859089437
chr8	11549859	cg12984580	GATA4	0.310240318	-3.464034151	3.780710226	0.000447937	0.999978601	-1.860587503
chr6	16822408	cg09996245		-0.410502816	2.969148864	-3.780064975	0.000448822	0.999978601	-1.861451846
chr6	21679975	cg20667143		-0.445961078	2.419116315	-3.779124555	0.000450116	0.999978601	-1.862711512
chr1	19121815	cg26232121		-0.277372218	-0.631911079	-3.773901616	0.000457367	0.999978601	-1.869705949
chr7	150213085	cg09092089	GIMAP7	-0.426225525	-3.386234466	-3.77026824	0.000462477	0.999978601	-1.874570134
chr14	101201146	cg16146794		0.400655553	2.957529728	3.770215216	0.000462552	0.999978601	-1.874641111
chr14	72398702	cg24478660	RGS6	-0.760376564	-0.307156047	-3.769315728	0.000463826	0.999978601	-1.875845099
chr3	126471560	cg05955332	CHCHD6	-0.341696106	1.228527638	-3.76916064	0.000464046	0.999978601	-1.876052681
chr16	4424148	cg00041083	CORO7,VASN	-0.363995728	2.185305946	-3.768349322	0.000465198	0.999978601	-1.877138572
chr2	73989455	cg23283216	DUSP11	0.456423098	2.139665517	3.768051306	0.000465622	0.999978601	-1.87753743
chr7	11872009	cg01797590	THSD7A	-0.365937854	-1.093516713	-3.768040482	0.000465637	0.999978601	-1.877551916
chr8	142264800	cg07225555	RP11-10J21.4,SLC45A4,RP11-10J21.3	-0.413898242	1.774300057	-3.765852759	0.000468761	0.999978601	-1.880479646
chr22	31477053	cg07006526	SMTN,MTMR3	0.510694007	-4.449708022	3.765489413	0.000469282	0.999978601	-1.88096585
chr16	46745827	cg06784574	MYLK3	0.302140258	2.823066013	3.765070115	0.000469884	0.999978601	-1.881526909
chr6	29644544	cg00539542		-0.312195903	2.174637856	-3.76359596	0.000472005	0.999978601	-1.883499329
chr5	161274307	cg02065387	GABRA1	-0.450061774	-2.910218226	-3.761527173	0.000474997	0.999978601	-1.886267009
chr20	48770442	cg23814388	TMEM189,TMEM189-UBE2V1	0.319920429	-3.880274582	3.758289502	0.000479717	0.999978601	-1.890597613
chr5	74808051	cg07582697	COL4A3BP,POLK	-0.445705386	-4.297183585	-3.757401511	0.000481019	0.999978601	-1.891785182
chr5	61818801	cg07144032	IPO11,KIF2A	0.439597074	1.979831305	3.757336026	0.000481115	0.999978601	-1.891872756
chr16	89671764	cg08690730		0.407089746	3.091611397	3.757218876	0.000481288	0.999978601	-1.892029422
chr1	8044991	cg02891048	PARK7	0.334360915	2.736058876	3.756752115	0.000481974	0.999978601	-1.892653613
chr7	140086742	cg23546626	RN5S248,SLC37A3	0.669255696	1.83532139	3.756656793	0.000482114	0.999978601	-1.892781082
chr3	145525915	cg03514530		0.729881279	0.925575297	3.756165407	0.000482838	0.999978601	-1.893438176
chr2	28124326	cg24010099	BRE,MRPL33	0.331293628	1.412755644	3.75581212	0.000483359	0.999978601	-1.893910585
chr22	51038723	cg15909600	MAPK8IP2,CHKB	0.464000265	-2.869547964	3.754375261	0.000485483	0.999978601	-1.895831801
chr18	48556576	cg03500911	SMAD4	0.511727867	-5.365371522	3.752916899	0.000487649	0.999978601	-1.897781561
chr1	227748442	cg05053440	RN5S77	-0.61517157	-0.661850962	-3.752413638	0.000488398	0.999978601	-1.898454348
chr4	33514203	cg01796593		-0.412121298	-3.803398274	-3.752002612	0.000489011	0.999978601	-1.899003813
chr6	13422581	cg23939865		-0.31363742	2.438653846	-3.751885827	0.000489185	0.999978601	-1.899159928
chr14	107092283	cg19481727	RN5S389	-0.668087097	0.585772926	-3.751621797	0.00048958	0.999978601	-1.899512875
chr5	97834710	ch.5.97862610R		-0.393068609	-4.2642917	-3.751380076	0.000489941	0.999978601	-1.899835993
chr11	105407080	cg09243774		0.322250229	2.288896621	3.751243908	0.000490144	0.999978601	-1.900018011
chr10	64752050	cg24232388		0.301763182	3.003252805	3.751177836	0.000490243	0.999978601	-1.900106331
chr16	89283057	cg03580106	RP11-46C24.7,ZNF778,AC009113.1	0.580237464	-1.938164664	3.750912443	0.00049064	0.999978601	-1.90046108
chr7	154719718	cg07531860	AC093726.6	-0.432633001	-2.355336389	-3.747521367	0.000495742	0.999978601	-1.904993299
chr17	79317339	cg18395466		-0.497042209	-2.890760886	-3.746340138	0.00049753	0.999978601	-1.906571757
chr17	3564945	cg06878787		0.246198462	2.570687823	3.745150455	0.000499338	0.999978601	-1.908161374
chr3	29236827	cg15068000		-0.435872473	2.422030314	-3.744155688	0.000500855	0.999978601	-1.909490441
chr11	93517154	cg08970795	MED17,TAF1D	0.335999075	-2.750480928	3.743808285	0.000501386	0.999978601	-1.909954568
chr2	242157692	cg03993487	ANO7	0.584650064	-4.966556982	3.74267006	0.000503128	0.999978601	-1.911475144
chr5	169961093	cg18944699	KCNIP1	0.475744441	3.082024558	3.740037128	0.000507181	0.999978601	-1.914992025
chr15	55909920	cg10666761	PRTG	-0.391652896	2.457138985	-3.740036584	0.000507182	0.999978601	-1.914992752
chr3	51976003	cg15577135	PARP3,RRP9	-0.468327296	-2.652801737	-3.738153648	0.0005101	0.999978601	-1.917507415
chr1	4077182	cg10058913		0.370303603	2.414910825	3.737545002	0.000511047	0.999978601	-1.918320187
chr11	22648107	cg14814536	FANCF,GAS2	0.306252392	2.460375007	3.737490183	0.000511132	0.999978601	-1.918393389
chr1	228189816	cg20367574		0.333900582	1.255974841	3.736917193	0.000512025	0.999978601	-1.919158508
chr11	7060500	cg18752774		0.545063262	2.470182273	3.736389652	0.000512848	0.999978601	-1.91986291
chr17	9725928	cg04653226	AC027045.1	-0.326760063	1.877717565	-3.735525376	0.0005142	0.999978601	-1.921016878
chr19	45909713	cg07719100	PPP1R13L,CD3EAP	-0.375325694	-4.02669243	-3.735471016	0.000514285	0.999978601	-1.921089456
chr6	150577181	cg02990965		0.347897649	2.779349086	3.735169731	0.000514757	0.999978601	-1.921491708
chr9	139255778	cg14258250	DNLZ	-0.265716991	2.669744117	-3.734845346	0.000515266	0.999978601	-1.921924791
chr7	157643770	cg02054964		0.252516362	2.285611266	3.734457394	0.000515875	0.999978601	-1.922442727
chr8	28717317	cg02818334	AC108449.3,INTS9	0.419347923	2.913089171	3.732982034	0.000518198	0.999978601	-1.924412272
chr11	69949263	cg03613003	ANO1	0.304265734	2.431279274	3.73105131	0.000521252	0.999978601	-1.926989374
chr5	96421245	cg04244918		-0.221291262	1.361681368	-3.729814475	0.000523218	0.999978601	-1.928640086
chr15	85360691	cg22387369	ALPK3	0.776456761	-4.186000484	3.729747721	0.000523325	0.999978601	-1.928729173
chr3	47563649	cg04507495		1.079437555	-3.225096401	3.729484495	0.000523744	0.999978601	-1.929080458
chr4	52917391	cg21449150	SPATA18	-0.256264573	-3.860419255	-3.729013334	0.000524496	0.999978601	-1.929709225
chr11	134631427	cg07571379	RP11-469N6.1	0.524148001	2.998327929	3.728401723	0.000525473	0.999978601	-1.930525389
chr7	157730162	cg13071778		0.334469243	2.787388785	3.727989759	0.000526132	0.999978601	-1.931075112
chr19	42498323	cg11118400	ATP1A3	-0.343982942	-3.492547635	-3.727779674	0.000526468	0.999978601	-1.931355442
chr6	52275747	cg16537495		-0.501633175	2.800624888	-3.725940888	0.000529422	0.999978601	-1.933808861
chr3	189840140	cg01027113	LEPREL1,LEPREL1-AS1	0.346666834	1.958880937	3.72383302	0.000532827	0.999978601	-1.93662088
chr1	12079274	cg01942719	MIIP	0.332639723	-4.269020187	3.721195528	0.000537117	0.999978601	-1.940138806
chr6	167768382	cg11582891	TTLL2	-0.384995971	2.394046196	-3.720294416	0.000538591	0.999978601	-1.941340558
chr1	6550645	cg03970039	PLEKHG5	0.560458186	-5.063320817	3.720223174	0.000538708	0.999978601	-1.941435566
chr3	5129358	cg05239099	Y_RNA	-0.366641579	2.53075011	-3.718150206	0.000542113	0.999978601	-1.944199811
chr11	108093680	cg18457775	ATM,NPAT	0.536989104	-4.455140766	3.716748561	0.000544427	0.999978601	-1.946068613
chr5	176814593	cg16039954	SLC34A1	0.334629142	2.817719896	3.716471373	0.000544886	0.999978601	-1.946438162
chr8	27405666	cg08029165		0.414697759	1.047017041	3.715228133	0.000546948	0.999978601	-1.948095558
chr7	143106130	cg02376703	AC092214.10,EPHA1	0.537896215	-4.043704795	3.713728	0.000549446	0.999978601	-1.950095212
chr11	73697917	cg13719084		0.448345801	2.005709385	3.711670973	0.00055289	0.999978601	-1.952836817
chr12	50366558	cg03473652	AQP6	0.371315714	2.262599416	3.711337695	0.00055345	0.999978601	-1.953280968
chr17	58677512	cg18420298	PPM1D	0.503984484	-4.079814771	3.710964836	0.000554077	0.999978601	-1.953777854
chr10	1519962	cg01143451		0.258281597	0.542934907	3.709313228	0.000556862	0.999978601	-1.955978676
chr16	1681509	cg17400964	LA16c-431H6.6	0.338073158	2.772781285	3.708949853	0.000557477	0.999978601	-1.956462847
chr4	184344219	cg19465124		-0.34806093	2.602986272	-3.708558194	0.00055814	0.999978601	-1.956984689
chr1	19536960	cg17239185	UBR4,RP1-43E13.2	0.379303938	-3.905682838	3.70797408	0.000559131	0.999978601	-1.957762925
chr16	85157939	cg01511806		-0.271938588	1.721140628	-3.706950496	0.000560871	0.999978601	-1.959126598
chr15	40401263	cg22494142	BMF	-0.665399258	-1.49616998	-3.706811349	0.000561108	0.999978601	-1.959311969
chr10	116636983	cg25233709		-0.439781844	-3.676934356	-3.706228654	0.000562101	0.999978601	-1.960088208
chr1	22968681	cg23676784	C1QC	0.381742591	-3.293537571	3.704526148	0.000565013	0.999978601	-1.962356005
chr11	118307464	cg20338703	MLL	0.521765574	-3.705873768	3.704327976	0.000565353	0.999978601	-1.962619957
chr1	36926285	cg08176989	MRPS15	0.399501174	3.191112442	3.703715935	0.000566404	0.999978601	-1.963435129
chr18	21796783	cg04345678	U6	0.573600973	2.09558605	3.703406379	0.000566936	0.999978601	-1.963847409
chr2	28974658	cg25799969	PPP1CB	-0.468943798	-2.513943087	-3.702217056	0.000568985	0.999978601	-1.965431306
chr16	11075642	cg14343790	CLEC16A	0.439326031	2.108121572	3.701518201	0.000570193	0.999978601	-1.966361946
chr4	7962949	cg23308547		-0.367354409	-4.316585667	-3.701489582	0.000570242	0.999978601	-1.966400056
chr17	19608591	cg10517683	SLC47A2	0.494090129	3.008448675	3.700406508	0.000572119	0.999978601	-1.967842243
chr6	148589223	cg14789142	RP11-631F7.1	0.324390092	1.56327253	3.698037875	0.000576243	0.999978601	-1.970995806
chr5	76924907	cg14446615	OTP	-0.385537293	-3.224790478	-3.694743338	0.000582027	0.999978601	-1.975381114
chr15	72410475	cg16820791	MYO9A,SENP8	0.475767457	-4.791216707	3.694617139	0.00058225	0.999978601	-1.975549072
chr12	56510465	cg15165271	RPL41,ZC3H10	0.288947709	-4.51092211	3.693945739	0.000583436	0.999978601	-1.976442612
chr7	76022927	cg23209519	SRCRB4D	0.507309109	-4.536937453	3.691129847	0.000588435	0.999978601	-1.980189649
chr14	69259722	cg10811681	ZFP36L1	0.463242914	-3.614993531	3.690938051	0.000588777	0.999978601	-1.980444836
chr1	1851035	cg17722231	TMEM52	-0.583420174	-2.3894344	-3.690334804	0.000589854	0.999978601	-1.981247438
chr17	68165632	cg12484037	KCNJ2	0.342676652	-3.698550327	3.689007892	0.00059223	0.999978601	-1.983012719
chr5	110849552	cg01146501	STARD4,CTC-426B10.1	0.306370398	2.507137218	3.686879803	0.000596059	0.999978601	-1.985843468
chr11	2466655	cg08303146	KCNQ1	0.608066908	-4.647087995	3.685516647	0.000598525	0.999978601	-1.987656459
chr11	17298048	cg17317180	NUCB2	0.486770277	-4.853493922	3.685035958	0.000599396	0.999978601	-1.988295726
chr6	28806931	cg17019518	XXbac-BPG308K3.5	0.344335837	-4.283371467	3.683052874	0.000603005	0.999978601	-1.990932758
chr20	60601495	cg12325530		0.261873204	1.76417711	3.682022644	0.000604888	0.999978601	-1.992302553
chr6	116989951	cg00620629	ZUFSP	0.802497345	-3.993623549	3.680357924	0.000607943	0.999978601	-1.994515724
chr1	230246960	cg10502617	GALNT2	0.306994155	2.552321306	3.680045032	0.000608519	0.999978601	-1.994931666
chr14	96176689	cg21069230	TCL1A,RP11-164H13.1	0.335980491	1.894533924	3.67581015	0.000616365	0.999978601	-2.000560254
chr14	42074503	cg15856599	CTD-2298J14.2	-0.257787469	-4.045948391	-3.674650025	0.000618531	0.999978601	-2.002101838
chr1	16786878	cg15822419	RP4-798A10.2	0.438037682	3.136025677	3.672172348	0.000623181	0.999978601	-2.005393702
chr16	22692462	cg06315598		-0.287793245	0.995235454	-3.671852765	0.000623784	0.999978601	-2.005818254
chr19	5711704	cg26648488		0.243902495	2.649150925	3.669810715	0.000627646	0.999978601	-2.008530766
chr22	20850176	cg21448991	MED15,KLHL22	0.600083236	-4.548738509	3.668458615	0.000630215	0.999978601	-2.010326544
chr12	1192573	cg07916784	ERC1	0.651572301	1.373456024	3.666359609	0.000634224	0.999978601	-2.013113922
chr6	69942250	cg23032249	BAI3	0.401034159	0.689128597	3.666354305	0.000634234	0.999978601	-2.013120965
chr11	134019440	cg08336478	JAM3	0.2866206	2.355800938	3.665542284	0.000635792	0.999978601	-2.014199159
chr13	42086555	cg22783103		-0.574025765	4.175761436	-3.66509981	0.000636642	0.999978601	-2.014786641
chr11	1769645	cg16934127	IFITM10	0.575496576	-3.64335747	3.664275199	0.00063823	0.999978601	-2.015881437
chr7	98099949	cg04895288		-0.760164096	-2.099678909	-3.663542595	0.000639643	0.999978601	-2.016854016
chr15	66745019	cg00601414	MAP2K1	-0.32738696	2.93948488	-3.66316387	0.000640375	0.999978601	-2.017356776
chr9	35859869	cg04127881		0.27382847	0.058098385	3.659363515	0.000647765	0.999978601	-2.022400883
chr7	101882646	cg04361015		-0.471589698	4.37717635	-3.659343235	0.000647804	0.999978601	-2.022427796
chr17	41408386	cg00270448		0.379690991	2.400819634	3.659126545	0.000648228	0.999978601	-2.022715354
chr8	124425615	cg10063407	ATAD2	-0.346567827	2.180695995	-3.658006122	0.000650424	0.999978601	-2.024202125
chr10	134662561	cg20595634		0.353339686	2.327969913	3.656893274	0.000652611	0.999978601	-2.025678706
chr2	178990863	cg16020486	RBM45	0.329299903	2.561963448	3.655174105	0.000656005	0.999978601	-2.027959512
chr4	124468165	cg08696478		-0.423236409	2.425027378	-3.655000399	0.000656349	0.999978601	-2.028189948
chr11	42261951	cg19628356	CTD-2572N17.1	-0.339448715	2.350459035	-3.654262048	0.000657813	0.999978601	-2.029169396
chr12	124457431	cg18886739	ZNF664,RP11-522N14.1,CCDC92	0.642882146	-3.671970324	3.653920589	0.00065849	0.999978601	-2.029622334
chr12	15039253	cg09612195	MGP,C12orf60	0.295771546	1.696998965	3.653841283	0.000658648	0.999978601	-2.029727529
chr10	76760282	cg22926969	KAT6B	-0.405142998	3.046589536	-3.653638286	0.000659051	0.999978601	-2.029996791
chr8	126022447	cg00604334	SQLE	-0.349908629	1.423987876	-3.652604303	0.00066111	0.999978601	-2.031368231
chr17	13465848	cg08164046		-0.318900825	1.356118723	-3.652381434	0.000661554	0.999978601	-2.03166382
chr9	86322546	cg12298513	RP11-522I20.3,UBQLN1	0.337955644	-4.348608061	3.651535327	0.000663244	0.999978601	-2.032785958
chr1	207669544	cg18147366	CR1	0.56192115	-3.95841325	3.650861277	0.000664594	0.999978601	-2.03367985
chr7	79764291	cg27268486	GNAI1	0.419780084	-3.892635188	3.650757854	0.000664801	0.999978601	-2.033816999
chr12	106695998	cg07354124	TCP11L2,CKAP4	0.413654766	-3.480966217	3.649347401	0.000667634	0.999978601	-2.035687291
chr8	67837950	cg26472499	SNHG6	0.233927426	-3.883447981	3.648221502	0.000669904	0.999978601	-2.037180097
chr1	32860070	cg06043343	BSDC1	-0.308429343	-3.500801373	-3.648185827	0.000669976	0.999978601	-2.037227395
chr5	179563738	cg25251621	RASGEF1C	-0.249037135	2.210585959	-3.647311155	0.000671744	0.999978601	-2.038387002
chr4	123540256	cg09766370	AC053545.3	0.502862677	2.27092189	3.645118795	0.000676197	0.999978601	-2.041293172
chr10	99330447	cg03608003	UBTD1	-0.274735536	2.443820919	-3.644797693	0.000676851	0.999978601	-2.041718776
chr4	98642292	cg13437684	C4orf37	0.612567778	-0.229245644	3.644177802	0.000678117	0.999978601	-2.042540376
chr20	5589042	cg08938062	GPCPD1	0.308304992	1.931585305	3.643627639	0.000679241	0.999978601	-2.043269523
chr16	30018105	cg06797385	DOC2A	-0.437479216	3.754005494	-3.641174029	0.00068428	0.999978601	-2.046520944
chr5	134699085	cg19671998	H2AFY	0.314762041	2.648709338	3.638008009	0.000690834	0.999978601	-2.050715412
chr8	86971488	cg04494508		-0.325078767	-2.956703089	-3.637422557	0.000692053	0.999978601	-2.051490916
chr6	33359974	cg18677473		-0.257272818	-3.124397091	-3.637174702	0.000692569	0.999978601	-2.05181922
chr14	106846245	cg07060962	IGHV3-35	-0.427447774	1.426107156	-3.633393861	0.000700494	0.999978601	-2.056826369
chr17	55514106	cg04807832		0.30022101	2.701267456	3.633194149	0.000700915	0.999978601	-2.057090811
chr10	102414426	cg13384781		0.393871454	-4.243788041	3.631565661	0.000704358	0.999978601	-2.059246955
chr6	8482345	cg02090877		-0.745752791	0.005284542	-3.630686197	0.000706223	0.999978601	-2.060411253
chr2	73300317	cg07605236	SFXN5	0.478483972	2.875521555	3.630198263	0.000707261	0.999978601	-2.061057177
chr7	27195960	cg22623133	HOXA7	-0.484342744	-1.527724647	-3.630160618	0.000707341	0.999978601	-2.061107009
chr7	73731621	cg04889019	CLIP2	0.384648545	3.128127244	3.629663356	0.000708399	0.999978601	-2.061765251
chr6	158834180	cg27559842		-0.598682427	3.404395956	-3.629404109	0.000708952	0.999978601	-2.062108414
chr6	3751739	cg25211525	PXDC1	0.523729998	-4.980976937	3.629251142	0.000709278	0.999978601	-2.06231089
chr3	28709342	cg05598403	AC109586.1	-0.35310469	-4.031813125	-3.628645182	0.000710572	0.999978601	-2.063112952
chr2	30669940	cg03795903	LCLAT1	-0.331580301	-3.703685976	-3.62654881	0.000715064	0.999978601	-2.065887429
chr17	47440217	cg14811778	RP11-1079K10.3,ZNF652	-0.330144335	-2.609646125	-3.626340814	0.000715512	0.999978601	-2.066162676
chr10	18940625	cg07617147	RP11-139J15.2,NSUN6	0.517326974	-4.309270272	3.624546672	0.000719381	0.999978601	-2.068536715
chr7	30492171	cg05798501		-0.309520736	3.25969651	-3.624249831	0.000720023	0.999978601	-2.068929464
chr3	124356493	cg26052377	KALRN	-0.27575495	2.760352452	-3.62368946	0.000721236	0.999978601	-2.069670861
chr2	144890098	cg07653939	GTDC1	0.369129901	2.763157916	3.623561983	0.000721513	0.999978601	-2.069839514
chr10	90670738	cg08372064	STAMBPL1	-0.430554353	2.679398148	-3.622149068	0.000724582	0.999978601	-2.071708683
chr17	37719431	cg17214079	CDK12	0.319269158	2.626720272	3.621852703	0.000725228	0.999978601	-2.072100721
chr19	33712790	cg03049846		-0.266677533	2.348425356	-3.621820178	0.000725299	0.999978601	-2.072143744
chr15	78911099	cg08701566	CHRNA3	-0.430424449	-3.411101485	-3.621796319	0.000725351	0.999978601	-2.072175305
chr6	83711604	cg04649288	UBE3D	0.384250426	2.533407958	3.621250451	0.000726541	0.999978601	-2.07289736
chr7	113722758	cg03012726		0.530106281	-3.406689183	3.617862396	0.000733973	0.999978601	-2.077378177
chr19	13875111	cg25755428	MRI1	-1.690365738	0.686568279	-3.61471082	0.000740951	0.999978601	-2.081545041
chr15	57210658	cg00016066	RP11-323F24.1,TCF12,ZNF280D	0.401499352	-4.344876819	3.612578735	0.000745707	0.999978601	-2.084363323
chr18	24765119	cg10363951	CHST9	0.248321891	-3.780953113	3.611993595	0.000747018	0.999978601	-2.085136694
chr5	96239148	cg26331689	ERAP2,CTD-2260A17.2	-0.47650327	2.599796657	-3.610929416	0.000749407	0.999978601	-2.086543099
chr6	18020357	cg05927817		-0.583624105	1.327436951	-3.610143184	0.000751177	0.999978601	-2.087582088
chr1	178969321	cg10276517	RALGPS2	0.353758048	2.43977373	3.60967987	0.000752222	0.999978601	-2.088194313
chr10	123357695	cg17028039	FGFR2	-0.233090652	-3.70772589	-3.608824224	0.000754155	0.999978601	-2.089324901
chr17	6617077	cg10316103	SLC13A5	0.25302873	-4.003030701	3.60782309	0.000756423	0.999978601	-2.090647618
chr5	147070614	cg10301704	JAKMIP2	0.324566585	2.974996687	3.606290894	0.000759907	0.999978601	-2.092671754
chr2	178937673	cg08213337	PDE11A	0.324191814	-3.545222206	3.606021878	0.00076052	0.999978601	-2.093027114
chr5	7869066	cg09992957	MTRR,FASTKD3	0.568749983	-5.690049981	3.605492335	0.000761729	0.999978601	-2.093726595
chr9	11319919	cg21653369		0.322535993	0.689007966	3.603932283	0.0007653	0.999978601	-2.095787098
chr9	86587088	cg24407878	HNRNPK,RP11-575L7.8	-0.492339759	1.41236311	-3.603713958	0.000765801	0.999978601	-2.096075437
chr19	54631217	cg06264945	PRPF31	0.383584254	2.782989438	3.603406869	0.000766506	0.999978601	-2.096480996
chr3	89382091	cg08670922		-0.375113726	2.278815533	-3.603312903	0.000766722	0.999978601	-2.09660509
chr19	4117818	cg26644442	MAP2K2	0.212834639	2.050814006	3.602996774	0.000767449	0.999978601	-2.097022572
chr7	47867025	cg27618305	PKD1L1,HUS1	0.389831427	2.87742364	3.601919923	0.00076993	0.999978601	-2.098444579
chr3	85877309	cg01285086	CADM2-AS2	0.301200368	1.931049684	3.600797859	0.000772523	0.999978601	-2.099926145
chr11	8702975	cg19071237	RPL27A	0.422203933	2.940307538	3.600293934	0.000773691	0.999978601	-2.100591476
chr16	24857529	cg21312906	SLC5A11	0.323832003	1.704668752	3.598181637	0.000778603	0.999978601	-2.103380006
chr6	11233042	cg05917225	NEDD9,RP3-510L9.1	-0.35620565	-4.002214864	-3.597106515	0.000781114	0.999978601	-2.104799114
chr10	718461	cg06803580		-0.399855665	2.723664258	-3.596860593	0.00078169	0.999978601	-2.105123699
chr2	48134183	cg07062857	AC079807.2,FBXO11	-0.270586901	-4.067966245	-3.596721779	0.000782015	0.999978601	-2.105306913
chr10	98513757	cg16155207		0.305043712	2.673325356	3.596229246	0.000783169	0.999978601	-2.105956963
chr5	96478495	cg06213287	LIX1	-0.210129002	-2.698706001	-3.595781602	0.00078422	0.999978601	-2.106547744
chr6	29600114	cg25774457	GABBR1	0.430392802	-3.008927442	3.59565222	0.000784524	0.999978601	-2.106718493
chr2	186924071	cg06711254	AC097500.2	-0.260277269	1.76227673	-3.594813207	0.000786497	0.999978601	-2.107825707
chr3	45883693	cg18770816	LZTFL1	-0.394668033	-4.798502829	-3.594253995	0.000787815	0.999978601	-2.108563632
chr18	60382730	cg12132949	PHLPP1	0.451944754	-4.861901715	3.594250411	0.000787824	0.999978601	-2.108568361
chr1	4221659	cg25488973		0.296746656	1.746205218	3.594038141	0.000788325	0.999978601	-2.108848457
chr5	89772071	cg18349241	POLR3G,MBLAC2	0.437046061	2.40180564	3.593738431	0.000789032	0.999978601	-2.109243926
chr2	27592886	cg24685071	EIF2B4,SNX17	0.416567523	-3.79462308	3.593567048	0.000789437	0.999978601	-2.109470061
chr4	123844426	cg24921210	NUDT6,SPATA5	0.290672426	-4.20703466	3.592663635	0.000791575	0.999978601	-2.110662033
chr2	201754140	cg10089247	PPIL3,NIF3L1	0.611940193	-3.890645454	3.592471053	0.000792032	0.999978601	-2.110916115
chr19	3462921	cg03536494	NFIC	0.434806784	2.566327086	3.591988679	0.000793176	0.999978601	-2.111552512
chr6	30325907	cg13962212		0.712358523	-4.999486467	3.590662914	0.00079633	0.999978601	-2.113301454
chr17	31109069	cg21864323	MYO1D	-0.283856298	2.272031914	-3.590491294	0.000796739	0.999978601	-2.113527839
chr12	51415652	cg20632143	SLC11A2	-0.334062145	-3.651545121	-3.58799181	0.000802721	0.999978601	-2.116824516
chr2	64067976	cg19880899	UGP2	0.521434791	-5.013544886	3.58701482	0.00080507	0.999978601	-2.118112905
chr18	44471411	cg02498477	PIAS2	0.434580991	1.397579313	3.585450998	0.000808845	0.999978601	-2.120174931
chr11	125774406	cg19792599	DDX25,PUS3,RP11-680F20.9	0.563712665	-4.230429587	3.585372974	0.000809034	0.999978601	-2.120277804
chr8	143398763	cg10761372	TSNARE1	0.33505517	3.289042307	3.584351837	0.000811508	0.999978601	-2.121624086
chr21	47392916	cg01007374		0.287682163	-3.387171832	3.583951327	0.000812481	0.999978601	-2.122152089
chr2	60777051	cg26580134	BCL11A	0.526110545	-3.672093155	3.583617077	0.000813293	0.999978601	-2.122592725
chr21	32930054	cg16711792	AP000251.2,TIAM1	-0.458680042	-3.032093726	-3.582939278	0.000814943	0.999978601	-2.123486215
chr16	57213248	cg20479758	FAM192A	-0.4231308	2.480166749	-3.582413895	0.000816224	0.999978601	-2.124178749
chr16	30583056	cg11141013	AC002310.7,ZNF688	0.337690995	-4.269458877	3.581517619	0.000818414	0.999978601	-2.125360098
chr17	27716882	cg19738305	TAOK1	-0.353129615	-3.400851012	-3.581409739	0.000818678	0.999978601	-2.125502284
chr4	1750442	cg12293340		0.61057458	-4.539890031	3.581392522	0.00081872	0.999978601	-2.125524975
chr19	48216406	cg10257729	EHD2	0.369412693	-3.168615487	3.581298555	0.00081895	0.999978601	-2.125648823
chr1	53770024	cg02214067	RP4-784A16.4,LRP8	0.260597423	2.390287938	3.581007034	0.000819664	0.999978601	-2.126033038
chr9	27111826	cg07636393		-0.44565636	2.001333978	-3.580940352	0.000819828	0.999978601	-2.126120921
chr8	13211937	cg13548239		-0.286379187	2.53925101	-3.580720669	0.000820366	0.999978601	-2.126410446
chr9	129624658	cg18013517	ZBTB34	-0.287149109	-3.267876467	-3.578429033	0.000826004	0.999978601	-2.129430301
chr12	6797846	cg24105280	ZNF384	-0.343857751	-1.417618953	-3.578076117	0.000826876	0.999978601	-2.129895307
chr1	17356865	cg23877542	SDHB	0.345689122	2.778550623	3.577934482	0.000827226	0.999978601	-2.130081923
chr4	186272272	cg07566774	SNX25	0.289655904	2.88432112	3.576850887	0.000829908	0.999978601	-2.131509567
chr3	148447161	cg27260617	AGTR1	-0.45752354	-2.120207017	-3.576846686	0.000829919	0.999978601	-2.131515101
chr11	31837806	cg10115010	RCN1,PAX6	-0.397212968	-4.390145746	-3.575835643	0.000832429	0.999978601	-2.132847027
chr5	4230546	cg12469902		0.27261922	2.339819097	3.575616248	0.000832975	0.999978601	-2.133136036
chr15	93652766	cg02614024		-0.982194977	-1.679018531	-3.575210918	0.000833984	0.999978601	-2.133669963
chr22	44287921	cg06500236	PNPLA5	-0.574825981	-2.656204183	-3.574876506	0.000834817	0.999978601	-2.134110457
chr18	77482837	cg18337575		-0.33839967	3.407541095	-3.573913374	0.000837222	0.999978601	-2.135379037
chr6	117292896	cg04232096		0.358332141	2.124206826	3.571440141	0.000843428	0.999978601	-2.138636109
chr9	6827762	cg20308611	KDM4C	0.507714671	2.177148043	3.571428839	0.000843457	0.999978601	-2.138650991
chr3	176762502	cg19351336	TBL1XR1-AS1	-0.452595284	2.490699095	-3.570788326	0.000845071	0.999978601	-2.139494378
chr10	123923099	cg10882304	TACC2	0.450190453	-3.386730359	3.5691603	0.000849188	0.999978601	-2.141637833
chr19	38281047	cg08679971	ZNF573	-0.539638408	0.957565177	-3.561746397	0.00086818	0.999978601	-2.151394817
chr22	39640959	cg13879875	PDGFB	0.313068737	-3.567142909	3.561588819	0.000868588	0.999978601	-2.151602122
chr4	39053244	cg11441074	KLHL5	0.329729549	2.704049517	3.561373888	0.000869144	0.999978601	-2.151884873
chr10	102748693	cg13449372	C10orf2,MRPL43	-0.325519835	3.303844655	-3.559460753	0.000874116	0.999978601	-2.154401439
chr8	109321336	cg09721612	EIF3E	-0.362731515	1.422195686	-3.557782251	0.0008785	0.999978601	-2.15660899
chr12	402268	cg18317538	KDM5A	0.269158706	2.406499707	3.557696336	0.000878725	0.999978601	-2.156721975
chr17	38497494	cg10452206	RARA	-0.277605339	-4.452278699	-3.555356284	0.000884874	0.999978601	-2.159798978
chr16	84119524	cg04451364	MBTPS1	-0.410987134	-3.397891147	-3.555118905	0.0008855	0.999978601	-2.160111076
chr21	26711277	cg12493895	AP001340.1	0.57078343	1.849670997	3.554916118	0.000886035	0.999978601	-2.160377689
chr19	47137948	cg03116238	GNG8	0.332845358	-3.066563832	3.554842225	0.00088623	0.999978601	-2.160474838
chr5	31753330	cg21989765	RP11-5N11.7,PDZD2	-0.355292749	2.84896233	-3.554672618	0.000886678	0.999978601	-2.160697821
chr6	13486249	cg04332418	GFOD1-AS1,GFOD1,AL583828.1	0.395925955	-2.637393271	3.554228081	0.000887853	0.999978601	-2.16128224
chr10	29811563	cg11801524	SVIL	0.453320615	2.680172382	3.554105688	0.000888177	0.999978601	-2.161443142
chr4	60698901	cg02213001	U6,Y_RNA	0.611171903	2.191840206	3.552918715	0.000891323	0.999978601	-2.163003481
chr16	88845043	cg11105022		0.311413388	2.005166145	3.55237973	0.000892755	0.999978601	-2.163711947
chr8	71287909	cg04444450	NCOA2	0.41322586	1.694800697	3.552329666	0.000892888	0.999978601	-2.163777751
chr1	229762120	cg25626704	TAF5L,URB2	-0.320709672	-3.28006028	-3.551680096	0.000894617	0.999978601	-2.164631523
chr2	234885299	cg23701857	TRPM8	0.254099771	0.89708825	3.551488951	0.000895127	0.999978601	-2.164882747
chr17	79196827	cg06713186	AZI1	0.326726343	-4.020335677	3.551019357	0.000896379	0.999978601	-2.165499919
chr8	133772657	cg03141298	TMEM71	-0.367161731	-4.082649241	-3.550792307	0.000896986	0.999978601	-2.165798314
chr2	217860011	cg04022595	RP11-574O16.1	-0.273021087	1.857180003	-3.550668636	0.000897316	0.999978601	-2.165960843
chr7	99614209	cg04305808	ZKSCAN1	0.341359276	0.620337913	3.55061911	0.000897448	0.999978601	-2.166025929
chr7	100199764	cg19685521	RP13-530H6.2,PCOLCE	-0.228174923	2.469542786	-3.549985973	0.000899142	0.999978601	-2.166857966
chr2	175351869	cg00934611	AC010894.3,GPR155	-0.65771508	-3.195774313	-3.549925932	0.000899302	0.999978601	-2.166936866
chr17	66195307	cg09639622		-0.344217732	-4.333024499	-3.549767311	0.000899727	0.999978601	-2.167145309
chr14	45649220	cg22917637	FANCM	0.300654485	3.076642287	3.54964625	0.000900052	0.999978601	-2.167304391
chr13	81495801	cg08140319		0.450242138	1.807230395	3.548092746	0.000904224	0.999978601	-2.169345648
chr1	202679993	cg11785154	SYT2	0.257638258	-0.404512515	3.547203139	0.000906621	0.999978601	-2.170514427
chr5	84509614	cg16905489	RP11-1072N2.3	0.455225793	2.431444481	3.546983904	0.000907213	0.999978601	-2.170802445
chr1	21939457	cg16728668	RAP1GAP	0.241970014	1.881177287	3.546360243	0.000908899	0.999978601	-2.171621744
chr4	109115092	cg15508749	RP11-558N14.1	-0.486187497	2.48820622	-3.546224532	0.000909266	0.999978601	-2.17180002
chr18	67068730	cg23434186		-0.308756816	-3.762890801	-3.546187152	0.000909367	0.999978601	-2.171849124
chr11	118842230	cg17684478	FOXR1	0.617973887	1.751868105	3.543325151	0.000917144	0.999978601	-2.175608219
chr19	17403176	cg18888655	ABHD8	0.629886739	-3.574698901	3.543158853	0.000917598	0.999978601	-2.17582661
chr7	116367599	cg06985664	MET	0.299888327	1.728124034	3.542762316	0.000918681	0.999978601	-2.176347352
chr16	75766863	cg07401819		0.329658636	0.564597082	3.542340207	0.000919835	0.999978601	-2.176901653
chr19	2184288	cg09460407	DOT1L	-0.322243924	3.156830138	-3.541950915	0.000920901	0.999978601	-2.177412839
chr16	2009360	cg12270214	NDUFB10	0.651317959	-4.382592447	3.541632978	0.000921772	0.999978601	-2.177830315
chr19	11849795	cg26497264	ZNF823	0.445610751	-4.797111362	3.54103658	0.000923408	0.999978601	-2.178613395
chr10	119134981	cg08559361	PDZD8	0.622203378	-3.953092522	3.540700751	0.000924331	0.999978601	-2.179054323
chr1	51567810	cg17111846	C1orf185	0.317908967	1.842627346	3.540256647	0.000925552	0.999978601	-2.179637391
chr1	114329093	cg25255446	RSBN1	0.333975278	2.899917718	3.537516396	0.000933124	0.999978601	-2.183234531
chr2	238066288	cg20055945		0.243879524	1.874645586	3.53676498	0.00093521	0.999978601	-2.184220752
chr13	27129860	cg20058687		-0.311898913	1.781312629	-3.536615345	0.000935626	0.999978601	-2.184417136
chr1	196946228	cg06952534	CFHR5	0.426664333	1.919979467	3.533751796	0.000943622	0.999978601	-2.188174778
chr17	49513194	cg05105452		-0.685936133	-0.781925027	-3.53370649	0.000943749	0.999978601	-2.188234221
chr5	179788655	cg24724445		0.281753086	2.208403205	3.532103895	0.000948253	0.999978601	-2.190336731
chr6	90323352	cg04174822	ANKRD6,LYRM2	-0.260038975	1.676568472	-3.531368196	0.000950328	0.999978601	-2.191301815
chr19	55919467	cg10343723	UBE2S	0.487087276	-4.187348646	3.531091652	0.000951109	0.999978601	-2.191664565
chr10	134600656	cg24659054	NKX6-2	-0.619525574	-3.010089276	-3.530747859	0.00095208	0.999978601	-2.192115513
chr6	30653736	cg12197421	PPP1R18	0.282119902	-2.426829284	3.529683299	0.000955095	0.999978601	-2.193511785
chr21	22938667	cg23259721	AF241725.4	0.268503656	1.983362183	3.528134325	0.000959498	0.999978601	-2.195543152
chr19	42388476	cg00759295	ARHGEF1	-0.360118509	-2.897330311	-3.527827856	0.000960372	0.999978601	-2.195945028
chr12	109885484	cg14004079	MYO1H,RP11-256L11.3	-0.29504129	0.699539627	-3.527384261	0.000961637	0.999978601	-2.196526696
chr14	66974799	cg01250558	GPHN,RP11-72M17.1	-0.438556043	-3.281756322	-3.526920376	0.000962962	0.999978601	-2.197134943
chr12	74931760	cg23311950	ATXN7L3B	-0.446167326	-3.123757273	-3.526675036	0.000963664	0.999978601	-2.197456622
chr4	8271196	cg14127947	HTRA3	-0.426078259	0.724288003	-3.526483785	0.000964211	0.999978601	-2.197707376
chr6	151660133	cg24748868		-0.381729296	2.850340839	-3.525028832	0.000968384	0.999978601	-2.199614851
chr10	23463706	cg15345206		-0.229814124	-3.258757165	-3.524911739	0.000968721	0.999978601	-2.19976835
chr12	113304564	cg03509437	RPH3A	0.230859183	2.062721793	3.524608516	0.000969593	0.999978601	-2.200165842
chr1	32801665	cg09327628	MARCKSL1	0.337576111	-3.90355667	3.524001254	0.000971342	0.999978601	-2.200961863
chr16	70384335	cg09382693	RP11-529K1.3,DDX19A	-0.333930639	1.648778904	-3.523848027	0.000971783	0.999978601	-2.20116271
chr13	25862332	cg13555116	MTMR6	0.373357144	1.233980061	3.523707328	0.000972189	0.999978601	-2.201347133
chr4	89976368	cg17769793	FAM13A	-0.422736279	-0.609217946	-3.52227956	0.000976316	0.999978601	-2.203218457
chr2	209119250	cg19769967	IDH1,IDH1-AS1	0.47469326	-3.188244785	3.522273336	0.000976334	0.999978601	-2.203226614
chr4	119691903	cg14725590	SEC24D	0.351886626	3.294770616	3.522136027	0.000976732	0.999978601	-2.203406566
chr10	114920853	cg02117132	TCF7L2	0.325065561	2.9869761	3.522019727	0.000977069	0.999978601	-2.203558982
chr4	110223598	cg25088758	AC004051.2,COL25A1	0.271744371	-2.981278926	3.521834229	0.000977607	0.999978601	-2.203802082
chr9	104149072	cg17036180		0.521459236	2.003011098	3.521320302	0.000979099	0.999978601	-2.204475574
chr3	46037496	cg04619627	FYCO1	-0.307387641	-2.187149541	-3.521051236	0.00097988	0.999978601	-2.204828166
chr6	43021567	cg01970114	CUL7,KLC4	0.598289188	-5.191589876	3.520502784	0.000981476	0.999978601	-2.205546844
chr8	103668499	cg16588302	KLF10	0.21914601	-3.719233731	3.519467295	0.000984495	0.999978601	-2.206903619
chr13	111766893	cg27013981	ARHGEF7,ARHGEF7-AS2	0.590824245	-4.51359037	3.519437284	0.000984582	0.999978601	-2.206942939
chr6	126036766	cg14903321	RP1-293L8.2,RP11-624M8.1	0.493251388	0.735012004	3.519332456	0.000984888	0.999978601	-2.207080284
chr16	692355	cg05308814	MSLN	0.361263491	-4.4483593	3.519140401	0.00098545	0.999978601	-2.207331911
chr14	97499908	cg00872726		-0.53515087	-2.341496629	-3.518343912	0.00098778	0.999978601	-2.208375401
chr16	675980	cg05782811	RAB40C	-0.32817531	3.601172323	-3.518219926	0.000988143	0.999978601	-2.208537828
chr5	71773536	cg04669947	ZNF366	0.36826897	2.683177406	3.517170389	0.000991223	0.999978601	-2.209912697
chr10	15145453	cg01728692	NMT2,RP11-455B2.7	0.253522695	2.853384222	3.517015553	0.000991678	0.999978601	-2.210115516
chr4	187944084	cg07519811	RP11-217E13.1	0.289441266	2.313382798	3.515170457	0.000997117	0.999978601	-2.212532162
chr21	34971551	cg26407317	CRYZL1	-0.329723068	2.582352697	-3.51402948	0.001000494	0.999978601	-2.214026354
chr16	686270	cg07692169	C16orf13	0.351506431	-4.35704117	3.513812454	0.001001138	0.999978601	-2.214310546
chr13	94840865	cg20054182	GPC6-AS1	0.299686405	1.191153726	3.513277029	0.001002728	0.999978601	-2.21501165
chr16	57496545	cg05140079	AC009052.12,POLR2C	0.415827918	-4.873531141	3.51326814	0.001002754	0.999978601	-2.215023289
chr12	26864179	cg25467112	ITPR2	0.302635815	2.720020173	3.513158574	0.00100308	0.999978601	-2.215166754
chr1	2360018	cg22502001	RP4-740C4.4	-0.638990376	1.556044216	-3.512376914	0.001005406	0.999978601	-2.216190206
chr6	75119786	cg10141254	RP11-554D15.1	0.366439862	1.699906768	3.512140787	0.001006109	0.999978601	-2.216499359
chr20	60169020	cg21079157		0.366068687	1.840884517	3.511845491	0.00100699	0.999978601	-2.21688597
chr18	12884315	cg01866190	PTPN2	0.421555868	-5.083715447	3.511750612	0.001007273	0.999978601	-2.217010187
chr7	3997610	cg14634667	SDK1	0.265839165	2.111202672	3.511573746	0.001007801	0.999978601	-2.217241738
chr13	23930654	cg27149875	SACS	0.364229495	2.922706174	3.51152778	0.001007938	0.999978601	-2.217301914
chr1	14113230	cg16273075	PRDM2	0.281757574	2.889540201	3.51137271	0.001008401	0.999978601	-2.217504927
chr5	134914923	cg03859527	CXCL14,CTC-321K16.1	-0.574937871	-2.546425942	-3.510452119	0.001011155	0.999978601	-2.218710063
chr19	38319891	cg18395324	LOC147976,AC016582.2	-0.270553415	2.779271766	-3.510049243	0.001012363	0.999978601	-2.219237429
chr1	12276425	cg00752397		0.296019664	2.080532221	3.509365529	0.001014415	0.999978601	-2.220132362
chr16	67149612	cg24827511		0.39225338	1.499668335	3.507607154	0.001019711	0.999978601	-2.222433673
chr10	45098496	cg14067363	RP11-733D4.1	0.469272971	1.336460409	3.507470961	0.001020122	0.999978601	-2.222611901
chr6	138083694	ch.6.2649866F		-0.251834919	-2.989252296	-3.507218853	0.001020884	0.999978601	-2.222941815
chr12	57916411	cg03980556	MBD6	0.555401469	-4.805085243	3.506531538	0.001022963	0.999978601	-2.223841207
chr5	175971121	cg22801675	CDHR2	-0.31372091	-2.845554621	-3.506095716	0.001024284	0.999978601	-2.224411474
chr19	57078442	cg03153658	ZNF470	-0.411735074	-3.651537564	-3.505612487	0.001025751	0.999978601	-2.225043742
chr16	88330953	cg05067377	LA16c-444G7.1	0.311186978	1.359554519	3.505387104	0.001026435	0.999978601	-2.225338628
chr5	158732590	cg19144485		-0.395734989	3.167926075	-3.505225632	0.001026926	0.999978601	-2.22554989
chr10	29819842	cg20986850	SVIL	0.411374598	1.267610606	3.504702843	0.001028516	0.999978601	-2.226233859
chr8	10919403	cg10823658		-0.359627139	2.574903052	-3.504452226	0.001029279	0.999978601	-2.22656173
chr7	6566324	cg02266348		0.461627021	-4.420674024	3.504050771	0.001030503	0.999978601	-2.227086919
chr22	19182074	cg18074751	CLTCL1	-0.354290533	3.196612001	-3.503947203	0.001030819	0.999978601	-2.227222405
chr1	6550680	cg08477740	PLEKHG5	0.620768492	-3.783010475	3.503247335	0.001032956	0.999978601	-2.228137919
chr2	98583404	cg14079020	TMEM131	0.412450996	2.31361656	3.501102881	0.001039532	0.999978601	-2.230942734
chr13	52028126	cg18441206	INTS6,INTS6-AS1	0.300579203	-4.094003495	3.500800972	0.001040461	0.999978601	-2.231337563
chr7	818362	cg17402094	HEATR2	-0.242617859	2.036048632	-3.499690093	0.001043885	0.999978601	-2.232790241
chr13	110777186	cg27657439		0.234897638	-0.637770632	3.498871041	0.001046417	0.999978601	-2.233861195
chr22	36462005	cg12741065		-0.536650432	-1.369874532	-3.498252335	0.001048334	0.999978601	-2.234670128
chr1	36978140	cg00431501		0.276846337	3.0103208	3.497967829	0.001049216	0.999978601	-2.235042091
chr16	31382622	cg24973721	ITGAX	0.231460045	2.495828886	3.496065475	0.001055135	0.999978601	-2.237528951
chr2	177036809	cg04316624		0.633034492	-4.405171964	3.495709899	0.001056245	0.999978601	-2.237993725
chr1	228610437	cg06201672		-0.244884175	1.913567993	-3.494797174	0.001059098	0.999978601	-2.239186674
chr19	32849505	cg27081864		0.375834755	2.936953606	3.49466961	0.001059498	0.999978601	-2.239353393
chr6	6534839	cg06501113	LY86-AS1	0.314229317	1.324271669	3.493256102	0.001063934	0.999978601	-2.241200632
chr11	507426	cg22005853	RNH1	0.564648413	-3.841759625	3.493123375	0.001064351	0.999978601	-2.241374071
chr22	37721149	cg19406182		-0.482883261	-1.894012986	-3.492972366	0.001064826	0.999978601	-2.241571398
chr8	67834756	cg20188739	SNHG6,SNORD87	0.318425783	1.378858333	3.491781299	0.001068581	0.999978601	-2.243127689
chr7	99698554	cg23317683	MCM7,AP4M1	-0.285827832	-3.863076943	-3.488276486	0.001079702	0.999978601	-2.247706097
chr1	19970517	cg20141851	NBL1	0.5400353	-3.66509994	3.487177294	0.001083212	0.999978601	-2.249141655
chr20	33146263	cg22976979	MAP1LC3A	0.483567456	-4.292491447	3.486151871	0.001086497	0.999978601	-2.250480722
chr19	10082107	cg05444565		0.34618094	1.297558358	3.484849963	0.001090682	0.999978601	-2.252180639
chr20	43935551	cg22809920	MATN4,RBPJL	-0.47423564	1.988231599	-3.484341862	0.001092319	0.999978601	-2.252844011
chr16	54320672	cg03999372	IRX3	-0.261549593	-4.149533923	-3.483913867	0.0010937	0.999978601	-2.25340277
chr8	142424099	cg16790390	PTP4A3	0.478185092	2.333990667	3.483768358	0.001094169	0.999978601	-2.25359273
chr12	53699282	cg19610659	C12orf10	0.23350888	2.733807467	3.483433436	0.001095252	0.999978601	-2.254029957
chr15	49255791	cg06178757	SHC4	-0.542972409	-2.402653178	-3.483281338	0.001095743	0.999978601	-2.254228509
chr5	179925274	cg05157328	CNOT6	0.338826217	1.559246766	3.482576458	0.001098025	0.999978601	-2.255148634
chr6	33752527	cg04238603	LEMD2	0.335170968	2.448408922	3.482388241	0.001098635	0.999978601	-2.255394315
chr7	2036160	cg23378565		-0.271767449	2.488708914	-3.482274729	0.001099003	0.999978601	-2.25554248
chr11	76416509	cg01566603	RP11-672A2.2	-0.509615842	2.946239923	-3.48200376	0.001099883	0.999978601	-2.255896165
chr2	171996577	cg15353687	TLK1	0.463381903	3.203213506	3.481676735	0.001100945	0.999978601	-2.256323005
chr11	72065489	cg15868467	RP11-45F15.2,CLPB	-0.329705241	3.16798573	-3.48067998	0.001104187	0.999978601	-2.257623898
chr14	95658093	cg26897621	CLMN	-0.961713081	-1.445653264	-3.479826796	0.00110697	0.999978601	-2.258737305
chr1	39325620	cg09938328	RP5-864K19.4,RRAGC	0.33472408	-2.94643017	3.478817766	0.00111027	0.999978601	-2.260053967
chr21	15906614	cg13729073	SAMSN1	0.430314178	1.730503002	3.47635386	0.001118368	0.999978601	-2.263268482
chr3	149051523	cg13495118	TM4SF18	-0.293499915	1.29118848	-3.475974572	0.001119619	0.999978601	-2.263763243
chr10	26223310	cg23771603	RP11-435M3.2,MYO3A	0.578462697	-4.09392644	3.47593275	0.001119757	0.999978601	-2.263817797
chr12	121861616	cg19998289	RNF34	0.325842534	1.390552734	3.475819849	0.00112013	0.999978601	-2.263965066
chr5	38266091	cg24615480		0.341159894	1.662301438	3.475745734	0.001120375	0.999978601	-2.264061742
chr8	29208153	cg13983578	DUSP4	0.538570585	-4.550854031	3.47540133	0.001121513	0.999978601	-2.264510971
chr19	11534062	cg10750464		-0.42041675	0.164336039	-3.47505171	0.00112267	0.999978601	-2.264966988
chr6	168812569	cg26311420		0.335651795	3.278290046	3.473074446	0.001129232	0.999978601	-2.267545663
chr17	3643441	cg18150018	ITGAE	0.299766287	2.340738668	3.472598118	0.001130819	0.999978601	-2.268166792
chr3	38843319	cg12436498	AC116038.2	-0.362682515	2.493576072	-3.472564506	0.001130931	0.999978601	-2.26821062
chr11	69167130	cg03942430	MYEOV	0.362782291	2.409920573	3.472010633	0.001132779	0.999978601	-2.268932827
chr5	135527376	cg06680397		0.500642635	-3.486828339	3.471748257	0.001133655	0.999978601	-2.269274929
chr1	209403786	ch.1.207470409R		0.278480711	-4.306830758	3.470106259	0.001139153	0.999978601	-2.27141566
chr1	116313921	cg13712171		0.325766923	2.403750593	3.469154456	0.001142352	0.999978601	-2.27265639
chr16	3795432	cg26873115	CREBBP	0.291937125	3.106633726	3.468900034	0.001143208	0.999978601	-2.272988022
chr3	41616859	cg10223008		0.380016582	2.614313314	3.468392442	0.001144919	0.999978601	-2.273649629
chr16	54227914	cg05067427		-0.374958716	0.479687392	-3.468155371	0.001145719	0.999978601	-2.273958621
chr12	109460299	cg00461311	SVOP,USP30	0.331057212	2.20171077	3.467867215	0.001146692	0.999978601	-2.274334184
chr2	237086492	cg25537434	AC079135.1	0.376799015	-3.657539488	3.46775962	0.001147055	0.999978601	-2.274474415
chr20	5093936	cg27212099	TMEM230	0.215658834	-3.953420123	3.467389693	0.001148305	0.999978601	-2.274956532
chr5	128337585	cg00798431		0.320999998	2.395970565	3.467266387	0.001148723	0.999978601	-2.275117228
chr15	66994600	cg21973276	SMAD6	0.259361396	-3.730817444	3.466897831	0.00114997	0.999978601	-2.275597534
chr5	34929958	cg05520288	DNAJC21	0.575755699	-4.68260232	3.466643789	0.001150831	0.999978601	-2.275928593
chr14	88503660	cg17714298	RP11-300J18.1,RP11-300J18.3	0.265185649	2.779114059	3.466349912	0.001151827	0.999978601	-2.276311552
chr14	90724250	cg15517875	PSMC1	-0.29478097	2.198826674	-3.464862166	0.001156884	0.999978601	-2.278250094
chr17	123575	cg00684171	RPH3AL	0.499349757	2.183204702	3.464756304	0.001157245	0.999978601	-2.278388021
chr2	176959229	cg24914355		-0.360740087	-1.932236362	-3.464451185	0.001158285	0.999978601	-2.278785551
chr2	187366017	ch.2.3753920R	ZC3H15	-0.400228018	-3.644802222	-3.464039644	0.001159689	0.999978601	-2.279321714
chr4	109332800	cg05817255		0.43857066	2.644550684	3.463314346	0.001162168	0.999978601	-2.280266589
chr14	102446939	cg21919445		-0.497379041	2.340139103	-3.463260817	0.001162351	0.999978601	-2.28033632
chr1	78956845	cg03949391	PTGFR	-0.578607589	-3.981787879	-3.463046703	0.001163083	0.999978601	-2.28061524
chr6	144471198	cg07755653	STX11	-0.312985303	-2.621679046	-3.462905239	0.001163568	0.999978601	-2.280799517
chr6	52529179	cg04391751		0.346786952	-4.560538516	3.461666795	0.001167817	0.999978601	-2.28241265
chr20	37196956	cg00828713	RALGAPB	0.479184671	1.239744127	3.461619054	0.001167981	0.999978601	-2.282474832
chr6	17355136	cg08381084		0.379458068	2.679902137	3.460706676	0.001171121	0.999978601	-2.283663107
chr8	125250204	cg03017825	RP11-37N22.1	-0.268559718	2.56476362	-3.460669071	0.001171251	0.999978601	-2.28371208
chr20	23181456	cg25191214		0.220005532	0.660552475	3.459677247	0.001174674	0.999978601	-2.28500369
chr7	158824201	cg23801272		0.294978988	2.553869051	3.459188232	0.001176365	0.999978601	-2.285640463
chr7	28205577	cg00815644		0.388187607	2.648902416	3.458855798	0.001177516	0.999978601	-2.286073324
chr5	173180686	cg23975425		0.340617035	2.950914713	3.458397179	0.001179106	0.999978601	-2.286670467
chr12	132504269	ch.12.2884988R		-0.519657445	-3.78571958	-3.458350555	0.001179267	0.999978601	-2.286731171
chr14	91806002	cg01021847	CCDC88C	-0.196490585	2.703445203	-3.457598432	0.001181879	0.999978601	-2.287710399
chr19	10676770	cg25308054	KRI1	0.461263879	-4.018543986	3.457445254	0.001182412	0.999978601	-2.28790982
chr20	32262111	cg10054127	NECAB3	0.528565641	-4.777795918	3.457242291	0.001183118	0.999978601	-2.288174052
chr11	26309578	cg12090395	RP11-430L3.1,ANO3	0.309107176	1.675080744	3.457212672	0.001183221	0.999978601	-2.288212611
chr18	19250506	cg20352179		0.234400187	2.708379342	3.455913304	0.001187751	0.999978601	-2.289904073
chr1	50890678	cg06645033		-0.368116946	-1.643979062	-3.455627144	0.001188751	0.999978601	-2.290276551
chr8	18998811	cg26133091	RP11-1080G15.1	-0.300921931	-0.50852079	-3.454195163	0.001193767	0.999978601	-2.292140315
chr7	130081452	cg03595091	CEP41	-0.278719282	1.148282387	-3.453783339	0.001195213	0.999978601	-2.292676263
chr1	219348697	cg06326659	RP11-135J2.4,LYPLAL1	0.336503702	3.741074693	3.453110203	0.00119758	0.999978601	-2.293552231
chr11	94731099	cg09949687		0.288665853	2.67967327	3.452746574	0.001198861	0.999978601	-2.294025404
chr11	35821037	cg07532622	TRIM44	-0.349714128	2.747564773	-3.452470163	0.001199835	0.999978601	-2.294385072
chr10	33631297	cg26335963		0.326072392	1.933998233	3.45102217	0.001204952	0.999978601	-2.296269038
chr1	18039064	cg25448615		0.392315564	3.375230303	3.450987356	0.001205075	0.999978601	-2.296314331
chr3	44666490	cg14193678	ZNF197,ZNF197-AS1,RP11-944L7.4	0.346181905	-4.596155911	3.450557368	0.001206599	0.999978601	-2.296873723
chr17	73805997	cg05647756		-0.451843899	4.045416948	-3.450418806	0.001207091	0.999978601	-2.297053981
chr8	36931380	cg06527267		-0.348804697	2.31110184	-3.449907851	0.001208904	0.999978601	-2.297718666
chr14	72431272	cg03431000	RGS6	0.342790408	2.155479295	3.449578731	0.001210074	0.999978601	-2.298146787
chr20	48599453	cg23927249	SNAI1	0.529843764	-3.27050138	3.449152874	0.001211589	0.999978601	-2.298700723
chr3	49095472	cg01001510	QRICH1	-0.463974564	2.487470893	-3.44853173	0.001213802	0.999978601	-2.299508634
chr8	73986912	cg17661686	C8orf84	-0.324712673	2.101209526	-3.448001792	0.001215693	0.999978601	-2.300197873
chr20	30947335	cg20654317	ASXL1	0.294922207	-4.099323168	3.444492782	0.001228285	0.999978601	-2.304760706
chr19	10829339	cg23163993		-0.211618915	-4.098136909	-3.444440224	0.001228475	0.999978601	-2.304829034
chr19	54899838	cg14755198		0.316575267	-4.442954376	3.444124032	0.001229616	0.999978601	-2.305240098
chr12	7036715	cg02943720	ATN1	0.431057395	-2.764431684	3.443807752	0.001230758	0.999978601	-2.305651261
chr11	27859845	cg16484617	RP11-587D21.4	0.463285415	-1.733443403	3.442334341	0.001236093	0.999978601	-2.30756651
chr7	120968904	cg14448169	WNT16	-0.496482812	-1.833412108	-3.442067206	0.001237063	0.999978601	-2.307913719
chr11	126197277	cg20957796		-0.317772409	2.063502285	-3.441112415	0.001240534	0.999978601	-2.309154627
chr6	166128682	cg00549973		0.293194294	3.034970347	3.440877437	0.00124139	0.999978601	-2.30946
chr16	66203981	cg20262673		0.291629297	1.624590858	3.440848038	0.001241497	0.999978601	-2.309498205
chr1	31190863	cg02966634	MATN1,RP5-1166H10.2	0.414359315	-3.476873156	3.44082347	0.001241586	0.999978601	-2.309530134
chr10	127161775	cg10357918		0.340813368	2.604937503	3.44031063	0.001243456	0.999978601	-2.310196579
chr3	194815261	cg16687750	XXYLT1-AS1,XXYLT1	-0.294340152	2.698462924	-3.440036614	0.001244456	0.999978601	-2.310552654
chr17	73266411	cg12449496	MIF4GD	0.55564483	-4.202957042	3.439868965	0.001245069	0.999978601	-2.310770503
chr1	110950385	cg17827850	RP11-225L12.2,HBXIP	0.495966409	-4.6587753	3.43982339	0.001245235	0.999978601	-2.310829724
chr19	16470187	cg20864517		0.323358081	1.495845723	3.439598908	0.001246056	0.999978601	-2.311121416
chr3	116846937	cg12279087		0.230015506	1.505234702	3.439110817	0.001247841	0.999978601	-2.311755618
chr5	36425941	cg14537124		0.318838686	2.453968255	3.438919133	0.001248543	0.999978601	-2.312004672
chr5	142962690	cg00811436		-0.672258515	-0.773455574	-3.438874619	0.001248706	0.999978601	-2.312062508
chr7	135590780	cg03005829		-0.300491107	2.517082295	-3.438867329	0.001248733	0.999978601	-2.31207198
chr3	23727711	cg21450228		-0.37431472	1.882931094	-3.43771624	0.001252957	0.999978601	-2.313567476
chr10	79635975	cg01282921		0.511812162	2.224575806	3.436944575	0.001255796	0.999978601	-2.314569918
chr1	7519134	cg24385076		0.241069161	2.291909827	3.436825878	0.001256234	0.999978601	-2.314724105
chr11	124481614	cg08191915	PANX3	-0.282313801	1.917705716	-3.436759852	0.001256477	0.999978601	-2.314809873
chr14	36278568	cg04349673	RALGAPA1	0.212888592	-4.373215862	3.436727856	0.001256595	0.999978601	-2.314851435
chr10	21783855	cg22889755	C10orf114	0.522054217	-3.227326707	3.436216411	0.001258481	0.999978601	-2.315515773
chr19	54038830	cg04709423	ZNF331	0.310601717	2.30276212	3.435881736	0.001259717	0.999978601	-2.315950476
chr1	75863733	cg14495597	SLC44A5	0.325762008	2.139781558	3.43584855	0.001259839	0.999978601	-2.31599358
chr5	55247856	cg22629424	IL6ST	-0.404450357	2.171644875	-3.435237227	0.0012621	0.999978601	-2.316787573
chr11	78295329	cg02424858		-0.604066132	2.013885085	-3.434939262	0.001263203	0.999978601	-2.317174554
chr2	216743964	cg01667249	AC122136.3	0.300536208	2.162989278	3.434644469	0.001264296	0.999978601	-2.317557403
chr6	148701010	cg01025794	SASH1	-0.260724691	3.147100217	-3.434376504	0.001265289	0.999978601	-2.3179054
chr16	78133395	cg05979819	WWOX	0.422550499	-4.398691264	3.434360526	0.001265349	0.999978601	-2.31792615
chr10	118893174	cg06611922		-0.531573608	-2.661311014	-3.433454841	0.001268713	0.999978601	-2.319102255
chr12	131644235	cg07855074		-0.382672577	2.227149312	-3.431888972	0.00127455	0.999978601	-2.321135385
chr16	2660277	cg06127746	AC141586.5	-0.300816024	2.411354138	-3.430802215	0.001278616	0.999978601	-2.322546229
chr15	83297435	cg26069067	CPEB1	-0.307797248	2.05266486	-3.430751229	0.001278807	0.999978601	-2.322612417
chr2	95788174	cg14167525	MRPS5	0.217281531	1.568742669	3.430220879	0.001280796	0.999978601	-2.323300861
chr11	13484955	cg25261907	BTBD10	0.51405471	-4.913777424	3.429830436	0.001282262	0.999978601	-2.323807667
chr1	10093239	cg15707544	UBE4B	-0.488254662	-2.154842192	-3.429825184	0.001282282	0.999978601	-2.323814484
chr1	6573589	cg07455417	PLEKHG5	0.254120955	2.415371629	3.429288753	0.001284299	0.999978601	-2.32451075
chr7	7569137	cg05274035		0.408771954	2.689387923	3.428947322	0.001285584	0.999978601	-2.324953892
chr19	4311154	cg16578496		0.266826254	2.746152383	3.42876304	0.001286278	0.999978601	-2.325193065
chr8	144198810	cg01771479		-0.274469658	-3.133818538	-3.428547383	0.001287091	0.999978601	-2.325472952
chr18	2946891	cg00597457		-0.267340416	2.990729392	-3.428063853	0.001288916	0.999978601	-2.326100468
chr1	100731476	cg11820522	RP11-305E17.6,RTCD1	-0.280127731	-4.232265319	-3.426735075	0.001293942	0.999978601	-2.327824762
chr2	25044265	cg09469318	CENPO,ADCY3	0.354183773	3.306818176	3.426393096	0.001295239	0.999978601	-2.328268491
chr18	56018010	cg20628541		-0.320661427	2.812835888	-3.425764035	0.001297627	0.999978601	-2.329084675
chr1	29460817	cg06155303		-0.49847382	0.955169825	-3.425572536	0.001298355	0.999978601	-2.329333128
chr2	264341	cg00114724	SH3YL1,ACP1	0.514110157	-4.809624798	3.425367404	0.001299136	0.999978601	-2.329599261
chr7	36546644	cg01934258		0.328100439	1.980199519	3.425025146	0.001300438	0.999978601	-2.330043286
chr2	66298217	cg03819089		0.379827362	2.481099567	3.424804417	0.001301279	0.999978601	-2.330329638
chr11	101018199	cg08636886	RP11-788M5.3	0.367800316	2.047193581	3.42090187	0.00131623	0.999978601	-2.335391252
chr6	150877946	cg03911350		-0.496821396	2.069844521	-3.420488279	0.001317824	0.999978601	-2.335927553
chr2	191221162	cg22626764	INPP1	-0.414769822	2.304690565	-3.420408636	0.001318132	0.999978601	-2.336030822
chr2	237489107	cg22908000	CXCR7	-0.323359412	2.701061987	-3.419344022	0.001322244	0.999978601	-2.337411175
chr17	7762101	cg13758611	LSMD1,CYB5D1	-0.307119019	1.690513402	-3.418847812	0.001324165	0.999978601	-2.338054493
chr20	44509818	cg25326283	ZSWIM1	-0.299181622	-4.035624397	-3.417594128	0.001329031	0.999978601	-2.33967969
chr11	1503182	cg02561469	MOB2	0.246789236	2.533013069	3.417355079	0.00132996	0.999978601	-2.339989552
chr16	12365225	cg13673991		0.308607144	2.278804548	3.416959404	0.0013315	0.999978601	-2.34050242
chr18	46872231	cg10023087	DYM	0.47291226	2.50960319	3.416211975	0.001334414	0.999978601	-2.341471164
chr6	37139433	cg20449483	PIM1	-0.231933605	-3.951119352	-3.415939087	0.00133548	0.999978601	-2.341824835
chr6	133672385	cg02965931	EYA4	-0.245630725	2.05246635	-3.415663697	0.001336556	0.999978601	-2.342181736
chr7	105516985	cg17331461	ATXN7L1,CDHR3	-0.614180137	-1.655295757	-3.414554489	0.001340898	0.999978601	-2.343619146
chr6	30640209	cg05948527		0.357367658	-3.775055384	3.414212996	0.001342238	0.999978601	-2.344061647
chr14	69161648	cg13508672	RAD51B	0.278479075	2.540428408	3.413224581	0.001346122	0.999978601	-2.345342324
chr19	44775952	cg26367318	ZNF233	0.349047545	3.159416372	3.412242808	0.001349991	0.999978601	-2.346614256
chr6	30292220	cg00355447	HCG17,HCG18	-0.496211458	3.1937731	-3.411900568	0.001351342	0.999978601	-2.347057609
chr6	29408666	cg04419551	OR10C1,OR11A1,OR12D3	-0.343243031	3.049100411	-3.411094346	0.00135453	0.999978601	-2.348101962
chr15	93679543	cg20317418		-0.331514728	1.752009976	-3.410916245	0.001355235	0.999978601	-2.348332655
chr2	204192854	cg05983229	ABI2	0.620740775	-4.300698502	3.410375593	0.001357378	0.999978601	-2.349032931
chr1	38289297	cg06667187		0.353678419	3.070745555	3.409918394	0.001359193	0.999978601	-2.349625081
chr20	10200617	cg02071463	RP5-839B4.7,SNAP25	0.267835542	-0.750839199	3.409586376	0.001360512	0.999978601	-2.350055081
chr9	78507533	cg13670316	PCSK5	0.287061253	-3.79397275	3.409346327	0.001361467	0.999978601	-2.350365962
chr15	85258669	cg05789909	SEC11A	0.273873295	-3.917066882	3.407411533	0.001369184	0.999978601	-2.35287135
chr8	1713012	cg26975524	CLN8,CTD-2336O2.1	0.337164553	1.073526503	3.407219389	0.001369953	0.999978601	-2.353120131
chr13	73005899	cg23205092		0.375483743	2.267892202	3.40663338	0.0013723	0.999978601	-2.353878838
chr17	65339476	cg24977432		-0.234967044	2.68254835	-3.406391906	0.001373268	0.999978601	-2.354191459
chr2	218734394	cg02948086	TNS1	0.256354319	2.574908061	3.406164843	0.001374179	0.999978601	-2.354485417
chr15	49715415	cg26070824	FGF7,C15orf33	0.410484792	1.692090669	3.405841658	0.001375477	0.999978601	-2.354903801
chr18	19716756	cg07425326		0.296176853	1.945856052	3.405506194	0.001376825	0.999978601	-2.355338066
chr12	6861825	cg20642765	MLF2	0.398209343	-3.70269538	3.405427972	0.001377139	0.999978601	-2.355439323
chr6	74407227	cg06340118	RP11-553A21.3	0.386523204	0.836406353	3.405397665	0.001377261	0.999978601	-2.355478555
chr1	22379950	cg23979451	CDC42	0.389087577	-3.089184163	3.404786135	0.001379723	0.999978601	-2.356270141
chr17	10782844	cg01715795		-0.318023305	-0.545699668	-3.404706989	0.001380042	0.999978601	-2.356372586
chr5	151903736	cg18552453		-0.231705598	1.623574679	-3.404502199	0.001380867	0.999978601	-2.356637658
chr2	207079809	cg01599492	GPR1	0.352928089	1.935797696	3.403839628	0.001383541	0.999978601	-2.357495224
chr6	38666594	cg08713081		0.86076238	2.225268003	3.40368125	0.001384181	0.999978601	-2.357700203
chr11	8933980	cg00186954	ST5,AKIP1	-0.427427667	2.151683674	-3.403397775	0.001385327	0.999978601	-2.358067079
chr10	131762636	cg20088005	EBF3	0.494774893	-4.489816164	3.402567421	0.001388689	0.999978601	-2.35914166
chr1	113230380	cg09006696	MOV10	0.343327582	2.615984681	3.402247258	0.001389988	0.999978601	-2.359555965
chr14	106963846	cg13834398	IGHV1-45,LINC00221	-0.486743497	0.688888503	-3.402240295	0.001390016	0.999978601	-2.359564975
chr13	73743377	cg26531076	RNU7-89P	0.260060165	3.123925675	3.401667893	0.00139234	0.999978601	-2.360305649
chr3	137725933	cg16240260		0.49983842	0.933176629	3.400952606	0.00139525	0.999978601	-2.361231146
chr11	73372479	cg09185399	PLEKHB1	-0.301624153	-4.041327074	-3.400663294	0.001396428	0.999978601	-2.36160546
chr14	51566480	cg21547859		0.315424882	2.538754888	3.399412054	0.001401536	0.999978601	-2.363224183
chr7	131342552	cg06758171		0.289253444	2.862445822	3.398615316	0.001404798	0.999978601	-2.364254799
chr12	47473188	cg24498349	AMIGO2,FAM113B	-0.256160375	-4.060124014	-3.398553705	0.001405051	0.999978601	-2.364334491
chr15	79164980	cg23623458	MORF4L1	-0.393735467	-2.425035419	-3.397907154	0.001407703	0.999978601	-2.36517076
chr6	22838771	cg20346869		0.388173202	2.219484511	3.396853643	0.001412036	0.999978601	-2.36653327
chr6	163675048	cg25412448	PACRG	0.286461027	1.476454142	3.396798818	0.001412262	0.999978601	-2.366604171
chr19	42026012	cg02831521		0.314612239	0.909790722	3.396585646	0.00141314	0.999978601	-2.366879846
chr13	113185779	cg24985287	TUBGCP3	0.545156428	1.694028985	3.396204984	0.00141471	0.999978601	-2.367372103
chr3	113187660	cg10868218	SPICE1	0.32057822	2.455435951	3.394895322	0.001420123	0.999978601	-2.369065542
chr1	53608962	cg08037774	SLC1A7	0.27445895	2.46213757	3.394784143	0.001420584	0.999978601	-2.369209289
chr19	2478005	cg12511848	GADD45B	0.483321165	-2.535222588	3.394042004	0.001423661	0.999978601	-2.370168777
chr17	3761220	cg05206941		0.253135232	1.645786505	3.393456526	0.001426093	0.999978601	-2.370925666
chr6	111580469	cg11549975	KIAA1919,RP11-428F8.2	0.433227302	-3.011161228	3.392562362	0.001429816	0.999978601	-2.372081516
chr6	2931549	cg00907833		-0.60089135	2.26554142	-3.392516571	0.001430006	0.999978601	-2.372140706
chr5	43514915	cg12998533	C5orf34,RP11-159F24.5,RP11-159F24.6	-0.238076717	-4.308733935	-3.392388437	0.001430541	0.999978601	-2.372306329
chr11	61560382	cg16916522	FEN1,MIR611,FADS2,C11orf10	-0.394647935	-3.582203119	-3.391859994	0.001432746	0.999978601	-2.372989358
chr18	33732642	cg12224624	ELP2	0.327030594	2.814191321	3.391458829	0.001434422	0.999978601	-2.373507847
chr1	174227525	cg27395785	RABGAP1L	0.426824207	-0.121594078	3.391017102	0.00143627	0.999978601	-2.374078736
chr3	184290594	cg13748287		-0.3169181	2.206280418	-3.391006525	0.001436314	0.999978601	-2.374092405
chr19	54515169	cg05308495		-0.519122435	0.782062801	-3.390085623	0.001440174	0.999978601	-2.375282484
chr14	103335486	cg16003583	TRAF3	0.275980228	1.76714242	3.389365733	0.001443198	0.999978601	-2.376212708
chr22	20861714	cg15929327	MED15	-0.25203721	-3.702469538	-3.389286003	0.001443533	0.999978601	-2.376315728
chr6	37226140	cg10290928	TMEM217	-0.446695215	-3.279720965	-3.389066069	0.001444459	0.999978601	-2.376599904
chr5	6378647	cg21512771	MED10	0.492344237	-4.145951793	3.388676299	0.0014461	0.999978601	-2.377103506
chr8	33456107	cg14890736	DUSP26	0.337102244	2.164387216	3.388049831	0.001448742	0.999978601	-2.377912886
chr17	59539397	cg24030622		-0.455503155	-2.226197333	-3.386798852	0.00145403	0.999978601	-2.379528944
chr2	288113	cg08677375	FAM150B,AC079779.4	0.4627455	-4.827383065	3.385409639	0.001459925	0.999978601	-2.381323305
chr14	102714032	cg04579899	MOK	0.227553272	2.535333826	3.385139227	0.001461075	0.999978601	-2.381672545
chr4	1041044	cg01321174		0.328942774	0.62491097	3.384969971	0.001461795	0.999978601	-2.381891137
chr15	75748421	cg25697800	SIN3A	0.328796785	-4.157716698	3.3840729	0.001465619	0.999978601	-2.383049617
chr20	61721013	cg07517040		0.258076307	2.400962946	3.3839525	0.001466132	0.999978601	-2.383205092
chr6	122531803	cg18916829	RNU1-18P	-0.30571241	2.273245736	-3.383950385	0.001466142	0.999978601	-2.383207824
chr5	108652488	cg26621431	CTD-2587M2.1	-0.259146107	2.622725665	-3.382716569	0.001471417	0.999978601	-2.384800959
chr1	87586929	cg04783161		0.288876855	2.725990055	3.382185847	0.001473692	0.999978601	-2.385486172
chr2	159450691	cg18828816	PKP4	0.232948562	3.101050244	3.381579397	0.001476296	0.999978601	-2.386269105
chr12	18608819	cg14069622	PIK3C2G	0.363990201	2.233185777	3.380207844	0.0014822	0.999978601	-2.388039591
chr19	14117472	cg21037773	RFX1	0.480507232	-4.873236986	3.379634926	0.001484673	0.999978601	-2.388779066
chr7	73256820	cg23479697	WBSCR27	0.490714249	-3.609309803	3.379461401	0.001485423	0.999978601	-2.389003029
chr12	50794552	cg22521118	LARP4	0.300514264	-3.09344393	3.37925505	0.001486315	0.999978601	-2.389269351
chr8	41763066	cg25038476		0.193457686	1.353542075	3.378226308	0.00149077	0.999978601	-2.390596985
chr5	9361881	cg26122203		0.300688973	-0.842141979	3.377367263	0.0014945	0.999978601	-2.391705496
chr3	45430029	cg10731910	LARS2	0.37159163	-3.578408993	3.37723055	0.001495094	0.999978601	-2.3918819
chr12	32914854	cg18215153		0.283883867	-4.414904685	3.377033964	0.001495949	0.999978601	-2.392135555
chr16	52108007	cg05857126	RP11-152O14.5	0.400183577	2.545876173	3.376202615	0.001499571	0.999978601	-2.39320818
chr1	23345709	cg04886391	KDM1A	-0.52557003	-2.989234971	-3.376115565	0.001499951	0.999978601	-2.393320489
chr14	21100888	cg18415585		-0.725347514	-0.291750384	-3.376063338	0.001500178	0.999978601	-2.393387868
chr7	101656975	cg12524865	CUX1	-0.617240887	3.057872771	-3.376016035	0.001500385	0.999978601	-2.393448895
chr3	195857857	cg08761643		0.284962654	2.758223151	3.375601613	0.001502194	0.999978601	-2.393983542
chr12	66524651	cg27481639	LLPH,RP11-745O10.2,RP11-745O10.4,TMBIM4	0.446501533	-3.259512571	3.375528678	0.001502513	0.999978601	-2.394077634
chr5	71603588	cg15913645	MRPS27	0.384785811	-3.051532938	3.375298287	0.00150352	0.999978601	-2.394374848
chr1	13977809	cg07516685		-0.310510322	2.046466007	-3.374403766	0.001507436	0.999978601	-2.395528742
chr16	14368584	cg23701573	Y_RNA	-0.251473031	2.699864459	-3.374376455	0.001507555	0.999978601	-2.395563969
chr2	145279217	cg10369145	ZEB2	-0.385679067	2.402856898	-3.373919678	0.001509559	0.999978601	-2.396153145
chr6	99276866	cg00732251		0.263356713	-1.985480641	3.373355471	0.001512037	0.999978601	-2.396880845
chr19	41102858	cg10146402	LTBP4	-0.213571914	-1.109783543	-3.371339852	0.001520921	0.999978601	-2.399480149
chr16	81130092	cg07238189	GCSH	0.395649233	-3.145761955	3.371165994	0.00152169	0.999978601	-2.399704325
chr22	49194932	cg14695024		0.27024236	2.60872851	3.371120277	0.001521892	0.999978601	-2.399763272
chr3	147113918	cg12892506	ZIC4,ZIC1	-0.380715313	-3.458133968	-3.369654657	0.001528388	0.999978601	-2.401652875
chr3	66024017	cg14305264	MAGI1	0.344535305	-3.936345772	3.369193956	0.001530435	0.999978601	-2.402246784
chr1	212619763	cg17132364		0.265466637	2.442350458	3.369014783	0.001531232	0.999978601	-2.402477754
chr5	60652980	cg03569471		-0.341957935	3.2657416	-3.367513622	0.001537924	0.999978601	-2.404412699
chr3	138433416	cg07507705	PIK3CB	-0.326941156	2.615452192	-3.365930088	0.001545013	0.999978601	-2.40645345
chr2	242295778	cg26202358	FARP2	0.396563794	-3.038106914	3.36545619	0.001547141	0.999978601	-2.407064103
chr11	11409294	cg18090970		0.345816524	1.651866442	3.365353926	0.0015476	0.999978601	-2.407195874
chr8	94929798	cg03463578	PDP1	0.535516393	-4.875808541	3.365102859	0.001548729	0.999978601	-2.407519376
chr5	138161390	cg15619150	CTNNA1	0.459270207	1.678957579	3.364345352	0.001552139	0.999978601	-2.40849537
chr13	114030637	cg14614537		0.297478816	1.448389134	3.364077128	0.001553348	0.999978601	-2.408840937
chr9	16885285	cg05896473		-0.386009686	-3.429175138	-3.363196203	0.001557326	0.999978601	-2.409975801
chr1	220132478	cg01971120	SLC30A10	-0.288982612	2.057004784	-3.362436725	0.001560763	0.999978601	-2.410954115
chr12	48551378	cg05728519	ASB8	-0.31269741	-4.393105965	-3.362070823	0.001562421	0.999978601	-2.411425418
chr1	2033165	cg09304457	PRKCZ	0.325215828	3.011128614	3.362004234	0.001562723	0.999978601	-2.411511185
chr2	220554156	cg03476851	AC009502.4	-0.375164165	2.555120827	-3.361920572	0.001563102	0.999978601	-2.411618943
chr4	111120056	cg26225025	ELOVL6	-0.309924662	-3.205179681	-3.361044064	0.001567084	0.999978601	-2.412747831
chr1	245135120	cg18240277	EFCAB2	0.368790296	-2.86362043	3.36031093	0.001570421	0.999978601	-2.413691972
chr17	78234799	cg22935501	RNF213	0.474643426	-4.171737115	3.359914124	0.00157223	0.999978601	-2.41420295
chr17	61576714	cg02293222	ACE	0.544090295	1.184250157	3.358173406	0.00158019	0.999978601	-2.416444239
chr9	91722423	cg14303187	RP11-82L18.2,SHC3	0.411784694	2.082338756	3.357578057	0.001582921	0.999978601	-2.417210685
chr2	190656652	cg02659379	PMS1	0.312334245	2.630752278	3.357216864	0.001584581	0.999978601	-2.417675655
chr1	117214228	cg20632224	MIR320B1	-0.262869361	1.22391035	-3.356904508	0.001586017	0.999978601	-2.418077739
chr12	76327269	cg24100954	RP11-114H23.1	0.391421133	1.873139832	3.355813829	0.001591041	0.999978601	-2.419481613
chr15	65477998	cg06227920	CLPX	0.488054203	-3.250595113	3.355255473	0.001593619	0.999978601	-2.420200235
chr9	133838515	cg07784926		0.29715374	0.903599504	3.354672477	0.001596315	0.999978601	-2.420950518
chr2	242396595	cg07669822	FARP2	-0.526375576	-3.313400905	-3.354562025	0.001596827	0.999978601	-2.421092657
chr5	74064943	cg18686905	NSA2	0.45531889	1.762448041	3.354324902	0.001597925	0.999978601	-2.421397802
chr6	35782416	cg15226898	LHFPL5	0.329908105	1.940348739	3.353953637	0.001599646	0.999978601	-2.421875552
chr5	74807535	cg08957039	POLK,COL4A3BP	0.423404931	-4.902282929	3.352672171	0.001605599	0.999978601	-2.423524402
chr12	25672971	cg12804941	IFLTD1	0.267784505	2.662062071	3.352311742	0.001607277	0.999978601	-2.423988117
chr12	133464665	cg10223066	CHFR,RP11-46H11.12,RP11-46H11.5	0.603984842	-4.582327313	3.352267492	0.001607483	0.999978601	-2.424045047
chr7	105925132	cg10618262	NAMPT	0.440926224	-2.80813828	3.35201446	0.001608662	0.999978601	-2.424370574
chr11	60050143	cg22311510	MS4A4A	-0.486599455	2.469936963	-3.350367385	0.001616359	0.999978601	-2.426489314
chr1	64935571	cg01393233	CACHD1	0.248018656	-4.240934343	3.350326924	0.001616548	0.999978601	-2.426541357
chr4	73994070	cg11354254	ANKRD17	0.590748213	1.977233007	3.350192225	0.001617179	0.999978601	-2.426714609
chr1	3155161	cg09282201	PRDM16	-0.291895713	2.785452394	-3.349854846	0.001618761	0.999978601	-2.427148541
chr7	27224120	cg19580241	HOXA11-AS,HOXA11	0.565396148	-4.164057042	3.349400918	0.001620891	0.999978601	-2.427732349
chr3	130811010	cg17784070	NEK11	-0.457653104	2.445835558	-3.348614039	0.00162459	0.999978601	-2.4287443
chr1	40723960	cg03982820	ZMPSTE24,RP1-39G22.7	0.501834755	-3.445540736	3.348268672	0.001626217	0.999978601	-2.429188421
chr18	5628468	cg01065349	EPB41L3	0.236712375	-3.568573921	3.347895905	0.001627973	0.999978601	-2.429667757
chr10	10355455	cg12632208		0.457702153	2.131386973	3.346871561	0.00163281	0.999978601	-2.430984838
chr8	38635967	cg14100351	TACC1	-0.309041223	2.588729468	-3.346809748	0.001633103	0.999978601	-2.43106431
chr10	4556266	cg05691098	U6	0.350078433	3.031499104	3.34615939	0.001636181	0.999978601	-2.431900438
chr17	6947323	cg13181928	SLC16A11	0.253299009	-3.724835658	3.345333989	0.001640097	0.999978601	-2.432961512
chr10	131686574	cg09515665		0.303401338	3.138316502	3.345154811	0.001640948	0.999978601	-2.433191837
chr19	8570921	cg24327541		0.422319915	-4.571075325	3.344352264	0.001644765	0.999978601	-2.434223409
chr18	8705229	cg14539861	SOGA2	0.472711865	-3.815396379	3.343662562	0.001648052	0.999978601	-2.435109855
chr8	33539222	cg18565280	RP11-317N12.1	-0.390520926	-4.130333977	-3.343077642	0.001650845	0.999978601	-2.435861571
chr12	101045766	cg20215152		-0.260808571	0.716611309	-3.342957782	0.001651417	0.999978601	-2.436015604
chr10	91011863	cg12143181	LIPA	0.339165633	-4.540602424	3.342786906	0.001652234	0.999978601	-2.436235194
chr7	157476329	cg17799033		0.343948718	-2.623919496	3.341845798	0.001656741	0.999978601	-2.437444514
chr6	41889915	cg10972408	MED20,BYSL	0.304823415	-4.156294115	3.341817883	0.001656875	0.999978601	-2.437480382
chr1	47915647	cg00256155		-0.503644208	-1.503450389	-3.341383435	0.001658959	0.999978601	-2.438038599
chr14	36985905	cg13980454	NKX2-1,RP11-896J10.3	-0.292667208	0.22902708	-3.340975966	0.001660916	0.999978601	-2.438562124
chr10	135178849	cg19115690		0.285549891	2.375587588	3.340931726	0.001661129	0.999978601	-2.438618962
chr10	129379353	cg12072262		0.399656829	1.560829859	3.340603195	0.001662709	0.999978601	-2.439041045
chr11	59230911	cg15876422		0.262854965	2.954277314	3.340510936	0.001663153	0.999978601	-2.439159572
chr3	127317466	cg15057726	MCM2,TPRA1	-0.395058023	-4.078290334	-3.340493098	0.001663238	0.999978601	-2.439182489
chr10	44145111	cg00486708	ZNF32,ZNF32-AS3	-0.334834496	2.913101784	-3.34045209	0.001663436	0.999978601	-2.439235172
chr22	36425329	cg23487067	RBFOX2	-0.238020378	-4.022604919	-3.339932994	0.001665936	0.999978601	-2.439902039
chr3	39476251	cg16280624		0.248102536	2.0243704	3.339910509	0.001666044	0.999978601	-2.439930924
chr18	76925105	cg17411642	ATP9B	-0.367466933	2.659672969	-3.339855398	0.00166631	0.999978601	-2.44000172
chr14	95624149	cg08184640	DICER1,DICER1-AS1	0.264169134	-4.463728196	3.339145524	0.001669735	0.999978601	-2.440913596
chr4	83720054	cg02442412	SCD5	-0.520365266	-2.643587591	-3.338679413	0.001671988	0.999978601	-2.441512302
chr17	19990302	cg04554564	SPECC1	-0.321939535	2.311819029	-3.338644939	0.001672155	0.999978601	-2.441556581
chr2	102314611	cg27093989	MAP4K4	-0.331242729	-3.727862242	-3.338048131	0.001675044	0.999978601	-2.442323109
chr4	1352170	cg09675295	AC078852.2,KIAA1530	0.272929741	2.990214929	3.337893627	0.001675793	0.999978601	-2.442521543
chr19	8657742	cg22599422	ADAMTS10	-0.257936272	-3.481367286	-3.337566618	0.001677379	0.999978601	-2.442941516
chr8	114612425	cg09927716	RP11-67H2.1	0.240783996	1.963487833	3.33670475	0.001681565	0.999978601	-2.444048321
chr5	1444878	cg26205131	SLC6A3	-0.31952983	-4.454494582	-3.33614958	0.001684266	0.999978601	-2.444761205
chr7	45026583	cg02422847	SNORA9	-0.271605638	-3.096943439	-3.335890319	0.001685529	0.999978601	-2.445094101
chr17	30814814	cg19634527		-0.343692405	-1.288259616	-3.335611262	0.00168689	0.999978601	-2.445452404
chr2	183386928	cg26465666	PDE1A	0.526467461	-0.151056713	3.335046271	0.001689648	0.999978601	-2.446177803
chr12	54655026	cg22478094	RP11-968A15.2,CBX5	0.232947974	1.887386723	3.334823512	0.001690736	0.999978601	-2.446463792
chr8	98786458	cg01916041	LAPTM4B	0.231596433	2.410223579	3.334662788	0.001691522	0.999978601	-2.446670133
chr10	43571650	cg01289552	RET	-0.330555542	0.634053572	-3.334546655	0.00169209	0.999978601	-2.446819225
chr6	30181173	cg12103149	TRIM26	0.543342391	-4.878070713	3.334424981	0.001692685	0.999978601	-2.446975427
chr3	32941756	cg21653365		-0.340898925	2.938048673	-3.33410239	0.001694265	0.999978601	-2.447389552
chr6	138244267	cg00281348		0.42066289	1.433673063	3.333980738	0.00169486	0.999978601	-2.447545719
chr4	69537828	cg24443140	UGT2B15	0.314421463	2.611303315	3.333935526	0.001695082	0.999978601	-2.447603757
chr11	65339774	cg20184045	FAM89B,SSSCA1	0.289639131	-3.872557118	3.333924668	0.001695135	0.999978601	-2.447617694
chr6	150177909	cg23852415	LRP11	0.340029837	2.642171667	3.332864214	0.001700339	0.999978601	-2.448978904
chr10	30348294	cg08461107	KIAA1462	0.388629193	-3.523208799	3.332450337	0.001702374	0.999978601	-2.449510114
chr18	77645531	cg25458083		0.315807754	2.07139864	3.33242073	0.00170252	0.999978601	-2.449548114
chr12	113376135	cg25319449	OAS3,RP1-71H24.1	-0.26632431	-4.667165302	-3.332127712	0.001703962	0.999978601	-2.449924183
chr1	207039302	cg23282674	IL20	-0.292156172	2.11870575	-3.331867224	0.001705245	0.999978601	-2.450258491
chr5	25299693	cg22294319	RP11-192H6.2,RP11-184E9.1	-0.536167549	1.344360647	-3.331627994	0.001706424	0.999978601	-2.450565508
chr8	21345317	cg01560046		0.268961284	1.812884101	3.33162179	0.001706455	0.999978601	-2.45057347
chr6	105628017	cg13357482	POPDC3	0.566783379	-5.133626038	3.331104945	0.001709005	0.999978601	-2.451236733
chr22	44208382	cg14690827	EFCAB6,RP3-388M5.9	0.538032213	-4.967952397	3.330997242	0.001709537	0.999978601	-2.451374942
chr1	247579312	cg21919599	NLRP3	-0.401121197	-4.310477225	-3.330831314	0.001710357	0.999978601	-2.451587865
chr16	2509755	cg05832487	RP11-715J22.4,C16orf59	-0.263427294	-3.812754029	-3.330696974	0.001711021	0.999978601	-2.451760249
chr6	162864598	cg00239882	PARK2	0.198030903	1.859891532	3.330471741	0.001712135	0.999978601	-2.452049262
chr7	56174311	cg17755880	CHCHD2	0.496438211	-4.698342524	3.330065454	0.001714146	0.999978601	-2.452570577
chr2	54087066	cg19961545	GPR75,ASB3	0.367266951	2.670916091	3.329961251	0.001714662	0.999978601	-2.452704278
chr3	64663714	cg05668317	ADAMTS9	-0.337907874	2.27575184	-3.329918455	0.001714874	0.999978601	-2.452759189
chr13	111365705	cg25989856	CARS2,ING1	-0.339967799	-3.464490183	-3.329436122	0.001717265	0.999978601	-2.453378036
chr7	14938410	cg14474743	DGKB	0.346436401	2.286950828	3.329312517	0.001717878	0.999978601	-2.453536619
chr5	57756537	cg00580230	PLK2	0.491703495	-4.96219974	3.329049591	0.001719183	0.999978601	-2.45387394
chr7	156409287	cg12424088	AC073871.2	-0.543751069	-2.002135266	-3.328889764	0.001719977	0.999978601	-2.454078986
chr10	54068462	cg23584332	RP11-573I11.2	-0.322034	-3.880439723	-3.3285342	0.001721745	0.999978601	-2.454535131
chr2	106721264	cg26154135	UXS1	-0.303824684	2.897101441	-3.328019471	0.001724306	0.999978601	-2.45519543
chr11	19367621	cg00589305		0.434325761	-0.155649251	3.327969844	0.001724553	0.999978601	-2.45525909
chr3	154604532	cg24802517		-0.366779474	2.367928224	-3.327805679	0.001725371	0.999978601	-2.455469672
chr6	28584081	cg15967709	SCAND3	-0.51568121	-1.096855981	-3.325017041	0.00173932	0.999978601	-2.459046148
chr16	20752857	cg04204072	THUMPD1,ACSM3	0.306305119	-4.125205548	3.324897511	0.00173992	0.999978601	-2.459199419
chr16	29990795	cg24300703	TAOK2	0.258289067	2.563895219	3.323647733	0.001746209	0.999978601	-2.46080186
chr8	142030550	cg15421701		-0.2927995	3.506632893	-3.323368544	0.001747616	0.999978601	-2.461159798
chr12	114847438	cg19290410	RP11-385N17.1,TBX5	0.255444918	-3.967347024	3.322800647	0.001750483	0.999978601	-2.461887838
chr15	85523546	cg09314071	PDE8A	-0.289207383	-4.213321076	-3.322008637	0.001754488	0.999978601	-2.462903106
chr1	227696353	cg00436883	AL451054.1	0.261500559	2.343086778	3.321925862	0.001754907	0.999978601	-2.463009207
chr12	16064153	cg09525523	DERA	-0.579789447	-2.170191008	-3.320973205	0.001759738	0.999978601	-2.464230262
chr4	152284000	cg16677596		-0.449719558	-4.249021028	-3.320450966	0.001762391	0.999978601	-2.464899574
chr13	99340714	cg20568691	SLC15A1	-0.361916313	1.640708489	-3.320169055	0.001763825	0.999978601	-2.465260859
chr5	68788113	cg16151977	OCLN,RP11-241G9.3	0.220013514	-3.721114148	3.319919743	0.001765094	0.999978601	-2.465580355
chr7	72992722	cg21936550	TBL2	-0.493905299	-3.726676636	-3.319909956	0.001765144	0.999978601	-2.465592897
chr2	38978678	cg09181878	SRSF7,GEMIN6	0.580380645	-4.568850506	3.319734048	0.00176604	0.999978601	-2.465818319
chr2	122410280	cg14683520	AC018737.1	0.308176741	2.746786646	3.319305848	0.001768223	0.999978601	-2.466367029
chr5	142784019	cg01967637	NR3C1	0.34245521	-1.807913739	3.318869289	0.001770451	0.999978601	-2.466926419
chr5	139125903	cg14488592	CTB-35F21.2	-0.295449475	-4.178127319	-3.318533368	0.001772167	0.999978601	-2.467356835
chr20	9820740	cg27281882	PAK7	0.335785104	1.687783599	3.31852234	0.001772223	0.999978601	-2.467370965
chr2	88839416	cg12181064	AC104134.2	-0.282103897	2.886244284	-3.318494987	0.001772363	0.999978601	-2.467406011
chr22	30885012	cg23383138	SEC14L4,MTMR3	0.27600718	1.967295367	3.318472734	0.001772477	0.999978601	-2.467434523
chr20	42940274	cg02962499	FITM2	0.280855713	-2.049894618	3.317987585	0.001774958	0.999978601	-2.46805611
chr3	100053488	cg23538618	NIT2	0.504584835	-3.914729878	3.317364138	0.001778152	0.999978601	-2.468854832
chr8	92260185	cg15501187	SLC26A7	-0.403140886	2.537896184	-3.316968965	0.00178018	0.999978601	-2.469361072
chr10	79745423	cg03341937	POLR3A	0.367949927	2.955974084	3.316385866	0.001783175	0.999978601	-2.470108012
chr6	30588193	cg02172885	MRPS18B	-0.461630921	1.480738973	-3.316098356	0.001784654	0.999978601	-2.470476286
chr11	19764445	cg25390510		-0.282052723	-4.305914839	-3.316055833	0.001784873	0.999978601	-2.470530754
chr15	58358310	cg04978384	ALDH1A2,CTD-2330J20.2	0.407585354	-2.938205911	3.315470591	0.001787887	0.999978601	-2.471280353
chr9	138451643	cg27540686		0.297813383	0.772254762	3.314729116	0.001791712	0.999978601	-2.472229982
chr12	11816105	cg16531222	ETV6	-0.3912649	1.606730767	-3.314417	0.001793325	0.999978601	-2.472629693
chr17	32611290	cg16764236	CCL11	-0.214960934	1.737910508	-3.314249224	0.001794192	0.999978601	-2.472844549
chr6	122792503	cg20882852	PKIB	-0.315208747	-3.537088538	-3.31412042	0.001794859	0.999978601	-2.473009493
chr1	52114041	cg07850114	OSBPL9	-0.394224358	1.831670466	-3.313293842	0.00179914	0.999978601	-2.474067935
chr3	101622412	cg16381332		-0.366609979	1.83877527	-3.313213276	0.001799557	0.999978601	-2.474171095
chr13	111089028	cg12446198		-0.357560728	2.598043883	-3.312848029	0.001801452	0.999978601	-2.474638758
chr21	19617873	cg11433319	CHODL	-0.539178836	-3.196147591	-3.311927504	0.001806237	0.999978601	-2.475817306
chr11	66406631	cg18430082	RBM4,RBM14-RBM4	-0.539485421	-2.53116705	-3.311238895	0.001809824	0.999978601	-2.476698844
chr14	105903533	cg14119543	MTA1	-0.325280371	2.788484385	-3.311205587	0.001809998	0.999978601	-2.476741482
chr6	30923327	cg04464085	HCG21	0.219119793	-3.372631749	3.31092532	0.00181146	0.999978601	-2.477100249
chr5	175970714	cg02334187	CDHR2	-0.187335987	-3.686758864	-3.31088977	0.001811646	0.999978601	-2.477145756
chr7	157834846	cg24254317		0.436757826	2.02354907	3.310777783	0.00181223	0.999978601	-2.477289105
chr1	230492944	cg22875527		-0.303255426	2.265569429	-3.310646556	0.001812915	0.999978601	-2.47745708
chr17	74272364	cg00950381	QRICH2	0.326102029	1.962913642	3.310051307	0.001816027	0.999978601	-2.478218984
chr19	56673751	cg16206405		-0.374990689	-4.044728644	-3.308756279	0.001822813	0.999978601	-2.479876393
chr2	61802897	cg20281397		-0.263308855	-3.188242204	-3.307861662	0.001827515	0.999978601	-2.481021191
chr6	31592864	cg26805346	PRRC2A	0.2634771	2.148479387	3.307637788	0.001828694	0.999978601	-2.481307651
chr13	110048876	cg26042417		0.207566267	2.281475673	3.30732336	0.00183035	0.999978601	-2.481709967
chr2	219648146	cg16605823	CYP27A1	0.354322841	3.099811612	3.307200538	0.001830998	0.999978601	-2.481867116
chr14	70884256	cg27064744	RP11-718G2.3,SYNJ2BP	0.393579171	2.390230441	3.306759167	0.001833326	0.999978601	-2.482431822
chr19	5253997	cg22950899		0.223969288	0.797818261	3.305897071	0.001837882	0.999978601	-2.483534731
chr14	81687483	cg01724067	GTF2A1	0.452843625	-4.981053483	3.305766411	0.001838573	0.999978601	-2.483701878
chr9	6758935	cg13875807	KDM4C	-0.358685202	-3.558192993	-3.305680802	0.001839026	0.999978601	-2.483811393
chr14	99903506	cg09279803	SETD3	0.357788345	2.462209095	3.30550071	0.00183998	0.999978601	-2.484041768
chr17	18210638	cg03540694	TOP3A	-0.484651373	2.895282868	-3.305426069	0.001840375	0.999978601	-2.484137249
chr3	73427829	cg04509104		0.315756124	2.90106324	3.305017137	0.001842543	0.999978601	-2.484660337
chr7	123290103	cg25541385		0.392801984	1.592260777	3.304886843	0.001843234	0.999978601	-2.484826998
chr13	40981916	cg23913867	RN7SKP2	-0.380443396	3.095922116	-3.304299012	0.001846355	0.999978601	-2.485578867
chr6	30069659	cg09791883		-0.405380683	-3.362652309	-3.303314469	0.001851594	0.999978601	-2.486838028
chr17	41322413	cg09019013	NBR1,BRCA1	0.487268816	-4.582617514	3.303233389	0.001852026	0.999978601	-2.486941717
chr2	144041845	cg21253499	ARHGAP15	-0.369144929	-1.831070901	-3.302000994	0.001858605	0.999978601	-2.488517629
chr20	40315094	cg05011750	U6	-0.296448702	2.8323028	-3.300956494	0.001864198	0.999978601	-2.489853081
chr3	136473489	cg09383169	RP11-102M11.2	-0.364356123	2.288970312	-3.300328513	0.001867569	0.999978601	-2.490655906
chr9	29079094	cg03011514		-0.325510448	2.288240554	-3.300124646	0.001868664	0.999978601	-2.49091652
chr7	42258034	cg25065054		0.348118905	2.489719055	3.299682958	0.00187104	0.999978601	-2.491481132
chr11	118035099	cg11560419	SCN2B	0.213565112	2.169994006	3.299156356	0.001873876	0.999978601	-2.492154248
chr20	55957021	cg10915015		-0.419944822	-3.688912373	-3.299068222	0.001874351	0.999978601	-2.492266899
chr18	34916814	cg12228319		-0.232441079	1.99756782	-3.298836553	0.0018756	0.999978601	-2.492563006
chr8	39806299	cg08904008	IDO2,RP11-44K6.3	-0.387009344	-2.973089831	-3.298551528	0.001877138	0.999978601	-2.492927299
chr17	53470397	cg24943736	MMD	-0.279346028	2.599169175	-3.298198065	0.001879047	0.999978601	-2.493379045
chr8	70550790	cg12413865	SULF1	-0.382861043	2.5288137	-3.297163214	0.001884646	0.999978601	-2.494701528
chr6	158589318	cg22229076	GTF2H5,SERAC1	-0.3206822	-3.48142203	-3.296919995	0.001885964	0.999978601	-2.495012324
chr9	5530860	cg09992140		-0.357667928	1.822438349	-3.296628171	0.001887547	0.999978601	-2.495385216
chr3	183893065	cg20683223	AP2M1	0.307216011	-4.353915136	3.296010817	0.0018909	0.999978601	-2.496174025
chr12	53845872	cg05193116	PCBP2,RP11-793H13.8	-0.361556028	-3.144499315	-3.295759657	0.001892266	0.999978601	-2.496494921
chr14	70234741	cg09871885	SRSF5	-0.32640928	-3.934815322	-3.295387995	0.001894288	0.999978601	-2.496969759
chr2	238875533	cg00535420	UBE2F	0.540804509	-4.791401143	3.295246383	0.001895059	0.999978601	-2.497150677
chr13	114212320	cg04530948		0.288165852	1.792881655	3.295194167	0.001895344	0.999978601	-2.497217385
chr15	65934422	cg25524136	SLC24A1	0.233562526	1.775524217	3.29489847	0.001896955	0.999978601	-2.497595144
chr1	43488142	cg07857942		0.208837079	2.361618146	3.294560416	0.001898799	0.999978601	-2.498026997
chr13	111720031	cg01060016		0.316490546	-3.503019203	3.294089302	0.001901372	0.999978601	-2.4986288
chr8	26724234	cg03651608	ADRA1A	-0.279646044	-3.616849838	-3.293711117	0.001903439	0.999978601	-2.499111868
chr3	142682956	cg04244372	RP11-372E1.6,PAQR9	0.536464664	-3.84706236	3.293476859	0.001904721	0.999978601	-2.499411084
chr16	89995975	cg14706519	RP11-566K11.2,TUBB3	0.321692332	0.627258653	3.293294732	0.001905718	0.999978601	-2.499643706
chr20	39321473	cg18616175		-0.656946205	-1.942369865	-3.293135827	0.001906588	0.999978601	-2.499846663
chr19	7187927	cg09985163		0.35686522	3.025719928	3.293073726	0.001906928	0.999978601	-2.499925979
chr21	34914662	cg16448960	GART,SON	0.521686097	-3.176549441	3.292830707	0.00190826	0.999978601	-2.500236357
chr8	57122990	cg01994308	PLAG1,CHCHD7	0.702936561	-1.150773753	3.292740244	0.001908757	0.999978601	-2.500351893
chr15	96871576	cg01213447	RP11-327J17.3	0.305255667	-3.061456179	3.292662735	0.001909182	0.999978601	-2.500450884
chr17	74070698	cg07274618	GALR2	-0.506760265	-2.774077444	-3.292487809	0.001910141	0.999978601	-2.500674285
chr12	94544425	cg13085980	PLXNC1	-0.277934668	-4.061710438	-3.292312494	0.001911104	0.999978601	-2.500898178
chr3	39222345	cg08688006		0.420824191	-3.874332145	3.292172541	0.001911872	0.999978601	-2.501076908
chr11	130185651	cg14482569	ZBTB44,RP11-121M22.1	-0.383100387	-0.290393695	-3.290763224	0.001919628	0.999978601	-2.502876522
chr1	153508713	cg09413557	S100A6	-0.229514908	-4.203813722	-3.290521153	0.001920963	0.999978601	-2.5031856
chr16	2517768	cg27534281	RP11-715J22.2	0.302736333	-4.117106015	3.290164129	0.001922934	0.999978601	-2.503641434
chr12	3566096	cg04941278		-0.332377102	-2.04611353	-3.289161124	0.001928481	0.999978601	-2.504921918
chr16	1657372	cg06730286	IFT140,LA16c-395F10.2	-0.295512453	2.760429255	-3.288549294	0.001931872	0.999978601	-2.505702929
chr10	34793792	cg02767104		0.311044873	2.401754016	3.288399909	0.001932701	0.999978601	-2.505893613
chr1	38231768	cg01796781	EPHA10	-0.298029735	-3.930827344	-3.288241567	0.00193358	0.999978601	-2.506095725
chr3	98312515	cg24043236	CPOX	0.421227858	-3.876025693	3.288081032	0.001934471	0.999978601	-2.506300633
chr9	36258437	cg16079066	GNE	0.449576802	-5.094855997	3.287999192	0.001934926	0.999978601	-2.506405092
chr8	134309851	cg13535985	NDRG1	0.424388868	-5.216690829	3.287377066	0.001938385	0.999978601	-2.507199129
chr4	166793979	cg24031967	TLL1	-0.277061053	-3.671899357	-3.287071924	0.001940083	0.999978601	-2.507588567
chr18	42792689	cg07752974		-0.215526719	2.432289981	-3.286112087	0.001945436	0.999978601	-2.508813462
chr9	101945602	cg25264799	RP11-96L7.2	0.34118299	2.452085135	3.285964625	0.00194626	0.999978601	-2.509001632
chr13	41345530	cg25410896	MRPS31	-0.346818272	-2.008409516	-3.285654028	0.001947995	0.999978601	-2.50939796
chr22	36537273	cg14415914	APOL3	0.22924836	2.875043067	3.285487316	0.001948928	0.999978601	-2.509610682
chr16	30389104	cg07506299	ZNF48,MYLPF	-0.381956875	-3.573828823	-3.284914324	0.001952135	0.999978601	-2.510341776
chr7	3457425	cg24910887	AC069286.1,SDK1	-0.383544958	2.752151367	-3.284236523	0.001955936	0.999978601	-2.511206528
chr22	31503862	cg15945047	RP3-412A9.11,MTMR3	-0.211969406	-4.180937913	-3.284019798	0.001957153	0.999978601	-2.511483014
chr12	133020327	cg00912164		0.337677684	1.902734604	3.283584357	0.001959599	0.999978601	-2.512038504
chr2	172958880	cg02090160		-0.335480135	-3.504279213	-3.28353908	0.001959854	0.999978601	-2.512096261
chr17	77975910	cg19781696		0.282858449	2.588509934	3.283446452	0.001960375	0.999978601	-2.512214423
chr4	146016366	cg24615666	ANAPC10	0.367017979	2.881967054	3.283051345	0.001962599	0.999978601	-2.512718422
chr2	30669597	cg12454169	LCLAT1	-0.676352803	-2.044004108	-3.282455804	0.001965955	0.999978601	-2.513478049
chr12	56122634	cg01929065	RP11-644F5.11,CD63	-0.235670158	-4.418802098	-3.282099242	0.001967966	0.999978601	-2.513932824
chr1	77333138	cg13823136	ST6GALNAC5	-0.359486342	-4.272839495	-3.282064923	0.00196816	0.999978601	-2.513976595
chr15	89634741	cg17860366	ABHD2	-0.373714202	-0.695739906	-3.282015632	0.001968438	0.999978601	-2.514039461
chr11	57158784	cg15725881	PRG2,RP11-872D17.8	0.277379199	2.486916807	3.281897727	0.001969104	0.999978601	-2.514189837
chr1	15851444	cg21449655	CASP9	-0.373313299	-1.008827452	-3.281858404	0.001969326	0.999978601	-2.514239988
chr3	23686329	cg11000397		0.274399309	2.456721089	3.281763535	0.001969862	0.999978601	-2.51436098
chr10	99400394	cg15077012	PI4K2A	0.455171238	-3.367681693	3.281026522	0.001974031	0.999978601	-2.515300895
chr12	54955143	cg01961252	PDE1B	0.311436157	-3.032849274	3.280981953	0.001974283	0.999978601	-2.51535773
chr12	46766548	cg06272054	SLC38A2,RP11-474P2.2	0.454767414	-5.266782884	3.278810991	0.001986613	0.999978601	-2.518125828
chr10	78389455	cg22918949		-0.281610472	3.055314577	-3.27788813	0.001991876	0.999978601	-2.519302293
chr2	171679114	cg04105250	GAD1	-0.356658317	-3.417025262	-3.277580574	0.001993633	0.999978601	-2.519694336
chr6	148663426	cg22474886	SASH1	-0.424877366	-3.95396835	-3.277542276	0.001993852	0.999978601	-2.519743153
chr14	89039305	cg26786881	ZC3H14	0.305473719	2.936770313	3.277421345	0.001994543	0.999978601	-2.519897299
chr11	93860745	cg25409875	PANX1	0.356838653	2.332417756	3.277355516	0.001994919	0.999978601	-2.519981207
chr12	51477546	cg00552387	CSRNP2	-0.471407787	-3.048960424	-3.277344508	0.001994982	0.999978601	-2.519995239
chr3	49640420	cg15429736		0.265292163	2.422288524	3.27719894	0.001995815	0.999978601	-2.520180784
chr15	38543590	cg12670903	SPRED1	-0.264372977	-4.460908617	-3.277182335	0.00199591	0.999978601	-2.520201948
chr1	76252438	cg16739247	SNORD45C,RABGGTB,SNORD45A,ACADM	-0.419726661	-3.661960526	-3.27674568	0.00199841	0.999978601	-2.520758498
chr2	220108267	cg09715285	GLB1L	-0.470155587	-0.135685519	-3.276649626	0.00199896	0.999978601	-2.520880922
chr4	146540545	cg18319818	MMAA	0.376446143	-4.403738619	3.276445386	0.00200013	0.999978601	-2.521141228
chr16	19883969	cg02384338	GPRC5B	-0.414259605	3.679536349	-3.27603058	0.00200251	0.999978601	-2.521669879
chr6	158244275	cg11518803	SNX9	0.528835561	-4.660222343	3.27558304	0.00200508	0.999978601	-2.522240218
chr8	26807904	cg19597561		-0.377022925	3.039184153	-3.275537932	0.002005339	0.999978601	-2.522297701
chr1	117044461	cg14454577	RP4-655J12.5	-0.495841379	2.478669853	-3.275503694	0.002005536	0.999978601	-2.522341331
chr10	86164238	cg05414128	FAM190B	-0.292772898	2.559100285	-3.27516968	0.002007456	0.999978601	-2.522766968
chr3	149103190	cg01704739	TM4SF1-AS1,RP11-278L15.2	-0.310063081	2.066545511	-3.274859377	0.002009242	0.999978601	-2.523162374
chr18	5628325	cg12757155	EPB41L3	-0.240468743	-2.850947267	-3.273764444	0.002015555	0.999978601	-2.52455747
chr17	69992013	cg19632764		0.406871663	0.983875395	3.273176286	0.002018954	0.999978601	-2.525306784
chr12	121735450	cg23235876	CAMKK2	-0.251273795	-3.302325791	-3.273056426	0.002019648	0.999978601	-2.525459479
chr12	41221689	cg04776357	CNTN1	-0.505332009	0.317422693	-3.273012451	0.002019902	0.999978601	-2.5255155
chr6	137162231	cg04068005		0.582445437	1.651409004	3.272749117	0.002021426	0.999978601	-2.525850962
chr10	8097641	cg17124583		0.435122466	-4.598828974	3.272660217	0.002021941	0.999978601	-2.525964209
chr1	244008859	cg11987916	AKT3	0.500826026	1.355321918	3.272230603	0.002024431	0.999978601	-2.526511465
chr2	63446140	cg25759466		0.4464147	1.590607751	3.272062406	0.002025406	0.999978601	-2.526725711
chr14	21738077	cg07460838	HNRNPC	-0.31902393	-4.264135409	-3.272046763	0.002025497	0.999978601	-2.526745637
chr18	74208357	cg14901232	ZNF516	-0.294263486	-3.353585198	-3.272004465	0.002025743	0.999978601	-2.526799515
chr1	6761657	cg25007939	DNAJC11	0.372376922	-5.511166105	3.271275068	0.002029979	0.999978601	-2.527728547
chr1	208084456	cg04292718	CD34	0.389347742	-3.220645933	3.271173106	0.002030572	0.999978601	-2.527858409
chr7	1053726	cg01645676	C7orf50	0.590165165	1.06241829	3.269972619	0.002037564	0.999978601	-2.529387257
chr4	175443797	cg00906130	HPGD	0.450646306	-4.870242001	3.269763712	0.002038783	0.999978601	-2.52965328
chr9	135545825	cg00338460	GTF3C4,DDX31	-0.231667054	-4.291318568	-3.268782846	0.002044517	0.999978601	-2.530902225
chr17	79171130	cg10284065	RP11-455O6.2,AZI1	-0.529039293	-0.667659298	-3.268499598	0.002046175	0.999978601	-2.531262858
chr17	6912673	cg25918023	ALOX12,MIR497HG	0.295189664	1.64692097	3.267824739	0.002050132	0.999978601	-2.532122037
chr7	8010894	cg07107420	AC006042.7,GLCCI1,AC006465.3	0.378061366	-1.645550904	3.267746794	0.00205059	0.999978601	-2.532221266
chr9	128312228	cg13336354	MAPKAP1	-0.349435291	2.91408947	-3.267193543	0.002053839	0.999978601	-2.532925561
chr12	53342770	cg19270858	KRT18,KRT8	0.256472449	-2.511005605	3.26716144	0.002054028	0.999978601	-2.532966426
chr9	103989453	cg00584808		0.245700944	1.89188059	3.266066852	0.002060473	0.999978601	-2.534359692
chr16	67335686	cg19989371	KCTD19	0.336703748	3.411952942	3.265978882	0.002060991	0.999978601	-2.534471658
chr6	142959262	cg01692809	RP11-440G9.1	-0.606349995	2.581859596	-3.265835583	0.002061837	0.999978601	-2.534654042
chr2	47242277	cg06528816	TTC7A	0.303356065	1.649276903	3.265617638	0.002063123	0.999978601	-2.534931425
chr1	94305094	cg06043840	BCAR3	-0.793402947	-0.936497092	-3.265197956	0.002065602	0.999978601	-2.535465541
chr12	65673222	cg09421347	MSRB3	0.2225379	-4.027804638	3.264837824	0.002067731	0.999978601	-2.535923846
chr1	44584518	cg20243285	KLF17	-0.425596231	4.097486533	-3.264532175	0.00206954	0.999978601	-2.536312799
chr6	149969774	cg13057170	KATNA1	0.220020135	-4.422196647	3.263873512	0.002073444	0.999978601	-2.537150927
chr16	89757371	cg05570739	CDK10	-0.2459643	3.286763121	-3.263515964	0.002075566	0.999978601	-2.537605866
chr11	61049546	cg17201632		0.409566022	2.193539465	3.262753727	0.002080096	0.999978601	-2.538575653
chr19	4218062	cg12040834		0.355701633	3.571812499	3.262734756	0.002080209	0.999978601	-2.538599788
chr4	174448084	cg01967399	HAND2,RP11-471J12.1	0.436683752	-1.42799381	3.262647752	0.002080726	0.999978601	-2.538710476
chr5	135233317	cg23433293	GS1-39E22.2	-0.514410175	2.371489248	-3.262262337	0.002083021	0.999978601	-2.539200792
chr14	80328189	cg02111786	NRXN3	-0.376501867	3.306652815	-3.261917759	0.002085075	0.999978601	-2.539639137
chr10	52071147	cg01832260		0.353229854	3.626989283	3.261770285	0.002085955	0.999978601	-2.539826734
chr8	144870260	cg19639533	RP11-429J17.8	0.238053501	2.700337971	3.261741475	0.002086126	0.999978601	-2.539863383
chr6	28584103	cg03682719	SCAND3	-0.375916983	-0.796920679	-3.261261394	0.002088992	0.999978601	-2.540474055
chr11	72472164	cg13233355	STARD10-AS1,ARAP1,STARD10	0.324579176	2.968075064	3.261227865	0.002089193	0.999978601	-2.540516704
chr11	57540264	cg20059675	RP11-691N7.6,CTNND1	-0.369278132	2.852147222	-3.260952805	0.002090837	0.999978601	-2.540866566
chr8	68140432	cg02839034	ARFGEF1	0.347513152	2.350591533	3.260821992	0.002091619	0.999978601	-2.541032949
chr1	21503451	cg21384718	EIF4G3	-0.38947391	-2.974968741	-3.260725455	0.002092196	0.999978601	-2.541155734
chr17	36049620	cg06773156	HNF1B	-0.250876153	2.180487503	-3.260349045	0.002094449	0.999978601	-2.541634474
chr1	108507766	cg25848557	VAV3,VAV3-AS1	0.50400097	-4.2853236	3.260168013	0.002095534	0.999978601	-2.541864713
chr9	73461608	cg16682248	TRPM3	0.343302174	1.166633075	3.260165395	0.002095549	0.999978601	-2.541868043
chr2	172414036	cg00047030	CYBRD1	0.421735908	0.971707112	3.259913465	0.002097059	0.999978601	-2.542188442
chr13	32970886	cg26263584	BRCA2	0.397452911	2.425403862	3.259653794	0.002098617	0.999978601	-2.542518674
chr11	65625717	cg02715140	CFL1	0.442263558	-4.037870993	3.259602842	0.002098922	0.999978601	-2.54258347
chr21	43198797	cg05532966	TMPRSS3	-0.316181211	-0.974543379	-3.258667245	0.002104543	0.999978601	-2.543773199
chr6	110721138	cg19196401	DDO	-0.936226258	1.038174151	-3.257925081	0.002109013	0.999978601	-2.544716849
chr10	101515599	cg17330203	CUTC	-0.292330971	2.637484529	-3.257773271	0.002109928	0.999978601	-2.544909862
chr17	30846986	cg21839984		0.343112489	-2.787783075	3.257764853	0.002109979	0.999978601	-2.544920564
chr12	4829636	cg03001012	RP11-234B24.2,GALNT8,RP11-234B24.6	-0.307315376	-0.105767266	-3.257585592	0.00211106	0.999978601	-2.545148474
chr1	44884096	cg13880950	RNF220	-0.411549555	-3.606035309	-3.256112983	0.002119962	0.999978601	-2.547020518
chr13	19755916	cg04131456	TUBA3C	-0.319047908	3.916672508	-3.25537597	0.002124431	0.999978601	-2.547957306
chr12	109719912	cg01834569	FOXN4	-0.274954381	2.165710735	-3.255069962	0.002126289	0.999978601	-2.548346233
chr8	143214333	cg20995030		-0.274566748	1.033333202	-3.254878811	0.002127451	0.999978601	-2.548589172
chr14	94596053	cg05362320	IFI27L2	0.396181117	-3.347820288	3.254868347	0.002127514	0.999978601	-2.548602471
chr11	77850844	cg03406422	ALG8,RP11-705O3.1	-0.22862046	-4.256993312	-3.254564942	0.002129359	0.999978601	-2.548988064
chr15	96773692	cg27115487	RP11-327J17.3	-0.337342404	0.166391594	-3.254126681	0.002132027	0.999978601	-2.549545018
chr12	129460621	cg02531227	GLT1D1	0.400942209	-0.198244123	3.253907656	0.002133361	0.999978601	-2.549823348
chr6	32274241	cg06012932		-0.249829186	2.176931271	-3.253806908	0.002133975	0.999978601	-2.549951373
chr19	13207602	cg20116828	NFIX	0.405904962	-2.826795802	3.253688367	0.002134698	0.999978601	-2.550102005
chr7	32087242	cg01775918	PDE1C	0.270532954	2.335457757	3.253659414	0.002134874	0.999978601	-2.550138796
chr9	115513045	cg21361433	SNX30,RP11-276E15.4	0.392691705	-3.113780966	3.253545245	0.00213557	0.999978601	-2.550283871
chr6	151712546	cg01998682	ZBTB2	0.36557947	-4.276582004	3.253483881	0.002135945	0.999978601	-2.550361845
chr13	24709155	cg01030598		-0.364461745	1.647420058	-3.253419569	0.002136337	0.999978601	-2.550443565
chr1	197838040	cg15072494		0.451117355	-1.358245504	3.252958642	0.002139151	0.999978601	-2.551029234
chr2	3649407	cg21151163	COLEC11	0.438007454	1.539515431	3.252535013	0.002141741	0.999978601	-2.551567478
chr3	105626744	cg11591030		-0.393674146	-2.866081165	-3.25240209	0.002142554	0.999978601	-2.551736358
chr7	111645567	cg12393620	DOCK4	0.574567697	1.191091592	3.252185171	0.002143882	0.999978601	-2.552011949
chr1	186419625	cg18670723	PDC,RP11-295K2.3	0.325596245	2.626751255	3.251949903	0.002145322	0.999978601	-2.552310844
chr15	65477145	cg07688277	CLPX	0.26387609	-4.391289661	3.251644676	0.002147193	0.999978601	-2.552698604
chr8	1338463	cg24627789		-0.333491604	2.346965503	-3.251202139	0.002149908	0.999978601	-2.553260774
chr9	140095055	cg17812014	TPRN	0.439358237	-4.242289196	3.251117386	0.002150428	0.999978601	-2.553368435
chr17	36216655	cg16873662		0.288386805	2.837510001	3.250598484	0.002153616	0.999978601	-2.554027565
chr6	77158300	cg11452700	U6	0.369591817	1.055946283	3.250055353	0.002156958	0.999978601	-2.554717424
chr2	113299370	cg07122794	POLR1B	0.300126291	-4.483905695	3.250044615	0.002157024	0.999978601	-2.554731062
chr12	131261223	cg12736692		-0.33655465	-3.587843429	-3.249889528	0.00215798	0.999978601	-2.554928036
chr19	51411737	cg08681856	KLK4	-0.711384573	0.62721045	-3.249796919	0.00215855	0.999978601	-2.555045657
chr8	41435046	cg21145212	AGPAT6,RP11-360L9.4	0.24329624	0.160611732	3.249744226	0.002158875	0.999978601	-2.55511258
chr3	10857717	cg22331862	SLC6A11	-0.427767317	-0.504295088	-3.249653952	0.002159431	0.999978601	-2.555227232
chr4	39063331	cg08217447	KLHL5	-0.32953698	2.871899356	-3.249648857	0.002159463	0.999978601	-2.555233702
chr6	117996544	cg23249710	NUS1	0.387792156	-4.43087525	3.249407655	0.00216095	0.999978601	-2.555540033
chr14	100659097	cg02676148	RP11-638I2.3	0.225470807	-3.594519024	3.249151137	0.002162533	0.999978601	-2.555865804
chr5	175919205	cg08260875	FAF2	-0.266297562	3.090598299	-3.248759988	0.002164948	0.999978601	-2.556362532
chr18	904851	cg16457786	ADCYAP1	0.415262249	-3.183054317	3.248534624	0.002166341	0.999978601	-2.556648714
chr5	71739365	cg19721554	RP11-389C8.2,ZNF366	-0.311979384	2.332938249	-3.24851254	0.002166478	0.999978601	-2.556676757
chr16	48530553	cg06444161		0.322155393	3.147771039	3.248469642	0.002166743	0.999978601	-2.556731232
chr3	122720612	cg24838764	SEMA5B	-0.405690348	2.338757777	-3.248383896	0.002167273	0.999978601	-2.556840115
chr8	38326702	cg10823844	FGFR1	0.320057788	1.427872955	3.248139057	0.002168788	0.999978601	-2.557151012
chr1	153606480	cg24884190	S100A13,CHTOP	0.519473113	-4.949983985	3.248005492	0.002169615	0.999978601	-2.557320609
chr2	241570341	cg19282928	GPR35	-0.377075755	3.599600216	-3.247495121	0.002172777	0.999978601	-2.557968636
chr1	100255921	cg17895400	Y_RNA	-0.307629244	2.674018791	-3.246960996	0.002176091	0.999978601	-2.558646777
chr18	52617021	cg06126571	CCDC68	0.247698104	2.920343182	3.246910058	0.002176408	0.999978601	-2.558711447
chr5	178088953	cg20931964		0.276459659	2.569146894	3.246576526	0.00217848	0.999978601	-2.559134882
chr10	118204535	cg12200270		0.310237737	0.396447591	3.246526992	0.002178788	0.999978601	-2.559197765
chr5	81599870	cg02648101	ATP6AP1L	0.303824594	2.485123758	3.246509152	0.002178899	0.999978601	-2.559220413
chr16	20757588	cg15518463	AC004381.7,ACSM3	-0.310778933	2.642411021	-3.246287506	0.002180277	0.999978601	-2.559501791
chr1	236767610	cg12761704	HEATR1	0.558335411	-5.029862673	3.245915234	0.002182594	0.999978601	-2.559974367
chr11	45711244	cg17302292		0.299452112	1.886153701	3.245748684	0.002183631	0.999978601	-2.560185785
chr6	33829143	cg27079907		-0.291154111	-4.064539647	-3.243630607	0.002196864	0.999978601	-2.56287405
chr8	16884573	cg13028841	EFHA2	0.523987108	-3.987738944	3.243500737	0.002197677	0.999978601	-2.563038857
chr1	91172770	cg03714573		0.30646927	-4.391452675	3.243287522	0.002199014	0.999978601	-2.563309423
chr6	76185057	cg24426258	U1,FILIP1	-0.348463876	2.285442536	-3.243200427	0.00219956	0.999978601	-2.563419943
chr10	32099768	cg07427829	ARHGAP12	-0.232625559	2.642195359	-3.243095313	0.00220022	0.999978601	-2.563553326
chr14	103740597	cg15685144		-0.232292752	-2.21925605	-3.243032016	0.002200617	0.999978601	-2.563633646
chr4	39611476	cg01159791	C4orf34	0.319281373	1.358083999	3.242919814	0.002201321	0.999978601	-2.56377602
chr11	76572113	cg21166317	ACER3	0.497019824	-3.49453904	3.242795121	0.002202104	0.999978601	-2.563934242
chr10	22622123	cg06005911		0.327172667	-1.265649943	3.242118708	0.002206355	0.999978601	-2.564792491
chr14	24900907	cg19743789	CBLN3,KHNYN	0.231398933	2.249178455	3.241608506	0.002209567	0.999978601	-2.565439796
chr5	140566496	cg22879458		0.361964339	-0.904516081	3.241332274	0.002211308	0.999978601	-2.56579024
chr15	71921678	cg24453600	THSD4	0.23574485	1.685778833	3.241254754	0.002211797	0.999978601	-2.565888584
chr13	30267809	cg10076702		0.26206487	1.421167514	3.241226656	0.002211974	0.999978601	-2.565924229
chr4	6717832	cg00974241	CNO	0.506373881	-4.61992078	3.241132014	0.002212571	0.999978601	-2.566044293
chr2	208198898	cg10104431	AC007879.5	0.49755651	2.298432454	3.241126534	0.002212605	0.999978601	-2.566051245
chr17	56296710	cg02165978	MKS1	0.288417519	-4.428974755	3.241001993	0.002213391	0.999978601	-2.566209236
chr8	80942327	cg22806113	MRPS28	0.463974786	-4.163487569	3.239391518	0.002223575	0.999978601	-2.568252029
chr10	134765104	cg21863874	RP13-137A17.4	0.262289671	1.835064324	3.238868192	0.002226894	0.999978601	-2.568915743
chr22	35200803	cg05063250		0.353909432	-0.249465966	3.238498211	0.002229243	0.999978601	-2.569384946
chr1	51730576	cg14549594	RP11-296A18.7,RP11-296A18.6,RNF11	0.261599208	2.834249178	3.23825223	0.002230806	0.999978601	-2.569696884
chr12	51818744	cg00277891	SLC4A8	0.310674065	-3.543180592	3.23782827	0.002233502	0.999978601	-2.570234496
chr4	84014353	cg27485006	PLAC8	0.236394517	2.550764705	3.237623965	0.002234803	0.999978601	-2.570493559
chr13	79352156	cg10252992		0.375943768	0.852059011	3.237473426	0.002235762	0.999978601	-2.570684442
chr17	56052740	cg01662578		0.332062622	1.274484231	3.237403004	0.00223621	0.999978601	-2.570773735
chr6	138972187	cg01873321	NHSL1	-0.275716518	2.970294031	-3.237397728	0.002236244	0.999978601	-2.570780425
chr19	41156327	cg12582075		0.336949573	2.07266243	3.237357046	0.002236503	0.999978601	-2.570832008
chr20	48312574	cg20291241		0.433631173	2.158082359	3.237063866	0.002238372	0.999978601	-2.571203741
chr5	271609	cg13701615	CTD-2083E4.6,PDCD6	0.492968938	-3.991503184	3.237025408	0.002238617	0.999978601	-2.571252502
chr11	93276703	cg26246133	C11orf75	0.497086381	-3.197954403	3.236850976	0.00223973	0.999978601	-2.571473662
chr22	30297023	cg26729868	U6,MTMR3	-0.410014176	2.49317385	-3.236725775	0.002240529	0.999978601	-2.5716324
chr1	192549971	cg08785658		-0.384233017	1.846443553	-3.236137271	0.002244289	0.999978601	-2.572378507
chr2	265872	cg27226618	SH3YL1,ACP1	-0.330656584	1.986112685	-3.236072262	0.002244704	0.999978601	-2.572460921
chr4	81106414	cg12572049	RP11-377G16.2,PRDM8	-0.32496619	-4.502944019	-3.235845487	0.002246155	0.999978601	-2.572748408
chr9	114821403	cg25774694	SUSD1	0.247938259	2.826812585	3.235642545	0.002247453	0.999978601	-2.573005675
chr17	7905636	cg14425294	GUCY2D	-0.281242297	-4.332946273	-3.235520084	0.002248238	0.999978601	-2.573160914
chr1	24646085	cg19697558	GRHL3,RP11-10N16.3	0.510379609	-3.558728546	3.235289543	0.002249714	0.999978601	-2.573453154
chr12	110923055	cg19697151	FAM216A	0.417170527	2.123369917	3.235003721	0.002251547	0.999978601	-2.573815458
chr4	75534053	cg13054800		-0.276282641	2.236418675	-3.234712903	0.002253412	0.999978601	-2.574184079
chr10	73847257	cg21105787	SPOCK2	-0.184465218	-3.485777468	-3.234542876	0.002254504	0.999978601	-2.574399588
chr8	130566361	cg14558007	CCDC26	0.269688472	2.301342598	3.23443571	0.002255192	0.999978601	-2.574535417
chr20	60702874	cg05428619	LSM14B	0.257317323	2.680313287	3.234128463	0.002257166	0.999978601	-2.574924833
chr19	704580	cg14667585		-0.37824052	-3.773869492	-3.233569422	0.002260762	0.999978601	-2.57563334
chr18	66383213	cg12487792	TMX3	0.328122206	0.37956265	3.233536385	0.002260975	0.999978601	-2.575675208
chr6	111135784	cg10918452	CDK19	0.461612338	-5.165032268	3.232518621	0.002267536	0.999978601	-2.576964942
chr3	179065847	cg19206667	MFN1	-0.405088357	-3.088823452	-3.232120964	0.002270105	0.999978601	-2.577468814
chr13	47177562	cg05189840	LRCH1	0.325424492	2.808069668	3.231992892	0.002270932	0.999978601	-2.577631087
chr2	191651451	cg20451656		0.305027392	2.867857752	3.231480878	0.002274245	0.999978601	-2.578279811
chr14	105512268	cg09197895		0.339515252	-4.321969535	3.231203198	0.002276043	0.999978601	-2.578631613
chr16	1070137	cg01756899		-0.341008847	3.139207372	-3.231086413	0.0022768	0.999978601	-2.578779568
chr22	41347240	cg10781403	RBX1,XPNPEP3	0.421430394	-4.458876465	3.230780396	0.002278784	0.999978601	-2.57916725
chr18	1751496	cg01500387		-0.408167133	1.491560538	-3.23014057	0.002282937	0.999978601	-2.579977772
chr10	74927882	cg11829033	ECD,FAM149B1	0.486131916	-4.004767667	3.229961145	0.002284103	0.999978601	-2.580205052
chr12	106979430	cg21961487	RFX4	0.247715358	-2.96841087	3.229849163	0.002284831	0.999978601	-2.580346899
chr7	132335670	cg18445263	AC009365.3	0.313611781	2.22046871	3.229483755	0.002287209	0.999978601	-2.580809741
chr11	117657405	cg17045314	DSCAML1	0.274888344	2.305700527	3.229032747	0.002290146	0.999978601	-2.581380979
chr10	89578187	cg03265692	CFL1P1,ATAD1	-0.270417424	-4.252794568	-3.228551387	0.002293285	0.999978601	-2.581990621
chr5	37838363	cg07486383	GDNF	0.302044443	-3.478301156	3.22833968	0.002294666	0.999978601	-2.582258735
chr7	44279575	cg03257708	CAMK2B	-0.376688901	3.15579059	-3.228324866	0.002294763	0.999978601	-2.582277495
chr10	15139357	cg09118550	RPP38,RP11-455B2.7,C10orf111	-0.574846398	-1.786350074	-3.228272568	0.002295105	0.999978601	-2.582343726
chr6	30031796	cg14134015	ZNRD1	0.368184788	1.640987413	3.227952685	0.002297194	0.999978601	-2.58274882
chr3	126911763	cg22219795	C3orf56	-0.45654448	2.786731958	-3.227893779	0.002297579	0.999978601	-2.582823416
chr1	43829566	cg10028619	ELOVL1	0.311177177	2.680207585	3.227877001	0.002297689	0.999978601	-2.582844662
chr17	38109030	cg02642223		0.468609377	-3.566059455	3.227609454	0.002299439	0.999978601	-2.583183462
chr1	32859531	cg08862245	BSDC1	-0.23384312	-4.1024653	-3.22750987	0.00230009	0.999978601	-2.583309564
chr7	1084508	cg20021941	GPR146,C7orf50	0.32294127	-3.451427861	3.226603264	0.00230603	0.999978601	-2.58445751
chr14	102510737	cg09159519	RP11-1017G21.4	0.280449296	2.758762697	3.225869691	0.002310846	0.999978601	-2.585386258
chr4	157217817	cg21668244	AC108211.1	0.33719762	1.796942966	3.225628855	0.002312429	0.999978601	-2.58569115
chr19	3506558	cg00643929	FZR1	0.275535666	-4.220621874	3.225535296	0.002313045	0.999978601	-2.585809592
chr7	131582738	cg11917168	AC009518.4	-0.252466177	2.565862567	-3.225083475	0.002316019	0.999978601	-2.586381552
chr7	94844192	cg27145122	AC002429.5	-0.269714203	2.619316228	-3.224976886	0.002316721	0.999978601	-2.586516479
chr4	2141051	cg09132380	RP11-317B7.3,POLN	0.292218999	1.974969244	3.224813262	0.002317799	0.999978601	-2.586723599
chr3	146371310	cg01532392		0.28237464	1.272661649	3.22460974	0.002319141	0.999978601	-2.586981216
chr12	101603996	cg16178491	SLC5A8	-0.294032111	-3.28666282	-3.224590098	0.00231927	0.999978601	-2.587006079
chr2	72372819	cg10883901	CYP26B1	0.35400441	-3.22556587	3.224047724	0.00232285	0.999978601	-2.58769258
chr8	145688187	cg25390352	CYHR1,CTD-2517M22.16	0.516307503	-5.132145791	3.221322999	0.002340912	0.999978601	-2.591140584
chr9	100685034	cg01216025	C9orf156	-0.288867679	-3.357953456	-3.22111683	0.002342284	0.999978601	-2.591401428
chr8	98788110	cg03498343	LAPTM4B	0.542630114	-4.418790742	3.220722541	0.00234491	0.999978601	-2.591900261
chr3	99979679	cg27269442	TBC1D23	-0.248323102	-4.002261779	-3.220021254	0.002349587	0.999978601	-2.592787426
chr5	114598980	cg04529658	PGGT1B	-0.354539849	1.951091099	-3.219945249	0.002350095	0.999978601	-2.592883572
chr9	133574171	cg08186928	EXOSC2	0.233885331	2.622209727	3.219895835	0.002350425	0.999978601	-2.592946079
chr3	118905288	cg14729811	UPK1B	-0.28071098	2.844382404	-3.21976239	0.002351316	0.999978601	-2.593114881
chr6	160179424	cg25485926	SOD2	0.328957796	2.323086256	3.219565887	0.002352629	0.999978601	-2.593363444
chr5	127873873	cg13203474	FBN2,SLC27A6	0.437626441	-2.950151121	3.219454365	0.002353375	0.999978601	-2.593504509
chr9	93983210	cg14009900	AUH	0.255090187	2.726918407	3.219346543	0.002354096	0.999978601	-2.59364089
chr3	42819341	cg15389153		-0.295201048	1.193260277	-3.219130308	0.002355543	0.999978601	-2.593914397
chr3	112357078	cg00765518	CCDC80	0.29401986	2.566240744	3.219086244	0.002355838	0.999978601	-2.593970131
chr3	174576186	cg01967317	NAALADL2	0.374660139	1.543551883	3.218521355	0.002359622	0.999978601	-2.594684593
chr22	29212959	cg22660613	CTA-292E10.6	0.272213559	3.201907491	3.217257449	0.002368108	0.999978601	-2.596282958
chr19	7985189	cg24121867	CTD-3193O13.1,SNAPC2	0.483835097	-4.866019107	3.217187902	0.002368576	0.999978601	-2.5963709
chr17	48046859	cg13206920	DLX4	-0.29366996	-3.174957529	-3.217140364	0.002368896	0.999978601	-2.596431012
chr16	2765620	cg26029554	PRSS27	0.25454897	-4.093482169	3.216782839	0.002371303	0.999978601	-2.596883089
chr5	40911253	cg01755673	U7	0.531641275	2.226861373	3.21626932	0.002374763	0.999978601	-2.597532378
chr3	58632000	cg07311566		0.317396337	2.050707146	3.216020798	0.00237644	0.999978601	-2.597846589
chr1	227365138	cg22427839	RP11-1B20.1,CDC42BPA	0.346954135	2.064625752	3.215858816	0.002377533	0.999978601	-2.598051381
chr14	77341345	cg01835124		-0.243957913	1.670990528	-3.21515643	0.00238228	0.999978601	-2.598939345
chr15	23932620	cg18552939	NDN	0.366528479	-1.442271691	3.214827412	0.002384507	0.999978601	-2.599355264
chr14	23426592	cg08220084	HAUS4,RP11-298I3.5	0.302686455	-3.133851604	3.214559912	0.002386318	0.999978601	-2.599693404
chr11	132934128	cg09072859	OPCML	0.35286891	-4.433774224	3.214451417	0.002387053	0.999978601	-2.599830546
chr19	53118495	cg26917203	ZNF83	0.314992979	2.406670321	3.214380192	0.002387536	0.999978601	-2.599920575
chr17	73267041	cg13038030	MIF4GD	-0.218612895	-3.790457322	-3.213550191	0.002393168	0.999978601	-2.600969651
chr11	789930	cg17739936	CEND1	-0.584777443	-0.479864469	-3.213348873	0.002394536	0.999978601	-2.601224087
chr2	112642203	cg18830857	ANAPC1	-0.357367224	-3.587542479	-3.21264978	0.002399293	0.999978601	-2.602107585
chr19	13365923	cg01255513	CACNA1A	0.470883583	2.358366621	3.21251127	0.002400236	0.999978601	-2.602282621
chr2	183989047	cg07992918	NUP35	-0.441736702	-3.970796245	-3.212312695	0.002401589	0.999978601	-2.602533555
chr12	122617044	cg20980794	MLXIP	0.213304443	2.047948586	3.212034732	0.002403484	0.999978601	-2.602884799
chr1	223472245	cg22158547	SUSD4	-0.290350707	1.113357573	-3.211843472	0.002404789	0.999978601	-2.603126474
chr16	50388996	cg06576748	BRD7	0.371467717	-0.358399594	3.211830259	0.00240488	0.999978601	-2.603143169
chr16	30853476	cg08611331	BCL7C	0.407523128	2.497449475	3.211659596	0.002406045	0.999978601	-2.603358812
chr16	58059985	cg08311965	MMP15	0.306923742	-3.960667834	3.211567168	0.002406676	0.999978601	-2.603475598
chr10	50887058	cg16532016	C10orf53	-0.322484488	-0.339896657	-3.211006806	0.002410506	0.999978601	-2.604183604
chr3	184880444	cg27067547	RP11-29A1.3	-0.258999915	1.336404594	-3.210897173	0.002411256	0.999978601	-2.604322118
chr10	50969719	cg02430797	OGDHL	0.314805476	-1.900731076	3.210423083	0.002414501	0.999978601	-2.604921069
chr21	39934396	cg01946279	ERG,TMPRSS3	-0.283981855	3.042311245	-3.210370943	0.002414859	0.999978601	-2.604986939
chr5	120535213	cg11139109		0.257777762	1.389696658	3.210099351	0.00241672	0.999978601	-2.60533004
chr16	87634399	cg04713188	JPH3	-0.278533244	2.488403664	-3.209176136	0.002423058	0.999978601	-2.606496239
chr12	66218047	cg06059755	HMGA2,RPSAP52	-0.421600449	-1.597605459	-3.208265335	0.002429326	0.999978601	-2.607646611
chr6	39083032	cg08650320	SAYSD1	0.437289762	-3.893662561	3.208226646	0.002429593	0.999978601	-2.607695474
chr6	43423089	cg04815758	DLK2	0.369957603	-3.268103996	3.207809195	0.002432471	0.999978601	-2.608222677
chr12	49728243	cg12374506		-0.311867581	-0.34801463	-3.207742399	0.002432932	0.999978601	-2.608307032
chr10	45475610	cg09827902	RASSF4,C10orf10	0.190158386	2.514124927	3.207658963	0.002433508	0.999978601	-2.608412399
chr7	150066001	cg00365505	REPIN1,RP4-584D14.5,ZNF775	0.481411106	-4.232595853	3.207285883	0.002436084	0.999978601	-2.608883531
chr12	116714600	cg00155485	MED13L	0.48665216	-3.910237241	3.207036017	0.002437811	0.999978601	-2.609199053
chr1	76190839	cg22392558	RP4-682C21.5,ACADM	-0.286390534	-3.764044825	-3.206721442	0.002439986	0.999978601	-2.609596271
chr12	51911730	cg16004558		0.286000242	1.577727327	3.206334407	0.002442665	0.999978601	-2.61008496
chr5	32134079	cg23105134	Y_RNA,GOLPH3	0.559355572	1.562730311	3.206292244	0.002442957	0.999978601	-2.610138197
chr1	170552700	cg06109468		0.226316371	1.854764865	3.206165442	0.002443836	0.999978601	-2.610298297
chr4	25235437	cg01722343	PI4K2B	0.470075384	-1.661090959	3.20587334	0.002445861	0.999978601	-2.610667094
chr17	73934020	cg21627604	FBF1	-0.333888493	2.633624922	-3.205259516	0.002450121	0.999978601	-2.611442037
chr2	241641270	cg08060718		-0.170266338	2.89951349	-3.204638055	0.002454441	0.999978601	-2.612226554
chr5	78365691	cg08328513	DMGDH,BHMT2	-0.542320512	0.663235972	-3.203568982	0.00246189	0.999978601	-2.613575968
chr6	33239446	cg05216888	VPS52,RPS18	0.469295293	-3.349628951	3.203429534	0.002462863	0.999978601	-2.613751969
chr2	220108407	cg21893210	GLB1L	-0.602111687	-0.554491228	-3.20315284	0.002464795	0.999978601	-2.614101181
chr4	105615133	cg15864973	AC004053.1,RP11-556I14.2	0.345668761	1.684475713	3.202736419	0.002467706	0.999978601	-2.614626714
chr12	130959214	cg10841138	RIMBP2	-0.31969101	1.995742097	-3.202038682	0.00247259	0.999978601	-2.615507209
chr7	27904353	cg14779509	JAZF1	-0.468168704	1.552555296	-3.201959388	0.002473145	0.999978601	-2.615607267
chr15	68810696	cg13762801		0.216937058	2.605373667	3.201900572	0.002473558	0.999978601	-2.615681484
chr4	52719815	cg11019319	DCUN1D4	0.383587484	2.253177503	3.20168502	0.002475069	0.999978601	-2.615953473
chr16	68338089	cg21905547	SLC7A6OS	0.362808382	3.069657813	3.201674775	0.002475141	0.999978601	-2.615966399
chr16	90102709	cg25872112	GAS8	0.332606381	2.565265257	3.201613757	0.002475569	0.999978601	-2.616043392
chr10	97889650	cg13398472	ZNF518A	-0.465647491	-2.175824526	-3.201546358	0.002476041	0.999978601	-2.616128435
chr6	150739454	cg14115232		-0.422333298	-3.600493564	-3.201364903	0.002477315	0.999978601	-2.616357388
chr2	220080850	cg19964303	ATG9A,ABCB6	-0.245806713	3.214304667	-3.201348052	0.002477433	0.999978601	-2.61637865
chr16	2265446	cg11614195	PGP	-0.41785879	-3.576481782	-3.201331575	0.002477549	0.999978601	-2.616399439
chr8	6594662	cg20449949	AGPAT5	-0.300719056	2.451541812	-3.200927806	0.002480384	0.999978601	-2.616908879
chr13	43819351	cg20471877		0.366695157	3.083930373	3.200758464	0.002481575	0.999978601	-2.61712253
chr15	43622654	cg03050687	LCMT2,ADAL	0.41647972	-5.152733957	3.200280432	0.002484938	0.999978601	-2.617725616
chr1	115974300	cg04272123		0.348408683	2.72622012	3.200125434	0.002486029	0.999978601	-2.617921153
chr4	53375101	cg12461052	snoU13	-0.379372223	2.683855068	-3.200087791	0.002486294	0.999978601	-2.617968641
chr5	10250999	cg23431508	FAM173B,CCT5	0.224007592	-4.066294584	3.1993697	0.002491356	0.999978601	-2.618874486
chr4	140575206	cg04120382		0.389523756	2.317530839	3.199237525	0.002492289	0.999978601	-2.61904121
chr16	21295565	cg15602832	CRYM	-0.463893033	-0.873829096	-3.199048104	0.002493627	0.999978601	-2.619280137
chr19	11649571	cg01045132	CNN1	-0.685107903	-3.097717916	-3.198865817	0.002494914	0.999978601	-2.619510061
chr5	5066191	cg10135735	CTD-2247C11.3	0.313414031	1.298759009	3.198798136	0.002495393	0.999978601	-2.619595428
chr6	117586225	cg04187088	VGLL2	-0.303480666	-4.441121217	-3.198705842	0.002496045	0.999978601	-2.619711837
chr11	108216005	cg04544994	ATM,C11orf65	-0.271439496	2.651252858	-3.198464803	0.002497749	0.999978601	-2.620015851
chr6	144262258	cg13607311	PLAGL1	-0.486641309	2.173618233	-3.198379095	0.002498356	0.999978601	-2.620123948
chr3	189275801	cg24409151		0.30346309	2.198870414	3.198167604	0.002499852	0.999978601	-2.620390682
chr15	75230753	cg12478809	COX5A	-0.379339815	-3.535471172	-3.197927375	0.002501554	0.999978601	-2.620693651
chr1	109969051	cg26662579	PSMA5	0.39980511	-4.965996783	3.197925432	0.002501567	0.999978601	-2.620696102
chr10	20218525	cg14024017	PLXDC2	0.265530373	1.965440056	3.197156195	0.002507022	0.999978601	-2.62166617
chr4	113453571	cg11567010	RP11-402J6.1	-0.327754779	2.509693624	-3.197077924	0.002507578	0.999978601	-2.621764869
chr7	12151356	cg16204818		0.379387254	-4.107462055	3.196980677	0.002508268	0.999978601	-2.621887496
chr19	291306	cg02935627	PPAP2C	-0.752805443	-1.988192321	-3.196956771	0.002508438	0.999978601	-2.621917641
chr13	113697165	cg19414016	MCF2L	0.230935247	2.3996133	3.196638742	0.002510698	0.999978601	-2.622318659
chr12	120884136	cg20210501	TRIAP1,GATC	0.454597564	-5.025997319	3.196514897	0.002511578	0.999978601	-2.622474817
chr20	55841342	cg20292547	RP4-813D12.3,BMP7	0.399278658	-2.650593361	3.196455351	0.002512002	0.999978601	-2.622549898
chr2	197143637	cg02645717	HECW2	0.388760647	1.462929238	3.195816333	0.00251655	0.999978601	-2.623355591
chr1	42289493	cg14290913	HIVEP3	-0.2167884	1.675530387	-3.195505858	0.002518763	0.999978601	-2.623747023
chr12	32884356	cg26811151	DNM1L,YARS2	0.231050313	1.977853827	3.194870926	0.002523293	0.999978601	-2.624547459
chr14	105635239	cg27656486	JAG2,RP11-44N21.4	0.508523554	-4.603278456	3.194628439	0.002525026	0.999978601	-2.624853134
chr19	40336878	cg02674126		-0.4201735	-2.470498276	-3.19444938	0.002526306	0.999978601	-2.625078848
chr9	114659124	cg19225717	UGCG	-0.330718595	-3.844134578	-3.194379438	0.002526806	0.999978601	-2.625167011
chr2	239596929	cg05208841		0.214932884	1.2576212	3.193155383	0.002535574	0.999978601	-2.626709828
chr21	42840898	cg02978411	TMPRSS2,TMPRSS3	0.386545186	2.307107186	3.192905189	0.002537369	0.999978601	-2.627025143
chr2	96874731	cg08215575	STARD7,AC012307.3	0.40425435	-4.393440425	3.192720338	0.002538697	0.999978601	-2.627258101
chr5	137853439	cg22756323	ETF1	-0.306376023	3.298102651	-3.192468742	0.002540505	0.999978601	-2.627575164
chr1	150207583	cg00476580	ANP32E	-0.507356695	-2.565545149	-3.192000577	0.002543872	0.999978601	-2.628165119
chr15	74265015	cg08461775		-0.34424136	2.748626012	-3.191222748	0.002549476	0.999978601	-2.62914521
chr9	33750627	cg26523019	PRSS3	-0.584947156	-1.656536539	-3.191216505	0.002549521	0.999978601	-2.629153076
chr1	150946971	cg05931345	CERS2,RP11-316M1.3	0.568118069	-3.335784506	3.191004672	0.002551049	0.999978601	-2.629419974
chr7	2740362	cg05711251	AMZ1	-0.370492034	3.62505314	-3.190792272	0.002552582	0.999978601	-2.629687579
chr10	28957734	cg24789348		0.499540423	-5.074412512	3.190674012	0.002553436	0.999978601	-2.629836571
chr15	83360844	cg20663588	RP11-752G15.3,AP3B2	0.321520782	2.401931754	3.190666756	0.002553488	0.999978601	-2.629845714
chr1	8395535	cg20141160	SLC45A1	0.247130098	2.218490947	3.190591651	0.002554031	0.999978601	-2.629940335
chr2	171569187	cg22699676	AC007405.2	0.282468411	-0.917852889	3.190289058	0.002556217	0.999978601	-2.630321549
chr15	51058042	cg27634258	SPPL2A	-0.430328386	-2.842464253	-3.189955569	0.00255863	0.999978601	-2.63074167
chr22	29469014	cg06977068	KREMEN1	0.529180772	-4.028734766	3.189906162	0.002558987	0.999978601	-2.630803909
chr20	60813226	cg05135689	OSBPL2	0.261361003	-4.268694582	3.189571841	0.002561408	0.999978601	-2.631225054
chr1	168679401	cg04716147		-0.278870243	2.749370082	-3.189500231	0.002561927	0.999978601	-2.631315259
chr5	7870577	cg10300154	MTRR,FASTKD3	0.321988121	2.486547768	3.188870795	0.002566491	0.999978601	-2.632108099
chr20	20693126	cg09281539	RALGAPA2	-0.453150167	-2.397021151	-3.188589459	0.002568533	0.999978601	-2.632462449
chr3	9469871	cg19531969	SETD5	0.305592426	2.295100004	3.188297381	0.002570655	0.999978601	-2.632830314
chr2	3655591	cg08748437	COLEC11	0.236167858	1.054936105	3.188135542	0.002571832	0.999978601	-2.633034139
chr3	85017543	cg10996224		0.384512149	0.986764203	3.187953149	0.002573158	0.999978601	-2.633263845
chr22	29611269	cg14907439	EMID1	0.239831746	2.709019169	3.187805183	0.002574235	0.999978601	-2.63345019
chr1	101088250	cg14691326		-0.313391479	2.488995082	-3.187500032	0.002576457	0.999978601	-2.633834477
chr21	47340551	cg25943813	PCBP3	-0.25490619	3.224280273	-3.187326385	0.002577722	0.999978601	-2.634053149
chr14	102006619	cg26975470		0.276411384	2.22075359	3.187138164	0.002579094	0.999978601	-2.634290168
chr20	20033462	cg25856971	C20orf26,CRNKL1	0.277953226	-4.568680248	3.186697123	0.002582311	0.999978601	-2.634845528
chr11	17207724	cg21972837	PIK3C2A	0.223117757	1.762963266	3.18662185	0.002582861	0.999978601	-2.634940309
chr6	7229400	cg08799586	RREB1	-0.262212744	1.591258134	-3.186419348	0.00258434	0.999978601	-2.635195286
chr9	73972277	cg00705901	TRPM3	0.423195501	1.915828349	3.186404251	0.00258445	0.999978601	-2.635214295
chr12	131928055	cg17554470		0.230376312	2.050897228	3.186227207	0.002585744	0.999978601	-2.63543721
chr4	71383701	cg07691117	AMTN	0.337377474	1.962958854	3.186218816	0.002585805	0.999978601	-2.635447775
chr7	70159834	cg03113977	AUTS2	0.394643451	-3.492092107	3.186005254	0.002587366	0.999978601	-2.635716663
chr16	19181239	cg06041188	SYT17,CTD-2349B8.1	0.234754212	1.690859167	3.185576307	0.002590505	0.999978601	-2.636256708
chr18	77255783	cg21089065		-0.43562057	3.533244014	-3.185518689	0.002590927	0.999978601	-2.636329247
chr1	174418215	cg14798125	GPR52,RABGAP1L	-0.308152637	0.616349618	-3.185065193	0.00259425	0.999978601	-2.63690016
chr7	86574444	cg22719826	KIAA1324L	0.272827168	2.170006167	3.184465316	0.002598651	0.999978601	-2.637655298
chr3	196023268	cg26047217	TCTEX1D2	0.412084239	2.003952529	3.184329075	0.002599652	0.999978601	-2.637826793
chr12	6649994	cg02607544	IFFO1	0.322312507	-1.60572559	3.183971075	0.002602283	0.999978601	-2.638277411
chr15	45879223	cg03079549	PLDN,RP11-96O20.4	-0.293279273	-3.372953524	-3.183885644	0.002602911	0.999978601	-2.63838494
chr5	162887380	cg17542225	HMMR,NUDCD2	0.242400469	-4.01408479	3.183854086	0.002603143	0.999978601	-2.638424662
chr11	31823282	cg12798259	PAX6	-0.260236152	-1.300472035	-3.183585929	0.002605116	0.999978601	-2.638762174
chr16	89626678	cg05547654	RPL13,SNORD68	0.582041529	-3.42232248	3.183526307	0.002605555	0.999978601	-2.638837214
chr3	46792462	cg23231268	PRSS50,PRSS45	-0.788175786	3.428506564	-3.183429712	0.002606266	0.999978601	-2.638958788
chr2	28323663	cg25379527		0.226060673	2.786592115	3.183315007	0.002607111	0.999978601	-2.639103153
chr6	19834248	cg21904807		-0.178668674	0.939153167	-3.18304171	0.002609125	0.999978601	-2.639447107
chr1	247095607	cg16987804	AHCTF1	0.474369155	-3.604964672	3.182640314	0.002612085	0.999978601	-2.639952256
chr7	26904159	cg06807960	SKAP2	0.330024846	-3.077087032	3.18243935	0.002613568	0.999978601	-2.640205154
chr20	30652769	cg19517864	HCK	0.312222782	1.685025714	3.182343412	0.002614276	0.999978601	-2.640325882
chr17	40988549	cg22122397	PSME3	-0.489486422	2.888882955	-3.182078909	0.00261623	0.999978601	-2.640658725
chr4	37906691	cg14803804	TBC1D1	-0.376336901	2.009160268	-3.181941775	0.002617244	0.999978601	-2.640831284
chr11	34368158	cg19466177		0.326832888	2.656265694	3.181905961	0.002617509	0.999978601	-2.640876349
chr12	117627223	cg01817067	FBXO21	-0.260807656	2.136068553	-3.18178026	0.002618438	0.999978601	-2.64103452
chr5	37371179	cg24993015	NUP155	0.437535734	-5.476698196	3.181546591	0.002620167	0.999978601	-2.641328539
chr10	61899186	cg03212768	ANK3	-0.404416235	-3.187578225	-3.181530994	0.002620282	0.999978601	-2.641348163
chr19	52552526	cg22690634	ZNF432	-0.353051444	-4.541790382	-3.18151668	0.002620388	0.999978601	-2.641366174
chr7	82584377	cg14814728		0.232342987	2.176820291	3.181364918	0.002621512	0.999978601	-2.641557126
chr20	25319539	cg12124722	ABHD12	0.398177573	2.564401018	3.181281315	0.002622131	0.999978601	-2.641662315
chr6	35109398	cg24623244	TCP11	0.245372644	2.598774828	3.181278232	0.002622154	0.999978601	-2.641666194
chr12	50794308	cg12582030	LARP4	-0.275304404	-3.669796586	-3.181159223	0.002623035	0.999978601	-2.641815931
chr12	21207444	cg26235709	SLCO1B7	0.304799062	2.60068942	3.181152209	0.002623087	0.999978601	-2.641824755
chr4	896563	cg15793476	GAK	-0.357800366	1.861374262	-3.181136238	0.002623206	0.999978601	-2.641844849
chr1	64059349	cg22496173	PGM1,ITGB3BP	0.490377751	-4.45685941	3.180376896	0.002628837	0.999978601	-2.642800185
chr10	94451016	cg24787755	HHEX	-0.286357769	-3.347724645	-3.180275996	0.002629586	0.999978601	-2.642927119
chr6	159421281	cg21366535	RSPH3	0.266286617	-3.198003753	3.180110471	0.002630815	0.999978601	-2.643135351
chr9	135457839	cg15729869	BARHL1	-0.232868706	-3.338523882	-3.179669897	0.00263409	0.999978601	-2.643689573
chr8	11044280	cg07356412		-0.231325623	2.588756559	-3.179651346	0.002634228	0.999978601	-2.643712909
chr17	58826810	cg07937810	Y_RNA	0.377265813	2.128741038	3.179450667	0.002635721	0.999978601	-2.643965342
chr9	94579826	cg14044388	ROR2	0.268053892	2.252448644	3.179205835	0.002637544	0.999978601	-2.644273304
chr10	15138890	cg00735159	C10orf111,RPP38,RP11-455B2.7	-0.279612766	-3.897829012	-3.178661699	0.002641599	0.999978601	-2.644957709
chr15	69366722	cg11926525	LINC00277	-0.748199665	-2.402054952	-3.177549972	0.002649902	0.999978601	-2.646355856
chr17	67413885	cg18326562		0.32028655	-0.078723304	3.177365277	0.002651284	0.999978601	-2.646588113
chr4	26862852	cg02267838	STIM2,RP11-293A21.1	0.318647719	-4.6666538	3.177086653	0.002653369	0.999978601	-2.646938478
chr2	149634410	cg03852018		-0.204910859	-2.982975961	-3.176896606	0.002654793	0.999978601	-2.647177449
chr2	26101563	cg26760813	ASXL2	0.236552202	-4.313123601	3.176761583	0.002655805	0.999978601	-2.647347228
chr4	12848009	cg25957478		-0.215945129	-0.515511138	-3.176532531	0.002657522	0.999978601	-2.647635233
chr12	6590224	cg02307647		-0.299469661	2.451850418	-3.17647157	0.00265798	0.999978601	-2.647711882
chr15	99721331	cg04569525	TTC23	-0.230613127	2.593167787	-3.176375498	0.0026587	0.999978601	-2.647832677
chr19	12936491	cg20107759	RTBDN	0.384126635	-4.423474167	3.176342655	0.002658947	0.999978601	-2.64787397
chr1	7551576	cg05350026		0.346008113	3.145903564	3.17579027	0.002663095	0.999978601	-2.648568468
chr4	32004662	cg05041928	RP11-734I18.1	-0.330233292	1.428122496	-3.175771212	0.002663238	0.999978601	-2.648592428
chr2	231655422	cg00122781	CAB39	0.319267712	2.995366975	3.175696566	0.002663799	0.999978601	-2.648686274
chr15	59501014	cg21686001	MYO1E	-0.421247059	2.982635123	-3.175526649	0.002665076	0.999978601	-2.648899892
chr6	15916214	cg24314059		0.275789977	2.743275102	3.175155516	0.002667869	0.999978601	-2.649366459
chr9	19172169	cg09914841		0.347692819	-3.862053318	3.174985689	0.002669147	0.999978601	-2.649579947
chr10	104678166	cg06851336	CNNM2	0.478345944	-5.084120307	3.174673541	0.002671499	0.999978601	-2.649972332
chr20	32380038	cg07704331	ZNF341,RP4-553F4.6	0.242737085	1.594892432	3.174492367	0.002672865	0.999978601	-2.650200069
chr15	49788481	cg20929551	C15orf33,FGF7	-0.591145696	2.219965973	-3.174472434	0.002673015	0.999978601	-2.650225124
chr2	32653492	cg13147662		-0.301444589	2.946886039	-3.174269501	0.002674546	0.999978601	-2.650480204
chr20	34894102	cg09218848	DLGAP4	0.48146432	-3.869651736	3.173663547	0.002679122	0.999978601	-2.651241825
chr19	3531604	cg04741861		-0.420319038	3.602990905	-3.173383055	0.002681243	0.999978601	-2.651594352
chr8	42698151	cg13165139	THAP1	0.466618936	-5.01028349	3.173331316	0.002681634	0.999978601	-2.651659377
chr10	134481296	cg22900057		0.30233103	1.924854259	3.173132952	0.002683135	0.999978601	-2.651908673
chr11	110326628	cg12584858		0.215829091	2.263124543	3.172322954	0.002689272	0.999978601	-2.652926575
chr1	236899717	cg04567703	ACTN2	-0.229159697	1.937340406	-3.17202658	0.00269152	0.999978601	-2.653298992
chr13	36788776	cg15291090	SOHLH2	0.516114718	3.441373838	3.17165562	0.002694337	0.999978601	-2.653765108
chr11	116661678	cg25454270		-0.320843156	0.481081211	-3.171278369	0.002697205	0.999978601	-2.654239104
chr15	50647554	cg10355997	CTD-3110H11.2,GABPB1	-0.190049925	-4.09177122	-3.171193619	0.00269785	0.999978601	-2.654345584
chr5	122766566	cg16553589		-0.26816646	1.929088229	-3.170151537	0.002705788	0.999978601	-2.655654756
chr17	78973288	cg25376409	CHMP6	-0.281519774	2.391692317	-3.169631747	0.002709756	0.999978601	-2.656307697
chr17	53319726	cg23973166		-0.378846409	2.266825958	-3.169358658	0.002711843	0.999978601	-2.656650722
chr1	10769910	cg02697519	CASZ1	0.255593962	2.827104596	3.169323744	0.00271211	0.999978601	-2.656694576
chr8	11402219	cg07608611	BLK	-0.519570778	1.631534236	-3.169166766	0.00271331	0.999978601	-2.656891747
chr6	3324763	cg23376687	SLC22A23	0.409583865	2.306941576	3.168726583	0.002716679	0.999978601	-2.657444614
chr11	47360181	cg13200125		0.250257329	2.86833975	3.168707361	0.002716826	0.999978601	-2.657468756
chr7	111033643	cg13808146	IMMP2L	0.378370406	1.979171543	3.168452956	0.002718775	0.999978601	-2.657788271
chr1	51434994	cg04772086	CDKN2C	0.208176692	-4.187032676	3.168411818	0.00271909	0.999978601	-2.657839936
chr5	175560449	cg25412017		0.473789903	-2.748534571	3.167965774	0.002722511	0.999978601	-2.658400104
chr2	48008457	cg21240162	U6	0.35360244	2.684322202	3.167925488	0.00272282	0.999978601	-2.658450696
chr2	180612075	cg13738007	ZNF385B	0.331331381	3.043364036	3.167591439	0.002725384	0.999978601	-2.658870187
chr8	142264769	cg26101485	RP11-10J21.4,SLC45A4,RP11-10J21.3	-0.32260412	2.046718995	-3.167295239	0.00272766	0.999978601	-2.659242132
chr13	20805443	cg01446515	GJB6	-0.354802505	-2.567855104	-3.166848922	0.002731093	0.999978601	-2.659802553
chr14	77785968	cg03738767	POMT2,GSTZ1	0.310088765	2.666135736	3.166832745	0.002731217	0.999978601	-2.659822865
chr9	6008054	cg03235978	KIAA2026	0.4758814	-4.192426871	3.166648035	0.002732639	0.999978601	-2.660054787
chr3	120627085	cg10943458	STXBP5L	-0.611256104	-1.110713205	-3.166565827	0.002733272	0.999978601	-2.660158005
chr22	29103292	cg00879723	CHEK2	0.333703892	3.068814877	3.166496628	0.002733805	0.999978601	-2.660244888
chr16	69832592	cg07214539	WWP2	0.329829129	2.878579857	3.166400181	0.002734548	0.999978601	-2.660365981
chr22	26062097	cg11438586	ADRBK2	0.367548755	2.667230244	3.166265669	0.002735585	0.999978601	-2.660534865
chr3	13927393	cg01988752		0.230337603	0.865394056	3.166057018	0.002737194	0.999978601	-2.660796824
chr14	77842947	cg24735425	SAMD15	0.574042559	-3.092482008	3.165983473	0.002737761	0.999978601	-2.660889157
chr19	45999794	cg14200826	PPM1N	0.487511197	-4.550473167	3.165701778	0.002739935	0.999978601	-2.661242807
chr1	2429078	cg17979046	PLCH2	-0.211586117	1.499330159	-3.16486028	0.002746437	0.999978601	-2.662299167
chr3	154797917	cg23209255	MME	0.447847739	-3.340051527	3.164841743	0.002746581	0.999978601	-2.662322436
chr9	126809584	cg25162573		0.351733795	1.894269107	3.164491299	0.002749293	0.999978601	-2.66276232
chr7	7959339	cg15110917	AC006465.3	0.367943704	2.457174451	3.164416083	0.002749876	0.999978601	-2.662856731
chr1	43920264	cg20426709	HYI,HYI-AS1	-0.376566288	-3.279571995	-3.1640878	0.00275242	0.999978601	-2.663268774
chr1	161719417	cg06409308	DUSP12	0.190024931	-3.750360002	3.163623089	0.002756025	0.999978601	-2.663852022
chr17	40428524	cg03384545	STAT5B	0.539706625	-3.795736816	3.163558278	0.002756528	0.999978601	-2.663933361
chr6	76204308	cg20663448	FILIP1	0.451922539	1.683902325	3.163437927	0.002757462	0.999978601	-2.664084403
chr10	91061728	cg06476606	IFIT2,LIPA	-0.328448813	-4.178403015	-3.163279979	0.002758689	0.999978601	-2.664282626
chr11	65246563	cg16175245		-0.465593161	3.7181609	-3.163162139	0.002759605	0.999978601	-2.66443051
chr16	77224911	cg25897632	MON1B	0.497787536	-5.298677178	3.163029838	0.002760633	0.999978601	-2.66459654
chr2	50570407	cg06707406	NRXN1	0.337967151	1.141219817	3.162941373	0.002761321	0.999978601	-2.664707556
chr4	140201262	cg20710842	C4orf49,NDUFC1	0.407910447	-2.80560759	3.162566303	0.002764239	0.999978601	-2.665178223
chr16	31106146	cg03095379	VKORC1,RP11-196G11.1	0.2966934	-4.147542716	3.161658822	0.002771311	0.999978601	-2.666316894
chr6	34433775	cg05106897	PACSIN1	0.526495362	-4.405286618	3.161196845	0.002774918	0.999978601	-2.666896507
chr9	102066851	cg03311627	KRT8P11	0.472978792	1.579014599	3.160959572	0.002776772	0.999978601	-2.667194183
chr1	153748697	cg26835327	SLC27A3	0.191537321	-3.694087481	3.160929127	0.00277701	0.999978601	-2.667232378
chr9	140261971	cg13710542	EXD3	0.24040066	2.239721197	3.160620961	0.00277942	0.999978601	-2.667618978
chr1	226070085	cg11203734	TMEM63A	0.482012557	-4.7300508	3.160495971	0.002780398	0.999978601	-2.667775776
chr12	92565228	cg06826305	Y_RNA,RP11-796E2.4	0.369158007	2.743702624	3.160442698	0.002780815	0.999978601	-2.667842604
chr1	217311511	cg00913949	ESRRG	0.252951926	-4.097861479	3.159958897	0.002784605	0.999978601	-2.668449492
chr21	45739921	cg08042487	PFKL	-0.239445798	3.449277804	-3.159432762	0.002788731	0.999978601	-2.669109434
chr11	77907656	cg15243034	USP35	-0.633539632	-1.598128364	-3.1589313	0.00279267	0.999978601	-2.669738382
chr5	98104874	cg23416667	RGMB	0.449127297	-5.105224904	3.158838723	0.002793398	0.999978601	-2.669854491
chr12	113748119	cg22810181	SLC24A6	0.432023333	2.845696373	3.158676819	0.002794671	0.999978601	-2.670057543
chr5	90139381	cg13107682	GPR98	0.37346471	-2.82401845	3.158537561	0.002795766	0.999978601	-2.67023219
chr17	73717212	cg04094723	ITGB4	0.413252652	-3.520791502	3.158228867	0.002798196	0.999978601	-2.670619318
chr17	3627005	cg23979544	GSG2,ITGAE	0.47733994	-4.911362791	3.158124096	0.002799021	0.999978601	-2.670750707
chr2	201639301	cg02028146	U1,AOX2P	-0.3431169	2.7169077	-3.157996097	0.002800029	0.999978601	-2.670911221
chr2	42135223	cg05128156		0.429398396	2.043404729	3.157919568	0.002800632	0.999978601	-2.671007189
chr1	30198037	cg12011250		0.251960993	1.522257691	3.157537971	0.002803641	0.999978601	-2.671485698
chr4	88312706	cg22831514	HSD17B11	-0.448592304	-2.852273572	-3.157392876	0.002804785	0.999978601	-2.671667635
chr18	22307230	cg13442359		0.240999195	2.529891326	3.157064876	0.002807375	0.999978601	-2.672078906
chr16	31228720	cg23042052	PYDC1	0.208594025	-0.746061583	3.156718288	0.002810114	0.999978601	-2.672513464
chr11	55606216	cg22937354	OR5D16	-0.439006351	-0.00555246	-3.156146974	0.002814634	0.999978601	-2.673229737
chr12	93762212	cg15128502	RP11-486A14.2	-0.31465882	2.414187656	-3.155886706	0.002816695	0.999978601	-2.673556023
chr12	124794846	cg14143324	FAM101A,RP11-522N14.1	-0.279341349	1.426234616	-3.155818715	0.002817234	0.999978601	-2.673641258
chr5	1270927	cg20434741	TERT	0.239264401	1.910189743	3.155496899	0.002819785	0.999978601	-2.674044683
chr6	90529562	cg03720838	MDN1	0.414339811	-4.291295728	3.155413943	0.002820443	0.999978601	-2.674148673
chr3	105831607	cg12021988		-0.502809629	1.542867594	-3.155164517	0.002822422	0.999978601	-2.674461335
chr11	124763926	cg15541798	ROBO4	-0.22377676	1.848169629	-3.154461359	0.002828009	0.999978601	-2.675342698
chr1	68044273	cg22149824		-0.469548345	2.080896475	-3.154418872	0.002828347	0.999978601	-2.67539595
chr6	143471185	cg00181224		0.271872707	2.870218868	3.154309949	0.002829214	0.999978601	-2.675532468
chr1	246776426	cg21821796	CNST	-0.295635152	2.338798036	-3.154303168	0.002829268	0.999978601	-2.675540968
chr3	121264278	cg07663723		-0.310244654	-3.59563944	-3.153942304	0.00283214	0.999978601	-2.675993242
chr17	35656911	cg01174708	ACACA	-0.316439371	2.747475206	-3.153924632	0.002832281	0.999978601	-2.67601539
chr11	47270322	cg12565914	NR1H3,ACP2	-0.214713227	-3.942170254	-3.153861958	0.00283278	0.999978601	-2.676093938
chr19	56826044	cg14237711	ZSCAN5A	-0.493697012	-3.553707925	-3.15365346	0.002834441	0.999978601	-2.676355236
chr9	113831239	cg20290017		0.296468792	1.834598177	3.153228476	0.00283783	0.999978601	-2.67688782
chr9	126237827	cg02478035	DENND1A	0.199033201	2.516037671	3.153166304	0.002838327	0.999978601	-2.67696573
chr17	38210768	cg02414718	MED24	0.326322537	-4.882334098	3.152948129	0.002840068	0.999978601	-2.677239129
chr19	10654547	cg19146379	ATG4D	0.508947696	-3.492749751	3.152590206	0.002842927	0.999978601	-2.67768763
chr6	32801049	cg24469596	TAP2	-0.273708692	1.10690709	-3.152585427	0.002842966	0.999978601	-2.677693617
chr16	67865007	cg16478855	CENPT,TSNAXIP1	0.309536467	3.029989686	3.152579288	0.002843015	0.999978601	-2.67770131
chr1	67772271	cg12243812	IL12RB2	0.414140635	2.197240703	3.152515777	0.002843522	0.999978601	-2.677780891
chr2	84687773	cg19889291	SUCLG1	0.489384717	1.261076129	3.152477714	0.002843827	0.999978601	-2.677828584
chr3	99776071	cg20760676	FILIP1L,C3orf26	0.352290034	2.469277328	3.152473549	0.00284386	0.999978601	-2.677833803
chr6	11769659	cg11174569		0.226012334	1.698126625	3.151958636	0.00284798	0.999978601	-2.67847897
chr2	71047710	cg15654136	CLEC4F	0.337967021	1.108617673	3.151724959	0.002849851	0.999978601	-2.678771742
chr10	134550980	cg04881751	INPP5A	-0.255431185	2.678733571	-3.151445522	0.00285209	0.999978601	-2.679121834
chr21	30555187	cg19516108	AF124730.4	0.319775305	2.775826468	3.151347476	0.002852876	0.999978601	-2.679244667
chr16	19301966	cg26534057		0.254071953	1.307901261	3.151147534	0.00285448	0.999978601	-2.679495153
chr5	44952139	cg26164520		0.213237829	1.879265636	3.150828363	0.002857042	0.999978601	-2.67989499
chr2	11373926	cg22243612	U6,ROCK2	-0.388525558	2.135178368	-3.150720278	0.00285791	0.999978601	-2.680030388
chr7	601417	cg03138719	AC147651.5	0.234262646	1.270937466	3.150542782	0.002859336	0.999978601	-2.680252733
chr1	166958233	cg27053975	MAEL	-0.228662247	2.499200663	-3.150338549	0.002860978	0.999978601	-2.680508563
chr14	105941190	cg17818900	CRIP2	-0.186628372	-3.634527584	-3.15028618	0.002861399	0.999978601	-2.680574161
chr11	86628093	cg02221114	RP11-736K20.5,PRSS23	-0.44372481	1.772713792	-3.150158029	0.002862429	0.999978601	-2.680734682
chr17	72667205	cg27305133	RAB37	-0.415544693	0.221785466	-3.150107424	0.002862837	0.999978601	-2.68079807
chr7	95064464	cg26776175	PON2	-0.501208826	-2.637854421	-3.149709888	0.002866037	0.999978601	-2.681296
chr1	33283664	cg27324470	S100PBP,YARS	0.449066589	-4.05533182	3.149708301	0.002866049	0.999978601	-2.681297987
chr19	50380733	cg00633834	AKT1S1,TBC1D17	0.470407804	-4.017268353	3.149467872	0.002867986	0.999978601	-2.681599121
chr1	177486944	cg03190640	RP1-35C21.2	0.347270667	-0.568509276	3.148743928	0.002873826	0.999978601	-2.682505784
chr11	61106775	cg25620125	DDB1,DAK	-0.372603391	3.478633239	-3.14841831	0.002876456	0.999978601	-2.682913556
chr17	6918698	cg07058528	C17orf49,MIR497HG	0.551128708	-4.473353839	3.148002935	0.002879815	0.999978601	-2.683433701
chr2	163040801	cg04322428	FAP	0.294423929	2.529735086	3.147807485	0.002881397	0.999978601	-2.683678439
chr2	88900905	cg10109276	EIF2AK3	-0.398418129	2.835445352	-3.147599117	0.002883084	0.999978601	-2.683939345
chr22	18638538	cg13758347	USP18	-0.319664596	3.814844508	-3.14746689	0.002884155	0.999978601	-2.684104906
chr19	7492066	cg05747963	ARHGEF18	-1.079192535	1.095483988	-3.147341603	0.00288517	0.999978601	-2.684261777
chr2	71150491	cg13275407		0.228459518	1.346467651	3.147101493	0.002887117	0.999978601	-2.684562406
chr3	196014496	cg24462974	PCYT1A	-0.173085404	-3.655507794	-3.146846326	0.002889187	0.999978601	-2.684881876
chr14	74353526	cg04908325	PTGR2,ZNF410	-0.354602988	-3.394051253	-3.146756046	0.002889919	0.999978601	-2.684994905
chr1	198828157	cg25349643	MIR181B1,RP11-31E23.1	-0.338434642	2.314052322	-3.145636103	0.002899023	0.999978601	-2.686396918
chr20	40247231	cg21813473	CHD6	0.406464284	-4.806992565	3.145597867	0.002899335	0.999978601	-2.68644478
chr8	30649969	cg14878767	PPP2CB	-0.236832119	2.852102331	-3.14546778	0.002900394	0.999978601	-2.686607615
chr5	114973421	cg16288615		0.29944979	2.562746499	3.145358149	0.002901287	0.999978601	-2.686744843
chr14	21539183	cg17410320	NDRG2,ARHGEF40	-0.303798069	-2.927301635	-3.145350907	0.002901346	0.999978601	-2.686753908
chr15	62894482	cg11194432	TLN2	0.578308194	2.299104435	3.145308973	0.002901688	0.999978601	-2.686806397
chr15	85346126	cg25383919	ZNF592	0.242051599	2.558722964	3.144874789	0.002905227	0.999978601	-2.687349847
chr17	38804311	cg11347840	SMARCE1	-0.260637125	-1.02636767	-3.144674009	0.002906866	0.999978601	-2.687601144
chr19	56347870	cg03602143	NLRP11,NLRP4	-0.297167927	2.346307454	-3.144297746	0.002909938	0.999978601	-2.688072055
chr10	5605827	cg17471704		-0.356930021	1.092919768	-3.144164207	0.002911029	0.999978601	-2.688239179
chr21	16773896	cg15011019	AJ006998.2	-0.316154481	2.366571628	-3.144064852	0.002911842	0.999978601	-2.68836352
chr3	161487978	cg07830716		0.318898985	2.640939333	3.143996509	0.0029124	0.999978601	-2.688449049
chr21	35015742	cg18039963	CRYZL1,ITSN1	-0.204704391	-3.78019011	-3.143879283	0.002913359	0.999978601	-2.688595751
chr3	23958917	cg05571164	RPL15,NKIRAS1	-0.507062049	-2.864953835	-3.14383572	0.002913715	0.999978601	-2.688650268
chr18	56888922	cg19611392		0.330100931	-0.76119305	3.143711557	0.002914731	0.999978601	-2.688805647
chr1	227748696	cg16780502	RN5S77	-0.38803736	-1.464574138	-3.14370466	0.002914787	0.999978601	-2.688814278
chr4	81122314	cg02941135		0.388944406	2.553025484	3.143366314	0.002917557	0.999978601	-2.689237675
chr9	77567959	cg18238071	C9orf40,RP11-197P3.4	-0.401334278	-3.750684461	-3.143025767	0.002920348	0.999978601	-2.689663806
chr1	161576629	cg04094791		-0.468065792	1.197965859	-3.142785917	0.002922314	0.999978601	-2.68996392
chr16	68278969	cg19105690	PLA2G15	0.215277832	-4.152858028	3.142749247	0.002922615	0.999978601	-2.690009803
chr2	209271875	cg06951245	PTH2R	-0.516292083	-2.198049958	-3.142729174	0.00292278	0.999978601	-2.690034919
chr5	40570344	cg23192749		0.301637332	1.745924608	3.142492007	0.002924726	0.999978601	-2.690331663
chr1	47145700	cg09444931	KIAA0494,RP11-8J9.4	0.328077973	2.643957584	3.142377692	0.002925665	0.999978601	-2.690474691
chr17	30244370	cg12193833		-0.940812863	0.461986938	-3.142142823	0.002927594	0.999978601	-2.690768544
chr17	18759628	cg02843535	PRPSAP2	-0.272442301	-3.988197274	-3.141461712	0.002933196	0.999978601	-2.691620652
chr20	44718745	cg27139841	NCOA5	0.444871991	-4.548034073	3.141284406	0.002934655	0.999978601	-2.691842458
chr4	39619646	cg11726527	C4orf34	-0.3299515	2.417563529	-3.140842498	0.002938297	0.999978601	-2.692395249
chr14	75894323	cg02921269	RP11-293M10.6,JDP2	-0.340874297	-3.209208296	-3.140788451	0.002938742	0.999978601	-2.692462855
chr12	48099745	cg16605745	RPAP3,RP1-197B17.3	-0.781814591	-0.235507509	-3.140610175	0.002940213	0.999978601	-2.692685852
chr11	66024911	cg05149234	KLC2	0.473996526	-4.757100517	3.140201613	0.002943585	0.999978601	-2.693196881
chr2	61935357	cg17203492		-0.289738899	1.172412662	-3.14016653	0.002943875	0.999978601	-2.693240761
chr13	100966268	cg11722816	PCCA	-0.241275948	2.719495965	-3.140032914	0.002944979	0.999978601	-2.69340788
chr2	183107046	cg17054006	PDE1A	0.256167246	2.189916343	3.13979229	0.002946968	0.999978601	-2.69370883
chr12	30888129	cg18602451	CAPRIN2	0.361508597	3.397944876	3.139421724	0.002950033	0.999978601	-2.694172279
chr16	1660113	cg03590668	IFT140,LA16c-395F10.2	0.216746356	-2.886314952	3.139288663	0.002951134	0.999978601	-2.694338685
chr8	96307882	cg05372521	KB-1047C11.2	0.253543218	1.334585175	3.138978206	0.002953706	0.999978601	-2.694726932
chr16	2848830	cg27561907	AC092117.9	-0.717907866	0.790857774	-3.138959285	0.002953862	0.999978601	-2.694750593
chr4	169239619	cg19079570	DDX60	-0.575167091	-2.367497094	-3.138752628	0.002955575	0.999978601	-2.695009021
chr5	178053231	cg07851189	CLK4	-0.310395267	-4.055887803	-3.138721706	0.002955832	0.999978601	-2.695047688
chr4	140222646	cg20184165	NDUFC1,NAA15	-0.191720182	-3.980337974	-3.138447279	0.002958108	0.999978601	-2.69539085
chr3	47324986	cg01743538	KIF9,KLHL18	-0.351752357	-3.176727446	-3.138299137	0.002959337	0.999978601	-2.69557609
chr20	60243475	cg26075360	CDH4	-0.973496987	-2.59201971	-3.137952291	0.002962218	0.999978601	-2.696009778
chr6	52628277	cg04217215	GSTA2	0.449673798	1.377682254	3.137686418	0.002964427	0.999978601	-2.696342205
chr12	120032432	cg00289485	RP11-768F21.1,TMEM233	0.409339731	-1.500902716	3.137633695	0.002964866	0.999978601	-2.696408123
chr17	55124187	cg05266836		-0.434398245	0.741217762	-3.137632506	0.002964876	0.999978601	-2.69640961
chr2	120005464	cg14196039	STEAP3-AS1,STEAP3	0.235421684	2.070264447	3.137332636	0.00296737	0.999978601	-2.696784526
chr3	50309075	cg12819536	SEMA3B	0.223045507	1.720188979	3.137152065	0.002968873	0.999978601	-2.697010279
chr8	38759319	cg02434428	PLEKHA2	0.213136068	-3.821362444	3.137049807	0.002969725	0.999978601	-2.69713812
chr22	35775959	cg27116232	HMOX1	0.220405712	2.792968952	3.137000426	0.002970136	0.999978601	-2.697199855
chr1	21587588	cg01753382	ECE1	0.261239716	2.479342533	3.13685165	0.002971375	0.999978601	-2.697385848
chr20	55628569	cg25148278	AL117380.1	0.25824473	1.880855895	3.136770424	0.002972052	0.999978601	-2.697487392
chr17	27055700	cg26182037	NEK8	0.415365992	-3.953857226	3.136567786	0.002973741	0.999978601	-2.697740711
chr1	236030556	cg25377475	LYST	0.464605241	-4.184207719	3.136491452	0.002974378	0.999978601	-2.697836135
chr6	31856488	cg21318835	EHMT2	0.337586081	2.731539305	3.136134485	0.002977357	0.999978601	-2.69828236
chr2	95876354	cg00484083	AC092835.2	0.28454734	1.656244576	3.135980872	0.002978639	0.999978601	-2.698474375
chr1	24648545	cg01231985	GRHL3,RP11-10N16.3	0.393433331	-3.344470523	3.135892306	0.002979379	0.999978601	-2.698585081
chr1	118148320	cg01152499	AL157902.3,FAM46C	-0.219974543	-3.986968342	-3.135809854	0.002980068	0.999978601	-2.698688142
chr3	57678116	cg07879319	RP11-755B10.3,FAM116A	0.330817801	-4.154023747	3.134654956	0.002989732	0.999978601	-2.700131584
chr19	1514425	cg08001389	ADAMTSL5	0.265765911	3.041462501	3.134154799	0.002993927	0.999978601	-2.700756626
chr3	85007817	cg15355387	CADM2	-0.264341959	-4.216600084	-3.133868556	0.00299633	0.999978601	-2.70111432
chr1	206317510	cg02784102	CTSE	0.344798298	1.354364596	3.133747437	0.002997347	0.999978601	-2.701265668
chr1	120254443	cg04367206	PHGDH	0.361736356	-3.29809774	3.133641515	0.002998237	0.999978601	-2.701398023
chr13	111164367	cg10991689	COL4A2	-0.284669731	3.257558615	-3.133377689	0.003000455	0.999978601	-2.701727681
chr12	91451819	cg20332354	KERA	0.277273851	1.676272399	3.133321566	0.003000927	0.999978601	-2.701797807
chr6	28293822	cg04686012	ZNF323	0.30275288	2.005330648	3.133251354	0.003001517	0.999978601	-2.701885535
chr12	2293084	cg09340935		0.233522921	2.463828538	3.133225034	0.003001739	0.999978601	-2.701918422
chr9	98054877	cg02466749	FANCC	-0.204302344	1.511847862	-3.133135045	0.003002496	0.999978601	-2.702030859
chr21	34776124	cg13027384	IFNGR2	0.264007196	-4.332370217	3.132976425	0.003003831	0.999978601	-2.702229045
chr16	47728644	cg25523700	PHKB	0.318038293	2.971572217	3.132927924	0.003004239	0.999978601	-2.702289644
chr5	16898289	cg18106514		0.451069867	1.363094273	3.132280797	0.003009692	0.999978601	-2.703098137
chr7	56362101	cg11877647		-0.429939808	1.640549354	-3.132223513	0.003010175	0.999978601	-2.703169702
chr12	81471754	cg23614791	ACSS3	0.357419697	-3.333336403	3.132213431	0.00301026	0.999978601	-2.703182296
chr14	55035029	cg27403778	SAMD4A	0.261988852	-3.885592059	3.132051873	0.003011623	0.999978601	-2.703384126
chr5	71435001	cg01341014	MAP1B	-0.309942779	-4.114501446	-3.131510674	0.003016193	0.999978601	-2.704060195
chr14	95657897	cg25489460	CLMN	-0.890239256	-1.781835959	-3.131498807	0.003016294	0.999978601	-2.704075018
chr3	97698386	cg11288693		-0.41550156	2.197492184	-3.131329562	0.003017724	0.999978601	-2.704286429
chr1	161171987	cg17932657	NDUFS2	0.198848117	-4.17455034	3.131160763	0.003019152	0.999978601	-2.704497276
chr12	6652176	cg27437934	IFFO1,RP5-940J5.8	0.227897407	1.83002243	3.130726489	0.003022827	0.999978601	-2.705039706
chr6	818612	cg06899772		0.378424113	2.927373976	3.130691265	0.003023126	0.999978601	-2.705083701
chr12	6969574	cg03303130	USP5	0.246393203	3.168749306	3.130645398	0.003023514	0.999978601	-2.705140989
chr16	75357245	cg03920223	RP11-252K23.1,CFDP1	0.345892477	0.947851269	3.130613279	0.003023786	0.999978601	-2.705181105
chr11	17373534	cg27395939	RP1-239B22.1	0.403110765	-4.375820523	3.129871596	0.003030075	0.999978601	-2.706107407
chr4	174448705	cg08297751	RP11-471J12.1	-0.387245439	-2.224783352	-3.129870311	0.003030086	0.999978601	-2.706109012
chr5	141005807	cg27639887	HDAC3,AC008781.7	-0.240222482	2.986214302	-3.129531148	0.003032966	0.999978601	-2.706532565
chr4	107956287	cg17307558	DKK2	-0.296429648	-2.65866444	-3.129493056	0.003033289	0.999978601	-2.706580133
chr5	180296196	cg07372840		-0.32002624	-3.739680797	-3.129384869	0.003034208	0.999978601	-2.706715234
chr8	11725104	cg17019285	CTSB	0.340464544	-3.854256719	3.12917106	0.003036026	0.999978601	-2.706982226
chr5	180479586	cg15068079	BTNL9	0.368716246	-1.701541077	3.129006384	0.003037426	0.999978601	-2.707187857
chr6	143999058	cg11495387	PHACTR2	-0.255318085	-4.471048904	-3.128941483	0.003037979	0.999978601	-2.707268899
chr2	177134307	cg19280014	MTX2	0.548649156	-4.387365192	3.128682078	0.003040186	0.999978601	-2.707592806
chr10	8089653	cg23768829		0.246765308	-1.79722584	3.128261482	0.003043769	0.999978601	-2.708117957
chr15	89255194	cg12083700		0.239965964	1.904608917	3.128248908	0.003043877	0.999978601	-2.708133656
chr6	72599091	cg19959088	RIMS1	0.327770897	2.30940305	3.128180955	0.003044456	0.999978601	-2.7082185
chr5	71630287	cg12830590	PTCD2	0.336422473	2.402268249	3.128129178	0.003044897	0.999978601	-2.708283144
chr2	31026529	cg24514522	CAPN13	0.301175135	2.064952177	3.128122598	0.003044953	0.999978601	-2.708291359
chr6	158589101	cg23612142	GTF2H5,SERAC1	0.356902307	-4.073485947	3.12775234	0.003048112	0.999978601	-2.708753624
chr1	231175978	cg12450347	FAM89A	0.42755724	-3.023389311	3.127688809	0.003048654	0.999978601	-2.708832938
chr12	118809462	cg21626408	TAOK3	0.415504547	-3.08098447	3.127294931	0.003052018	0.999978601	-2.709324659
chr16	30750482	cg08455111		-0.323780594	3.840873212	-3.12693728	0.003055076	0.999978601	-2.709771128
chr6	43706701	cg14099975	RP1-261G23.5	0.199338066	1.619227213	3.126803657	0.003056219	0.999978601	-2.709937929
chr10	117114665	cg01399353	ATRNL1	0.397733496	-1.695592293	3.12677774	0.003056441	0.999978601	-2.709970281
chr16	4323326	cg10396357	TFAP4	-0.26567006	-4.274324787	-3.126662811	0.003057424	0.999978601	-2.710113743
chr1	113250112	cg25424627	RHOC,PPM1J	-0.308241171	-3.161932707	-3.126420916	0.003059495	0.999978601	-2.710415683
chr19	46010241	cg15485670	VASP	0.290853706	-1.182105313	3.126359261	0.003060024	0.999978601	-2.710492642
chr7	1024142	cg27053785		-0.514449671	3.77630635	-3.126349366	0.003060108	0.999978601	-2.710504992
chr14	50722799	ch.14.560311R		0.315338256	-4.149715574	3.126254055	0.003060925	0.999978601	-2.710623959
chr1	1142892	cg10583942	TNFRSF18	0.228764503	-0.203388654	3.126113451	0.00306213	0.999978601	-2.710799455
chr1	70034491	cg14520424	LRRC7	-0.664995482	-3.11759098	-3.126112282	0.00306214	0.999978601	-2.710800915
chr11	46317154	cg14547067	CREB3L1	0.414767478	-5.019032096	3.126091189	0.003062321	0.999978601	-2.710827241
chr15	57025818	cg10195203	ZNF280D	0.197439325	-3.551397581	3.125772095	0.003065057	0.999978601	-2.711225509
chr1	229407212	cg22431433	RP5-1061H20.4,RAB4A	0.467387549	-4.813594113	3.12541256	0.003068143	0.999978601	-2.711674227
chr2	182933360	cg19920006	PPP1R1C	-0.212287519	2.687917735	-3.125223948	0.003069763	0.999978601	-2.711909616
chr2	64067760	cg25042022	UGP2	0.252814862	-2.982175676	3.124710246	0.00307418	0.999978601	-2.712550684
chr17	43340758	cg05257097	TEX34,MAP3K14	0.342078695	2.27233147	3.124125992	0.003079211	0.999978601	-2.713279738
chr1	168524262	cg26366290		0.271269901	2.549199065	3.124099708	0.003079437	0.999978601	-2.713312534
chr3	52001486	cg22780516	PCBP4,ABHD14A-ACY1	0.258979882	-3.569423144	3.123399489	0.003085477	0.999978601	-2.714186205
chr2	42396302	cg19581424	EML4,AC083949.1	-0.222337548	-3.506319459	-3.12307652	0.003088266	0.999978601	-2.714589146
chr3	125693264	cg20486747	ROPN1B	-0.249211422	2.251963252	-3.123007971	0.003088859	0.999978601	-2.714674666
chr3	5307317	cg09335850		0.311801986	1.809623227	3.12283243	0.003090376	0.999978601	-2.714893664
chr13	63801193	cg10144272	RP11-527N12.1	-0.491935272	1.516640113	-3.122678281	0.003091709	0.999978601	-2.715085968
chr16	89922611	cg02805859	SPIRE2	0.216928922	2.787116534	3.121915764	0.003098311	0.999978601	-2.716037162
chr8	21989447	cg15054699	HR	0.362319209	1.254682047	3.121805385	0.003099268	0.999978601	-2.716174844
chr10	26931731	cg13837822	RP13-16H11.1,RP13-16H11.7	0.33271777	2.257002119	3.121749207	0.003099755	0.999978601	-2.716244918
chr4	166081834	cg00699554		0.315074001	2.923543809	3.121483757	0.003102058	0.999978601	-2.716576016
chr6	159483777	cg07497659		-0.361267615	-4.409329484	-3.121262983	0.003103974	0.999978601	-2.71685138
chr1	8877013	cg02578391	RERE	0.203078942	-3.601563554	3.121181129	0.003104685	0.999978601	-2.716953472
chr22	50689962	cg04321608	HDAC10,MAPK12	-0.207569324	-3.987681441	-3.120816928	0.003107849	0.999978601	-2.717407703
chr14	61789593	cg12165758	RP11-902B17.1,PRKCH	-0.24049367	-4.029532394	-3.120673461	0.003109096	0.999978601	-2.717586627
chr6	2874553	cg01703162	RP11-420G6.4	0.263057468	1.836472503	3.120453656	0.003111008	0.999978601	-2.717860749
chr7	97935756	cg15211734	BAIAP2L1,BRI3	0.372358004	2.868931765	3.120369889	0.003111737	0.999978601	-2.717965214
chr9	72027409	cg11510586		-0.85516218	0.469433311	-3.120366884	0.003111763	0.999978601	-2.717968962
chr17	5982344	cg19753798	WSCD1	0.217765212	1.984718845	3.120268686	0.003112618	0.999978601	-2.718091421
chr2	18742235	cg16918801	RDH14	0.345784414	-4.003214316	3.120186229	0.003113336	0.999978601	-2.71819425
chr14	88642721	cg02386273	RP11-753D20.3	0.303474945	2.635536773	3.119714082	0.003117449	0.999978601	-2.718783017
chr8	145635364	cg23957144	CPSF1,SLC39A4	-0.266124471	-3.168357191	-3.119650101	0.003118007	0.999978601	-2.718862799
chr3	38947870	cg10576242	AC116038.1	0.386682776	1.215914322	3.119608881	0.003118366	0.999978601	-2.718914197
chr4	39978343	cg17348730	PDS5A	0.223591498	-4.21008993	3.119599147	0.003118451	0.999978601	-2.718926334
chr3	24040616	cg16575412		0.383046175	-3.769849214	3.119110244	0.003122717	0.999978601	-2.719535943
chr1	179051893	cg02709261	TOR3A,RALGPS2	-0.308324824	-3.58899955	-3.11882075	0.003125246	0.999978601	-2.719896889
chr12	47633443	cg00966380	RP11-493L12.3	0.313583014	2.928005223	3.118735818	0.003125988	0.999978601	-2.72000278
chr3	138656471	cg08031151	RP11-548O1.3	-0.338472306	-3.994761143	-3.11846905	0.003128321	0.999978601	-2.720335373
chr22	29663810	cg02226779	RHBDD3,EWSR1	0.390896221	-4.778113791	3.118026045	0.003132197	0.999978601	-2.720887659
chr11	12849620	cg09947401	TEAD1	0.336937993	-3.095400518	3.117602157	0.003135911	0.999978601	-2.721416078
chr11	57519659	cg15714692	BTBD18,CTNND1,RP11-691N7.6	-0.326119809	2.866175192	-3.11758574	0.003136055	0.999978601	-2.721436543
chr7	86781625	cg11544714	DMTF1,AC005076.5	-0.471120581	-2.04084126	-3.11723582	0.003139124	0.999978601	-2.721872728
chr10	132150619	cg03662732		0.261913404	1.520906695	3.117189434	0.003139531	0.999978601	-2.721930546
chr1	215838740	cg15505153		-0.252467335	2.62276654	-3.116719267	0.00314366	0.999978601	-2.722516581
chr7	44147676	cg21181355	AEBP1	0.213326413	1.989953138	3.116697073	0.003143855	0.999978601	-2.722544243
chr12	120535099	cg12587921	RAB35	-0.704471407	3.139854082	-3.116494236	0.003145638	0.999978601	-2.722797054
chr17	5123163	cg27655145	RP11-333E1.1	0.287027871	3.056303516	3.116420012	0.00314629	0.999978601	-2.722889563
chr9	85642775	cg23391021		0.44073872	2.7420735	3.116338091	0.003147011	0.999978601	-2.722991664
chr6	134004505	cg01056272		0.256148531	1.856968501	3.116259258	0.003147704	0.999978601	-2.723089914
chr18	55713316	cg24820751	NEDD4L	-0.246831537	-2.42639671	-3.116218046	0.003148067	0.999978601	-2.723141278
chr5	122430277	cg19328475		0.3050267	-1.810031238	3.116202246	0.003148206	0.999978601	-2.723160969
chr11	69530495	cg27630690		0.233238667	1.520344446	3.116106183	0.003149051	0.999978601	-2.723280692
chr10	10952924	cg07504272		0.379448073	3.18277408	3.115717121	0.003152477	0.999978601	-2.723765557
chr11	17743946	cg01144436		0.371698601	-0.417999571	3.115549297	0.003153955	0.999978601	-2.723974698
chr8	23550491	cg04899923		-0.455343741	-3.286815953	-3.115534119	0.003154089	0.999978601	-2.723993613
chr6	24719602	cg07686113	C6orf62	-0.413537979	-3.85786002	-3.114978891	0.003158987	0.999978601	-2.724685493
chr6	32116853	cg27067781	PRRT1	0.25863726	-2.598536199	3.114914813	0.003159552	0.999978601	-2.724765339
chr14	40348789	cg20906044		-0.311360552	2.300543614	-3.11475769	0.00316094	0.999978601	-2.72496112
chr6	31939797	cg00483886	DOM3Z,STK19	0.464119495	-3.342423925	3.114757007	0.003160946	0.999978601	-2.724961971
chr15	75135746	cg27629438	ULK3	0.479137081	-4.761645683	3.114557796	0.003162706	0.999978601	-2.72521019
chr15	90892805	cg18375105	GABARAPL3	-0.289794327	1.519350606	-3.114208005	0.003165798	0.999978601	-2.725646014
chr15	73613841	cg10942561	HCN4	0.287968988	2.494874651	3.114148783	0.003166322	0.999978601	-2.7257198
chr2	69748004	cg16473117	SNORA36C	0.28298036	2.969951241	3.114085535	0.003166881	0.999978601	-2.725798601
chr3	44902933	cg16615211	TMEM42,MIR564,KIF15	-0.367677965	-1.978215436	-3.113946187	0.003168114	0.999978601	-2.725972213
chr1	183441736	cg06934615	SMG7,RP11-74N20.1	0.429556891	-3.514253768	3.113523853	0.003171855	0.999978601	-2.726498372
chr18	74863963	cg22574467		0.331244467	2.958494307	3.113462594	0.003172397	0.999978601	-2.726574687
chr12	56716460	cg10289385	PAN2	-0.280674697	2.477339066	-3.113285506	0.003173967	0.999978601	-2.726795298
chr2	242448543	cg01248010	STK25	0.293407621	-3.344205499	3.113280985	0.003174007	0.999978601	-2.72680093
chr21	26467212	cg25485144	AP000233.2	0.434275229	1.232421984	3.113046164	0.00317609	0.999978601	-2.727093453
chr4	136836142	cg18162549	RP11-782E2.1	0.591373578	1.518707922	3.112933698	0.003177088	0.999978601	-2.727233551
chr19	11708223	cg27495336	ZNF627	-0.232023494	-3.846727899	-3.112492271	0.003181007	0.999978601	-2.727783411
chr5	55291388	cg27568809	IL6ST	-0.321372666	-4.930692043	-3.112420066	0.003181649	0.999978601	-2.727873349
chr22	37820667	cg09584978	ELFN2,RP1-63G5.5	0.212943687	1.014195116	3.112258658	0.003183084	0.999978601	-2.728074394
chr11	67373083	cg09701102	C11orf72,NDUFV1,RP11-655M14.12	0.258276374	1.818150738	3.112038422	0.003185042	0.999978601	-2.728348706
chr20	45388090	cg11654142		0.296666915	2.935248782	3.112023639	0.003185174	0.999978601	-2.728367119
chr11	107328636	cg19998148	CWF19L2	-0.50011161	-3.354796317	-3.111931662	0.003185992	0.999978601	-2.728481677
chr14	105487648	cg00875191	CDCA4	0.28903107	-3.655821413	3.111802214	0.003187144	0.999978601	-2.728642902
chr1	33907733	cg15725891	AL138837.1	0.264833396	2.725478729	3.111774927	0.003187387	0.999978601	-2.728676886
chr6	147830025	cg24900370	SAMD5	-0.338995525	-3.16084267	-3.111616161	0.0031888	0.999978601	-2.728874622
chr4	68287041	cg14298408	RP11-584P21.2	0.278939432	2.11937602	3.111572145	0.003189192	0.999978601	-2.728929441
chr16	88770157	cg00211208	RNF166	0.621357533	-4.489802716	3.111217005	0.003192357	0.999978601	-2.729371731
chr8	106699200	cg25855675	RP11-642D21.2,ZFPM2	-0.273463162	2.790885092	-3.111152811	0.003192929	0.999978601	-2.729451674
chr19	10983098	cg02077793		0.407787921	-3.552365691	3.111117774	0.003193241	0.999978601	-2.729495308
chr2	27601647	cg24655222	ZNF513	-0.272042584	3.144206203	-3.111000116	0.003194291	0.999978601	-2.729641831
chr15	90233762	cg04129282	WDR93,PEX11A	-0.349758702	-2.682208866	-3.110613915	0.003197737	0.999978601	-2.730122761
chr4	15109255	cg00775614	RP11-665G4.1	0.217070499	2.964941159	3.110509621	0.003198669	0.999978601	-2.730252632
chr1	2121724	cg01927825	C1orf86	-0.253137899	1.919672921	-3.109764823	0.003205327	0.999978601	-2.731180021
chr2	213292541	cg20953052	MIR548F2,ERBB4	-0.300607358	-0.153489978	-3.109382707	0.003208748	0.999978601	-2.731655776
chr12	109530811	cg14514924	ALKBH2	-0.364921936	-2.946584267	-3.109135305	0.003210965	0.999978601	-2.731963789
chr10	27444134	cg21123180	YME1L1,MASTL	0.240802427	-4.507229781	3.109113886	0.003211157	0.999978601	-2.731990455
chr12	51346506	cg19008266	HIGD1C	-0.276050303	3.647587915	-3.109015506	0.003212039	0.999978601	-2.732112934
chr3	35822217	cg16375136	ARPP21	0.233849374	2.396412006	3.108633788	0.003215463	0.999978601	-2.732588138
chr15	69264323	cg15985873	RP11-809H16.2	-0.354614524	2.702488362	-3.108336012	0.003218137	0.999978601	-2.732958823
chr6	3880154	cg13762977		0.264721494	2.740172729	3.108018822	0.003220987	0.999978601	-2.733353656
chr2	98568956	cg11605890	TMEM131	0.533084378	2.182446503	3.107657622	0.003224236	0.999978601	-2.733803251
chr3	155394394	cg05806866	PLCH1	0.276593191	2.445164303	3.107525463	0.003225425	0.999978601	-2.733967746
chr1	44793580	cg22709362	ERI3	0.441282381	0.395241313	3.107440895	0.003226186	0.999978601	-2.734073004
chr12	96019494	cg11034266		-0.270134533	2.417286125	-3.107238283	0.003228011	0.999978601	-2.734325181
chr2	53997445	cg25338531	ASB3	-0.445992712	1.612959611	-3.107233127	0.003228058	0.999978601	-2.734331598
chr14	90885702	cg19834855		-0.260549514	-2.155429457	-3.107169955	0.003228627	0.999978601	-2.734410222
chr13	76123895	cg09342320	RP11-29G8.3,UCHL3,COMMD6	-0.575346051	-3.335345912	-3.107132361	0.003228965	0.999978601	-2.734457011
chr11	3780240	ch.11.152092R	NUP98	0.30290641	-4.182175095	3.10638719	0.003235687	0.999978601	-2.735384391
chr1	153950187	cg09148738	JTB	-0.366895126	-3.996907044	-3.10625681	0.003236864	0.999978601	-2.73554664
chr18	66312886	cg20609943		0.276613091	1.926365412	3.106233097	0.003237078	0.999978601	-2.735576149
chr20	61340885	cg14871138	NTSR1	0.256587195	0.548976208	3.10612859	0.003238022	0.999978601	-2.735706199
chr10	16684772	cg04851617	RSU1	0.378449029	2.287772303	3.105903492	0.003240056	0.999978601	-2.735986306
chr10	97970063	cg02644040	BLNK	0.361134729	3.198554321	3.105642191	0.003242419	0.999978601	-2.736311451
chr5	173587162	cg25737302		0.330721598	2.834122753	3.105464638	0.003244026	0.999978601	-2.736532378
chr5	172113678	cg23582967		-0.238484096	2.259433916	-3.105037967	0.003247889	0.999978601	-2.737063257
chr3	158419754	cg18622097	RARRES1	-0.267366662	2.82199986	-3.104830788	0.003249767	0.999978601	-2.737321024
chr6	25993015	cg00110578		0.215998372	-3.948771321	3.104815279	0.003249908	0.999978601	-2.737340319
chr19	10196726	cg25867726	C19orf66	0.360502374	-4.77255975	3.104765978	0.003250355	0.999978601	-2.737401657
chr19	14168210	cg11894951		0.351492327	-2.992379923	3.104718623	0.003250784	0.999978601	-2.737460573
chr12	56321574	cg01157152	DGKA,WIBG	-0.296644828	-3.494300136	-3.104413182	0.003253555	0.999978601	-2.737840574
chr16	31498651	cg02262187	SLC5A2	-0.348077959	-3.618222542	-3.104111259	0.003256296	0.999978601	-2.73821618
chr10	74856664	cg05350358	P4HA1	-0.199068568	-4.044293061	-3.103985645	0.003257437	0.999978601	-2.738372444
chr1	979484	cg07407159	AGRN	0.635582091	1.093810522	3.103983602	0.003257455	0.999978601	-2.738374986
chr12	122234980	cg07965924	AC084018.1,RP11-347I19.3	0.276464895	1.997652985	3.10354659	0.003261428	0.999978601	-2.738918607
chr17	47558382	cg07416098		0.367896634	2.239885511	3.103417451	0.003262603	0.999978601	-2.739079244
chr4	7152894	cg21238238		0.262455081	1.28751497	3.103269774	0.003263947	0.999978601	-2.739262936
chr9	116247900	cg16415691	RGS3	0.304476873	2.822350284	3.102866445	0.00326762	0.999978601	-2.739764604
chr20	44803411	cg17412248		-0.285634181	-3.156273299	-3.102731317	0.003268852	0.999978601	-2.739932672
chr21	33394207	cg10070940	AP000260.4	0.29922285	2.630790769	3.102712308	0.003269025	0.999978601	-2.739956314
chr10	71897854	cg01307221	TYSND1	0.278969766	2.461027448	3.102533352	0.003270657	0.999978601	-2.740178888
chr3	47676864	cg12341527	SMARCC1	0.339896788	2.510814115	3.102183686	0.003273847	0.999978601	-2.740613762
chr14	23905800	cg06099173	MYH7	-0.267253641	2.981179126	-3.101800251	0.003277349	0.999978601	-2.741090608
chr17	78902396	cg11188237	RPTOR	0.26544242	3.051108663	3.101735193	0.003277944	0.999978601	-2.741171512
chr7	75510996	cg26625211	RHBDD2	0.281572737	2.953782585	3.101659124	0.003278639	0.999978601	-2.74126611
chr9	119976075	cg10062722	ASTN2	0.235585976	2.269188819	3.101565761	0.003279492	0.999978601	-2.74138221
chr4	41361628	cg23653457	LIMCH1	0.378189507	2.159077952	3.101447936	0.00328057	0.999978601	-2.741528729
chr19	18682249	cg11983051	UBA52	0.265143037	-3.260818437	3.101436914	0.003280671	0.999978601	-2.741542435
chr17	6616883	cg12146546	SLC13A5	0.223126817	-3.842707862	3.101254746	0.003282337	0.999978601	-2.741768959
chr17	26698549	cg12087756	VTN,SARM1,SEBOX,CTB-96E2.3	0.526078901	-3.979140294	3.10124617	0.003282416	0.999978601	-2.741779623
chr13	32421462	cg19919692	EEF1DP3	0.3664781	-3.713046526	3.100567148	0.003288635	0.999978601	-2.742623926
chr11	75374608	cg24244478	MAP6	0.29727451	1.252106902	3.100566497	0.003288641	0.999978601	-2.742624735
chr19	4584187	cg11371888		0.240968832	-3.385206501	3.100338259	0.003290734	0.999978601	-2.742908509
chr11	6633666	cg11141497	TAF10	0.374302405	-4.714345723	3.100191346	0.003292082	0.999978601	-2.743091163
chr8	80679978	cg12159190	HEY1	0.270098217	-3.991070942	3.099506701	0.00329837	0.999978601	-2.74394232
chr14	56127373	cg21059882	KTN1	-0.352739526	2.534743524	-3.09929585	0.003300309	0.999978601	-2.744204434
chr16	12070719	cg12405833	RP11-166B2.1,RP11-166B2.7,SNX29	-0.366712219	-3.188783072	-3.098932956	0.003303648	0.999978601	-2.744655537
chr18	33043875	cg07830374		0.350283835	2.14744746	3.098769119	0.003305157	0.999978601	-2.744859189
chr19	20748616	cg11948055	ZNF737	-0.234868944	-1.762710072	-3.098730556	0.003305512	0.999978601	-2.744907122
chr10	61969817	cg22724329	ANK3	0.330263465	2.465514122	3.098486115	0.003307764	0.999978601	-2.745210956
chr7	96647882	cg26718878		-0.410941757	-1.775222764	-3.09831959	0.0033093	0.999978601	-2.745417936
chr1	34642396	cg24411961	AC115286.1,C1orf94	-0.524839652	0.320945827	-3.098197936	0.003310422	0.999978601	-2.74556914
chr10	105419542	cg19407776		0.269177782	2.786353776	3.097906357	0.003313112	0.999978601	-2.745931533
chr11	74421284	cg09661760	CHRDL2	-0.244151398	1.446130362	-3.097730249	0.003314738	0.999978601	-2.746150405
chr10	50697149	cg13146663	ERCC6	-0.228481755	2.159337795	-3.097494053	0.00331692	0.999978601	-2.746443945
chr1	231664219	cg25744181	RP11-295G20.2,TSNAX	-0.226704466	-4.295129562	-3.097131618	0.003320271	0.999978601	-2.746894353
chr8	143513441	cg01647693		0.265855405	1.469888687	3.097005654	0.003321437	0.999978601	-2.747050885
chr11	64851506	cg12214534	ZFPL1,CDCA5	0.347628061	-3.96508923	3.096986006	0.003321619	0.999978601	-2.747075301
chr17	39184887	cg14490783	KRTAP1-5	0.369191444	2.865648738	3.096820204	0.003323153	0.999978601	-2.747281335
chr6	88384581	cg08614813		0.327176783	1.639116761	3.096781515	0.003323511	0.999978601	-2.747329411
chr6	447777	cg13299325		0.257831835	1.906468746	3.096457693	0.003326511	0.999978601	-2.747731789
chr3	50383251	cg03421687	ZMYND10	0.393108496	-4.644138549	3.096225311	0.003328665	0.999978601	-2.748020534
chr1	112125952	cg03256729	RAP1A	-0.471242463	2.701459749	-3.096112733	0.003329709	0.999978601	-2.748160413
chr17	17942837	cg10577070	ATPAF2,C17orf39	-0.408309806	-2.875562831	-3.095921041	0.003331487	0.999978601	-2.748398586
chr15	62352536	cg07478191	VPS13C,RP11-643M14.1	0.233000887	-4.20543056	3.095883403	0.003331836	0.999978601	-2.748445349
chr19	35790951	cg25443560		-0.32536456	0.132064828	-3.095795234	0.003332655	0.999978601	-2.748554895
chr12	27123457	cg21910919	RP11-421F16.3	-0.279829952	2.53736481	-3.095716785	0.003333383	0.999978601	-2.748652363
chr3	197676815	cg10130344	RPL35A,IQCG	0.345614294	-3.706857672	3.095542825	0.003334999	0.999978601	-2.748868492
chr5	148931397	cg02965163	CSNK1A1,ARHGEF37	0.24659131	-3.702442711	3.09534019	0.003336881	0.999978601	-2.749120239
chr4	167096245	cg26809041		-0.26445442	2.112937812	-3.095213481	0.003338059	0.999978601	-2.749277654
chr12	132551483	cg19172447		0.38989209	2.854903385	3.095007132	0.003339978	0.999978601	-2.749534002
chr8	16884364	cg23218760	EFHA2	-0.292915591	-3.994682774	-3.094993413	0.003340106	0.999978601	-2.749551045
chr1	176119390	cg03763731	RFWD2	0.473894072	1.512007508	3.094992515	0.003340114	0.999978601	-2.749552161
chr17	39658268	cg22471321	AC019349.5,KRT13	0.278730366	3.293841796	3.094915455	0.003340831	0.999978601	-2.749647891
chr2	65414549	cg02205099		-0.42034135	-3.052700058	-3.094895465	0.003341017	0.999978601	-2.749672724
chr7	40801723	cg12752568		-0.228387663	2.499219663	-3.094699467	0.003342841	0.999978601	-2.749916202
chr16	14512732	cg09123668	RP11-65J21.4	-0.183264935	1.78818637	-3.094392186	0.003345703	0.999978601	-2.750297906
chr7	150778340	cg18068487	FASTK,TMUB1	-0.489135706	-1.558545291	-3.094331967	0.003346264	0.999978601	-2.750372708
chr16	15529115	cg00431447	RP11-1021N1.1,C16orf45	-0.415174463	-2.083611687	-3.094247095	0.003347055	0.999978601	-2.750478131
chr4	56412748	cg07500410	CLOCK	-0.250286731	-4.145320032	-3.094074897	0.00334866	0.999978601	-2.750692023
chr5	106859865	cg22862094	EFNA5	-0.271365731	2.134110113	-3.093746947	0.003351719	0.999978601	-2.751099362
chr5	145907713	cg08146796		0.263550732	1.739684837	3.093609771	0.003353	0.999978601	-2.751269738
chr3	99038926	cg20414966		-0.203302089	2.293002774	-3.093574222	0.003353332	0.999978601	-2.751313891
chr9	124410988	cg13833607	DAB2IP	-0.277297257	2.316778197	-3.093484406	0.00335417	0.999978601	-2.751425442
chr17	79935490	cg21631606	ASPSCR1	0.578390022	-4.424562468	3.093358299	0.003355348	0.999978601	-2.751582066
chr21	39493629	cg10382945	DSCR4,DSCR8,TMPRSS3	0.236527074	2.058009297	3.093343279	0.003355488	0.999978601	-2.75160072
chr16	29912071	cg14989191	SEZ6L2,ASPHD1	0.449898466	-3.20813533	3.093190742	0.003356914	0.999978601	-2.751790164
chr1	219358252	cg26334035	LYPLAL1	-0.42522488	2.494087558	-3.093135693	0.003357428	0.999978601	-2.751858531
chr3	48672977	cg17393362	SLC26A6	0.474714305	-5.29010367	3.092931807	0.003359335	0.999978601	-2.752111739
chr15	74912474	cg10294252	CLK3	-0.370318667	3.950298542	-3.09283139	0.003360274	0.999978601	-2.752236444
chr12	55571280	cg09994094		-0.49205583	1.334021152	-3.092727713	0.003361244	0.999978601	-2.752365197
chr8	10245458	cg07360518	MSRA	0.547414	1.360518426	3.092204131	0.003366147	0.999978601	-2.753015382
chr1	156455082	cg18243031	MEF2D,Y_RNA	0.227177308	2.640901963	3.091767717	0.003370238	0.999978601	-2.753557281
chr17	67172411	cg26670366	ABCA10	0.399804382	1.094104712	3.091676824	0.003371091	0.999978601	-2.753670139
chr5	167372659	cg24082339	ODZ2,CTC-353G13.1	0.243358129	2.772478792	3.091487213	0.003372871	0.999978601	-2.753905565
chr4	40058921	cg08330919	N4BP2,RP11-333E13.4	0.244429923	-3.305126023	3.09135664	0.003374097	0.999978601	-2.754067686
chr14	21704611	cg15413271	HNRNPC	0.36764166	2.703259819	3.091031416	0.003377152	0.999978601	-2.75447147
chr8	59481376	cg19793207	SDCBP	-0.290701498	2.805239991	-3.090651494	0.003380725	0.999978601	-2.754943138
chr22	41742113	cg06338552		0.320319441	3.42574012	3.090556365	0.00338162	0.999978601	-2.755061236
chr7	2414985	cg16729899	EIF3B	0.346332601	3.172863416	3.090248349	0.00338452	0.999978601	-2.75544361
chr17	77920020	cg05915622		-0.340131259	2.97331222	-3.090139897	0.003385541	0.999978601	-2.755578237
chr5	59072686	cg02499640	PDE4D	0.309998016	2.047566202	3.090083818	0.00338607	0.999978601	-2.755647852
chr10	98031750	cg25263238	BLNK	0.333613999	1.759266972	3.089846599	0.003388306	0.999978601	-2.755942316
chr6	88412083	cg18785467	AKIRIN2	-0.606084724	-0.121472845	-3.089841086	0.003388358	0.999978601	-2.75594916
chr10	106136841	cg16988720		-0.366675943	1.89802623	-3.08953728	0.003391223	0.999978601	-2.756326265
chr18	9886064	cg11659030	TXNDC2	0.252350578	2.92991937	3.089497451	0.003391599	0.999978601	-2.756375702
chr5	60918505	cg14474499		0.294647531	2.620611539	3.089479988	0.003391764	0.999978601	-2.756397377
chr3	186782465	cg23340034		0.245977673	3.14627744	3.089413804	0.003392388	0.999978601	-2.756479526
chr1	233979576	cg01148113		0.257219221	2.490278413	3.089413113	0.003392395	0.999978601	-2.756480385
chr21	43255611	cg21063361	PRDM15,TMPRSS3	0.409565338	4.116664771	3.088948956	0.003396779	0.999978601	-2.757056482
chr1	201161205	cg18157738	IGFN1	-0.203467605	3.188766999	-3.088609942	0.003399984	0.999978601	-2.757477231
chr12	26111821	cg11513088	RP11-877E17.2,RASSF8	0.513750991	-4.503735342	3.088520788	0.003400827	0.999978601	-2.757587876
chr6	33422312	cg20983312	ZBTB9	0.588672662	-4.52160615	3.088186266	0.003403994	0.999978601	-2.758003022
chr20	51657552	cg04891827		0.22888097	1.88121348	3.087620358	0.003409356	0.999978601	-2.758705273
chr6	64346784	cg15553989	PHF3	0.668177659	-1.60443852	3.087547104	0.003410051	0.999978601	-2.75879617
chr1	207225656	cg16932062	PFKFB2,YOD1	-0.234161613	2.239526583	-3.087427991	0.003411181	0.999978601	-2.758943972
chr15	87099340	cg01899029		-0.253401267	0.683438512	-3.086944432	0.003415772	0.999978601	-2.759543966
chr4	17597171	cg20494085	LAP3,AC006160.5	0.288754055	2.973084302	3.086851262	0.003416657	0.999978601	-2.759659566
chr21	35014245	cg15212956	ITSN1,CRYZL1	-0.646474716	-1.837275095	-3.086735699	0.003417755	0.999978601	-2.759802946
chr9	4100149	cg08548560		-0.293267602	1.883803236	-3.086616729	0.003418886	0.999978601	-2.759950552
chr1	65772338	cg05531421	RP5-1044H5.1,DNAJC6	0.316451053	2.079496352	3.085926001	0.00342546	0.999978601	-2.760807477
chr4	8307888	cg08791953	HTRA3	-0.248735698	2.954912437	-3.085637264	0.003428211	0.999978601	-2.761165661
chr5	155108449	cg26886462		-0.50666674	-1.815634082	-3.08562757	0.003428304	0.999978601	-2.761177686
chr5	115785159	cg21512796	CTB-118N6.3,SEMA6A	0.399651596	1.835168035	3.085423995	0.003430245	0.999978601	-2.761430216
chr8	101277003	cg16911845	RNF19A	0.466149825	0.540271189	3.085020462	0.003434096	0.999978601	-2.761930762
chr2	97482059	cg15157837	CNNM3	0.5002025	-4.458677199	3.084690083	0.003437251	0.999978601	-2.762340544
chr19	43823186	cg03347331		-0.32459694	2.197656444	-3.084532537	0.003438757	0.999978601	-2.762535949
chr12	103355958	cg02305377		0.331369625	-1.939720823	3.08411345	0.003442766	0.999978601	-2.763055715
chr12	104606687	cg03553226		-0.408592061	2.210558442	-3.083819867	0.003445577	0.999978601	-2.763419809
chr11	117198947	cg12558392	CEP164,AP000892.4	0.500839637	-3.321884976	3.083688505	0.003446835	0.999978601	-2.763582714
chr20	31407532	cg27395288	MAPRE1	0.30611245	-3.432249145	3.08362055	0.003447486	0.999978601	-2.763666987
chr6	166075755	cg00777627	PDE10A	-0.406243872	-1.63481347	-3.083266507	0.003450881	0.999978601	-2.764106024
chr19	39882091	cg25709972	PAF1,MED29	-0.288564318	-3.270981874	-3.083166382	0.003451841	0.999978601	-2.764230181
chr9	4488463	cg16438069		0.411250321	1.944091712	3.083128722	0.003452203	0.999978601	-2.76427688
chr17	77773042	cg16426714	CBX8,RP11-353N14.1	-0.588422626	-1.685450946	-3.083109484	0.003452387	0.999978601	-2.764300736
chr7	47784660	cg11323359	HUS1	0.270034555	2.536805834	3.083078268	0.003452687	0.999978601	-2.764339444
chr18	43418829	cg05752393		-0.633577631	-1.224637879	-3.082959009	0.003453831	0.999978601	-2.764487323
chr8	21949782	cg26215399	FAM160B2	0.261496147	2.231908029	3.082662505	0.003456679	0.999978601	-2.764854973
chr19	15947388	cg02932691		0.243651794	-4.118474911	3.082594845	0.003457329	0.999978601	-2.764938865
chr5	143551475	cg23353813	YIPF5,KCTD16	0.367894276	2.324632827	3.082547413	0.003457785	0.999978601	-2.764997676
chr7	129502834	cg27031484	UBE2H	-0.283985122	2.337518212	-3.081828734	0.003464697	0.999978601	-2.765888714
chr16	11891221	cg19428841	ZC3H7A	0.485150002	-4.660874969	3.081521646	0.003467655	0.999978601	-2.766269419
chr2	3471071	cg03299782	TRAPPC12	-0.465252703	3.691257925	-3.081477428	0.003468081	0.999978601	-2.766324236
chr3	133285996	cg07528283		0.363906923	1.639671422	3.081120656	0.003471521	0.999978601	-2.76676651
chr8	42547493	cg25972787		0.211114758	0.051291343	3.080892124	0.003473726	0.999978601	-2.767049799
chr2	22600313	cg13766143	AC096570.2,AC068490.2	-0.559184112	0.430258766	-3.080869557	0.003473944	0.999978601	-2.767077773
chr22	50323178	cg27373049		0.366998993	-3.573299123	3.080763842	0.003474964	0.999978601	-2.767208813
chr1	28655431	cg19364137	MED18	0.595955094	-3.886916264	3.080652553	0.003476039	0.999978601	-2.76734676
chr16	47178067	cg01122672	RP11-329J18.2,NETO2	0.363944802	-4.369732354	3.08037419	0.003478728	0.999978601	-2.767691793
chr14	95693981	cg26248586	CLMN	0.20945548	2.316734831	3.079786806	0.003484409	0.999978601	-2.768419808
chr8	145703841	cg17683067	PPP1R16A	0.248156244	-3.414151638	3.07971489	0.003485106	0.999978601	-2.768508937
chr19	2532254	cg14679346	GNG7	0.373490209	2.875089911	3.079283517	0.003489284	0.999978601	-2.769043542
chr2	12858655	cg05353478	TRIB2	-0.525001752	-2.992383978	-3.079236433	0.00348974	0.999978601	-2.769101891
chr3	73674591	cg23822879	PDZRN3-AS1,PDZRN3	-0.246646609	-2.880613303	-3.07913903	0.003490685	0.999978601	-2.769222598
chr8	37330004	cg05707211	RP11-150O12.1	0.400319377	2.705160184	3.079049221	0.003491556	0.999978601	-2.769333891
chr13	48048996	cg09224197		0.300868329	2.399296717	3.078997244	0.00349206	0.999978601	-2.769398302
chr6	169364542	cg11725768	RP3-495K2.3	0.223498024	2.348391941	3.078749871	0.00349446	0.999978601	-2.769704844
chr12	50135621	cg14776747	TMBIM6	-0.601663139	-2.372428832	-3.078581072	0.003496098	0.999978601	-2.76991401
chr1	26190155	cg07551314		-0.446761854	3.869142048	-3.078495536	0.003496929	0.999978601	-2.770020001
chr18	2848065	cg14140647		0.388021448	-2.862006394	3.078404735	0.003497811	0.999978601	-2.770132512
chr11	129920441	cg00989306		0.326317103	1.651809822	3.078279741	0.003499025	0.999978601	-2.77028739
chr20	3877704	cg15152890	PANK2	-0.334336443	1.63503409	-3.078265543	0.003499163	0.999978601	-2.770304982
chr12	130881198	cg20765700	RIMBP2	0.241639148	2.137039694	3.07813447	0.003500437	0.999978601	-2.77046739
chr10	99161109	cg20074007	RRP12,RP11-452K12.7	0.286332432	-4.124598379	3.077503687	0.003506574	0.999978601	-2.771248919
chr2	220363084	cg15195538	GMPPA,AC053503.11	-0.321560012	-4.364221256	-3.077384887	0.003507731	0.999978601	-2.771396102
chr10	111916921	cg24617444		-0.294443497	-4.119300914	-3.077274382	0.003508808	0.999978601	-2.771533005
chr9	124132562	cg17314776	STOM	0.317697285	-4.277518121	3.076987988	0.003511599	0.999978601	-2.771887805
chr16	58231550	cg24307225	CSNK2A2,RP11-459F6.1	0.257527151	-4.308928406	3.076979316	0.003511684	0.999978601	-2.771898548
chr15	96876265	cg01501208	MIR1469,NR2F2	0.274334635	-3.178591078	3.076943973	0.003512028	0.999978601	-2.771942332
chr8	144731514	cg00344578	ZNF623	0.310607668	2.48232472	3.076786233	0.003513567	0.999978601	-2.772137739
chr9	123530046	cg09736105	FBXW2	-0.288126643	2.767281934	-3.076594213	0.003515441	0.999978601	-2.772375607
chr12	70382434	cg23541923	RP11-611E13.2	-0.383350687	-0.617639399	-3.076403654	0.003517301	0.999978601	-2.772611658
chr10	72166322	cg20605818		0.261250095	0.171948689	3.0762735	0.003518572	0.999978601	-2.77277288
chr5	127148879	cg11201854	CTC-228N24.1	0.387846622	2.239296022	3.075538112	0.003525763	0.999978601	-2.773683741
chr14	101036202	cg13521842	BEGAIN	0.282916241	-1.70557088	3.07536045	0.003527502	0.999978601	-2.77390378
chr3	170359765	cg07998646	CLDN11	0.276647574	2.951256686	3.074985074	0.003531179	0.999978601	-2.774368672
chr6	166260012	cg20418529	RP11-252P19.3	-0.310598	2.357899255	-3.074627187	0.003534689	0.999978601	-2.774811879
chr10	2140356	cg23943444	U6	0.257816124	2.218949217	3.074413293	0.003536788	0.999978601	-2.775076753
chr14	89290504	cg02219125	TTC8	-0.314293254	-4.386532296	-3.074204584	0.003538837	0.999978601	-2.775335199
chr15	60298900	cg01673669	FOXB1	-0.383831033	-2.725980965	-3.073615731	0.003544625	0.999978601	-2.776064332
chr4	2062392	cg23855319	NAT8L	0.394086052	-1.077565383	3.073583077	0.003544946	0.999978601	-2.776104763
chr19	49122382	cg05918679	RPL18,SPHK2	0.290039878	-3.853978506	3.073579804	0.003544978	0.999978601	-2.776108816
chr8	142264923	cg14821871	SLC45A4	-0.283657272	0.688077052	-3.073228992	0.003548431	0.999978601	-2.776543166
chr17	79869136	cg21039822	PCYT2	0.505164363	-3.848797049	3.073132127	0.003549384	0.999978601	-2.776663093
chr3	8996788	cg24092587	RAD18	0.24172909	0.706907781	3.072406744	0.003556535	0.999978601	-2.77756112
chr12	66380213	cg09427041		0.363040472	1.650680209	3.072251514	0.003558067	0.999978601	-2.777753282
chr6	39265911	cg06068870		0.206145549	2.03438324	3.072231927	0.003558261	0.999978601	-2.777777529
chr12	52653637	cg20072118	KRT121P,AC021066.1	-0.35286328	-1.456577959	-3.072081696	0.003559744	0.999978601	-2.777963499
chr16	71239037	cg14387040	HYDIN	0.297726201	2.714719477	3.071822627	0.003562304	0.999978601	-2.778284185
chr15	69222964	cg27236331	RP11-809H16.2,SPESP1	-0.534624988	0.546646851	-3.071789259	0.003562633	0.999978601	-2.77832549
chr19	1985891	cg16870622	BTBD2	0.188647829	2.074805847	3.071334075	0.003567135	0.999978601	-2.778888902
chr18	19746387	cg16933150		0.417996935	-3.639271037	3.071315521	0.003567318	0.999978601	-2.778911867
chr5	174096052	cg18314954		-0.384633617	2.160486233	-3.071068848	0.00356976	0.999978601	-2.779217175
chr16	30622014	cg04804616	ZNF689	-0.265310028	-3.981746749	-3.070831109	0.003572115	0.999978601	-2.779511412
chr10	27389076	cg24668150	ANKRD26	-0.227748844	-3.949809027	-3.070708014	0.003573335	0.999978601	-2.779663757
chr7	38492620	cg01236751	AMPH	0.303409038	2.855002438	3.070569122	0.003574711	0.999978601	-2.779835648
chr20	61916036	cg26280578	ARFGAP1	-0.400607068	2.045531697	-3.070326641	0.003577116	0.999978601	-2.780135732
chr1	247694271	cg12754571	OR2C3,C1orf150	-0.809680447	0.579210453	-3.069766129	0.003582681	0.999978601	-2.780829352
chr18	56339276	cg14106379		-0.409750785	-2.931613243	-3.069377165	0.003586548	0.999978601	-2.781310649
chr11	105892947	cg18923197	MSANTD4	-0.254060295	-3.986973483	-3.069332364	0.003586993	0.999978601	-2.781366083
chr11	118024134	cg22939802	SCN4B	0.486292528	-4.138480803	3.068912602	0.003591171	0.999978601	-2.781885453
chr1	161724031	cg24510983	DUSP12	0.259590337	3.12166759	3.068870341	0.003591592	0.999978601	-2.78193774
chr4	148750768	cg19793537	ARHGAP10	0.296642425	2.713875804	3.068747804	0.003592812	0.999978601	-2.782089346
chr15	34143840	cg04881012	RYR3	0.264148677	2.622998276	3.068685815	0.00359343	0.999978601	-2.782166041
chr16	83249158	cg21843225	CDH13	0.248085714	-0.165623878	3.06840139	0.003596265	0.999978601	-2.782517927
chr3	13608791	cg04677287	FBLN2	-0.256777195	2.433800115	-3.068288515	0.00359739	0.999978601	-2.782657569
chr2	169652805	cg00255630	NOSTRIN	0.269061027	2.689953055	3.068211774	0.003598156	0.999978601	-2.782752508
chr9	136131739	cg13850847	ABO	-0.54272854	1.990704009	-3.067984851	0.00360042	0.999978601	-2.783033233
chr8	67340974	cg24803876	RRS1,ADHFE1,RP11-346I3.4	-0.730599717	-2.629892259	-3.06782867	0.00360198	0.999978601	-2.783226438
chr1	62271091	cg15228524	INADL	0.576838615	1.845547419	3.067806394	0.003602202	0.999978601	-2.783253994
chr4	7252415	cg21522159		0.472284422	2.643064434	3.067619619	0.003604068	0.999978601	-2.78348504
chr10	5605464	cg03780435		-0.256124034	1.486369661	-3.067336086	0.003606902	0.999978601	-2.783835762
chr10	126480113	cg22209166		0.313944525	-4.219886936	3.067323821	0.003607024	0.999978601	-2.783850934
chr14	103059870	cg11029736		0.4113437	-3.737436201	3.067273826	0.003607524	0.999978601	-2.783912775
chr21	34775045	cg10572943	IFNGR2	-0.310794712	-4.237506481	-3.067213098	0.003608132	0.999978601	-2.783987891
chr19	51171640	cg24220046	SYT3	-0.411822348	-0.882565087	-3.066784901	0.003612417	0.999978601	-2.784517519
chr15	23034457	cg24202620	NIPA2	-0.419093814	-2.351498281	-3.066675957	0.003613508	0.999978601	-2.784652265
chr1	145548854	cg12424475	ANKRD35	-0.39500472	-4.110454801	-3.066602968	0.003614239	0.999978601	-2.784742539
chr7	80112345	cg09588943	CD36	0.476712588	1.598710951	3.066438689	0.003615885	0.999978601	-2.784945717
chr14	100126685	cg14851485		0.233328234	-2.589284069	3.066399845	0.003616274	0.999978601	-2.784993759
chr6	30685534	cg05317081	MDC1	-0.302672281	-4.116551624	-3.065964541	0.00362064	0.999978601	-2.785532108
chr16	4717772	cg03420907		-0.296200574	2.670502613	-3.065571177	0.003624589	0.999978601	-2.786018559
chr10	14575319	cg06218787	FAM107B	-0.314340043	1.698977209	-3.06526924	0.003627623	0.999978601	-2.786391925
chr1	72748124	cg04645342	NEGR1	-0.400656141	-3.762554801	-3.064846109	0.003631879	0.999978601	-2.786915129
chr2	16835158	cg13397491	FAM49A	0.279897997	0.886138777	3.064778543	0.003632559	0.999978601	-2.786998671
chr10	107557471	cg15784848		-0.343410515	2.708378797	-3.06468998	0.00363345	0.999978601	-2.787108174
chr10	134498925	cg07166896		-0.306813593	-3.326859901	-3.064575452	0.003634604	0.999978601	-2.787249779
chr3	100463708	cg25161926	TFG	-0.301656507	3.065798766	-3.064432027	0.003636048	0.999978601	-2.787427109
chr5	3188172	cg18472159		0.287946584	3.138931432	3.064338979	0.003636986	0.999978601	-2.78754215
chr3	127682210	cg01755353	RN5S139,KBTBD12	0.294549982	2.922877369	3.063871158	0.003641703	0.999978601	-2.788120525
chr4	522756	cg10497458	PIGG	-0.224267806	2.935043514	-3.062607787	0.00365447	0.999978601	-2.789682239
chr18	50823537	cg24270629		-0.233594837	1.571678833	-3.06194134	0.003661222	0.999978601	-2.790505939
chr8	66754281	cg02165443	PDE7A	0.479740194	-5.017986866	3.061764049	0.00366302	0.999978601	-2.790725049
chr8	35744496	cg27041937	RP11-473J6.1	0.303795534	-0.23627545	3.061655494	0.003664121	0.999978601	-2.790859207
chr16	28503405	cg09359817	CLN3,RP11-435I10.4	-0.224287789	-3.871314752	-3.061567578	0.003665014	0.999978601	-2.790967856
chr19	34664167	cg03081303		0.278349384	-4.33105348	3.061370179	0.003667018	0.999978601	-2.791211802
chr17	65793133	cg16937091		0.298136865	2.839149813	3.061245083	0.003668288	0.999978601	-2.791366392
chr10	3146549	cg19416623	PFKP	-0.422071135	3.945635824	-3.06101919	0.003670584	0.999978601	-2.791645535
chr11	82904757	cg26656136	ANKRD42,RP11-727A23.5	0.502629985	-4.833058771	3.06095535	0.003671233	0.999978601	-2.791724422
chr19	40307053	cg11546050		-0.265360946	2.961003182	-3.060549145	0.003675364	0.999978601	-2.792226354
chr14	102026394	cg23354716	DIO3OS,DIO3	0.25668008	-1.788775573	3.060458912	0.003676283	0.999978601	-2.792337847
chr6	6826362	cg09781427		-0.488095488	0.430122574	-3.06041687	0.003676711	0.999978601	-2.792389794
chr2	23916100	cg11517928	KLHL29	0.264104479	2.452217269	3.060307934	0.00367782	0.999978601	-2.792524394
chr7	73062418	cg08369258		0.563984556	-3.560068997	3.060269234	0.003678214	0.999978601	-2.79257221
chr17	78120972	cg23750729	EIF4A3	-0.450592029	-3.281247059	-3.060254352	0.003678365	0.999978601	-2.792590598
chr5	52095538	cg01022678	PELO,ITGA1	0.433854879	-4.077724676	3.060112292	0.003679812	0.999978601	-2.792766121
chr12	122064821	cg06875318	ORAI1	-0.213129399	-3.684665228	-3.060012014	0.003680834	0.999978601	-2.792890017
chr1	109618580	cg15753381	TAF13	0.367491602	-4.70033365	3.059849244	0.003682493	0.999978601	-2.793091118
chr20	24796189	cg14058955		0.23393273	2.243255056	3.059838486	0.003682603	0.999978601	-2.79310441
chr6	79576881	cg27510097	IRAK1BP1	0.215899547	-3.195266087	3.059585367	0.003685185	0.999978601	-2.793417127
chr14	76446087	cg06958766	IFT43	-0.464096303	2.652739735	-3.059209721	0.003689019	0.999978601	-2.793881198
chr19	2217980	cg08138366	DOT1L	-0.310576356	2.644992909	-3.058995433	0.003691208	0.999978601	-2.794145916
chr6	21463053	cg20687048		0.361393282	2.244436853	3.058985761	0.003691307	0.999978601	-2.794157864
chr1	82267165	cg07104652	LPHN2	0.271436698	-3.845161114	3.05889537	0.00369223	0.999978601	-2.794269525
chr17	42402882	cg09691340	SLC25A39	0.380437085	-4.576392897	3.05865967	0.00369464	0.999978601	-2.794560678
chr4	75047213	cg22861778	MTHFD2L	0.334657095	2.420060757	3.058574189	0.003695514	0.999978601	-2.794666268
chr11	14796080	cg13512333	PDE3B	-0.32459378	1.835214644	-3.058413806	0.003697155	0.999978601	-2.794864376
chr3	111346176	cg08679066		0.266986937	2.748163148	3.058292112	0.003698401	0.999978601	-2.795014692
chr21	43669247	cg16197370	ABCG1,TMPRSS3	0.269595198	1.846002646	3.05798675	0.003701528	0.999978601	-2.795391859
chr19	9142968	cg19432478		-0.236977874	1.835077537	-3.057555239	0.003705951	0.999978601	-2.795924807
chr3	111697575	cg08979515	ABHD10	-0.387633767	0.754380578	-3.057348404	0.003708073	0.999978601	-2.796180251
chr21	28261662	cg18997809	AP001601.2	0.309874078	1.539103706	3.056522101	0.003716561	0.999978601	-2.797200663
chr10	93903003	cg20296810		0.311074317	1.445718607	3.056219646	0.003719673	0.999978601	-2.797574134
chr11	129763954	cg01865091	NFRKB	0.279328924	2.671133696	3.056129782	0.003720598	0.999978601	-2.797685095
chr12	568826	cg05769161	B4GALNT3	-0.407678321	-3.064712628	-3.056084351	0.003721066	0.999978601	-2.797741191
chr17	7835735	cg10518440	CNTROB,TRAPPC1	0.568441292	-1.60294828	3.055504287	0.003727042	0.999978601	-2.798457388
chr6	55623820	cg01485506	BMP5	0.33300451	1.663216352	3.055262956	0.003729531	0.999978601	-2.798755337
chr7	34066196	cg15190834		-0.274009774	2.300333317	-3.055192811	0.003730255	0.999978601	-2.798841936
chr2	121010230	cg21315629	RALB	-0.445941783	-2.542117817	-3.054884978	0.003733433	0.999978601	-2.799221968
chr10	98355539	cg23519060	PIK3AP1	0.497588753	2.220820231	3.054806251	0.003734246	0.999978601	-2.799319157
chr2	113544177	cg20801163		0.253936349	2.508330251	3.054787983	0.003734435	0.999978601	-2.799341708
chr11	128798565	cg09318763		0.222838403	0.216987765	3.054621802	0.003736152	0.999978601	-2.799546854
chr17	1691057	cg00331518		0.327522749	2.928979994	3.054404095	0.003738402	0.999978601	-2.799815599
chr7	155367436	cg18108753		-0.191567062	1.776356655	-3.054286307	0.003739621	0.999978601	-2.799960997
chr1	98098545	cg13959721		0.291217665	2.265942145	3.05420993	0.003740411	0.999978601	-2.800055275
chr8	23564193	cg22747746	RP11-175E9.1,NKX2-6	0.326705658	-3.288500059	3.054164045	0.003740885	0.999978601	-2.800111914
chr1	1180061	cg12345380	FAM132A	0.364588538	2.141693697	3.054040364	0.003742165	0.999978601	-2.80026458
chr15	65400172	cg06211385	UBAP1L	-0.418769838	2.513570591	-3.053974265	0.003742849	0.999978601	-2.800346169
chr8	17491546	cg15293479	PDGFRL	-0.212064604	1.929746627	-3.053666939	0.003746032	0.999978601	-2.800725501
chr2	121107947	cg20495333	INHBB	0.284299417	0.508608222	3.053471462	0.003748058	0.999978601	-2.800966768
chr3	82035082	cg14901951	RP11-260O18.1	-0.343364353	2.213454252	-3.05331724	0.003749657	0.999978601	-2.801157111
chr11	46615546	cg25908368	AMBRA1	-0.662504581	-3.150763181	-3.053007997	0.003752865	0.999978601	-2.801538769
chr4	110217897	cg26842836		-0.205729413	2.616282012	-3.052916928	0.00375381	0.999978601	-2.801651161
chr22	37556023	cg07334023	IL2RB	0.262493465	2.398179996	3.052849157	0.003754514	0.999978601	-2.801734798
chr16	88871102	cg02327464	CDT1	0.261867624	-2.74161286	3.052656431	0.003756515	0.999978601	-2.801972638
chr3	47757186	cg09613853	SMARCC1	0.420194531	0.313993849	3.052632303	0.003756766	0.999978601	-2.802002414
chr19	13875014	cg16474696	MRI1	-1.312348579	-0.665899091	-3.052473946	0.003758411	0.999978601	-2.802197833
chr17	78893612	cg07078467	RPTOR	-0.215704262	2.755692038	-3.052446107	0.0037587	0.999978601	-2.802232188
chr9	99146067	cg06257401	SLC35D2	0.467088171	-5.020638166	3.05185092	0.003764891	0.999978601	-2.80296663
chr2	16703567	cg18822792	AC104623.2	0.206978078	2.584839076	3.051795643	0.003765466	0.999978601	-2.803034837
[truncated: 28,457 more rows]
