# Supplementary material for: DNA methylation differences stratified by normalized fetal/placental weight ratios suggest neurodevelopmental deficits in neonates with congenital heart disease
Source: PLoS One. 2025 Aug 6;20(8):e0317944. doi: 10.1371/journal.pone.0317944 (PMC12327636; doi:10.1371/journal.pone.0317944)
Supplement: S3 Appendix — Group D vs Group E CpG site rank list. (CSV) [file pone.0317944.s008.csv]

Chromosome	Position	Name	Gene Name	logFC	AveExpr	t-value	p-value	adj. p-value	B
chr2	179345022	cg23412136	PLEKHA3	-0.422503707	-4.005971316	-5.27158594	3.49E-06	0.999995084	0.22782153
chr17	74237210	cg16850419	RNF157	0.3906486	-4.436781562	4.913779037	1.17E-05	0.999995084	-0.267487065
chr10	18940625	cg07617147	RP11-139J15.2,NSUN6	0.686635312	-4.309270272	4.857474665	1.41E-05	0.999995084	-0.34579964
chr5	83387096	cg19351717		0.671469253	2.457111704	4.802288304	1.69E-05	0.999995084	-0.422615907
chr20	55629716	cg08912117	AL117380.1	-0.33391457	2.233380722	-4.70884556	2.31E-05	0.999995084	-0.552774057
chr2	43172585	cg13424728		0.389157685	2.255945533	4.687980986	2.47E-05	0.999995084	-0.581846341
chr6	107810971	cg18035158	SOBP	-0.423210619	-2.953670674	-4.683859907	2.50E-05	0.999995084	-0.587588801
chr21	47010818	cg02119792		1.558598605	-2.282727269	4.672045622	2.60E-05	0.999995084	-0.604051566
chr11	17541146	cg16743469	USH1C	0.4183967	2.603832487	4.590982716	3.40E-05	0.999995084	-0.717010819
chr5	178977377	cg17602776	RUFY1	0.801842785	-4.019583225	4.590859389	3.40E-05	0.999995084	-0.717182659
chr15	72480270	cg07041565		-0.416624194	2.450824773	-4.548456195	3.91E-05	0.999995084	-0.776260003
chr17	10027764	cg01000642	GAS7	0.452327557	3.53651498	4.541038714	4.01E-05	0.999995084	-0.786592729
chr4	1562020	cg25941985		0.492432825	3.583885858	4.517591684	4.33E-05	0.999995084	-0.819251141
chr10	101491799	cg27505880	COX15,CUTC	-0.470916458	-3.825281933	-4.507237533	4.47E-05	0.999995084	-0.833670917
chr14	63680099	cg11851122	RHOJ	0.467325304	1.947505806	4.443937869	5.50E-05	0.999995084	-0.921790041
chr3	182817190	cg02616966	MCCC1	1.402763912	-2.993981728	4.396264445	6.42E-05	0.999995084	-0.988104706
chr3	183751905	cg24734647	HTR3D	-0.446004113	2.312180328	-4.395962787	6.43E-05	0.999995084	-0.988524151
chr1	21642517	cg17445490	ECE1	-0.310072876	2.807516454	-4.3315997	7.91E-05	0.999995084	-1.077962174
chr13	102595572	cg11544434		0.31270695	2.0382931	4.306892265	8.57E-05	0.999995084	-1.112261924
chr2	207308087	cg26258845	ADAM23	0.342315015	-4.524360166	4.304574693	8.63E-05	0.999995084	-1.11547821
chr14	38092080	cg24169669	TTC6	0.674758102	-2.996632176	4.298895099	8.79E-05	0.999995084	-1.12335946
chr9	109040614	cg25217278	RP11-308N19.1	-0.352103066	2.865516025	-4.286813797	9.14E-05	0.999995084	-1.140120191
chr12	54324544	cg08340737		-0.395017882	-2.98821606	-4.26453661	9.82E-05	0.999995084	-1.17101182
chr5	57308953	cg02634047		0.48500291	2.299163722	4.262732594	9.87E-05	0.999995084	-1.173512607
chr6	63776070	cg13857551		-0.300129268	1.992194787	-4.258041212	0.000100239	0.999995084	-1.180015355
chr12	112279714	cg15472251	MAPKAPK5,C12orf47	-0.515210695	-4.253437396	-4.253019013	0.000101865	0.999995084	-1.186975679
chr17	63790382	cg10588183		0.363136398	2.987681049	4.236599956	0.000107364	0.999995084	-1.20972388
chr15	42787717	cg12340271	SNAP23	-0.313681386	-4.365376795	-4.224947792	0.00011144	0.999995084	-1.225860808
chr17	17724058	cg08452483	SREBF1	-0.271897773	2.532486287	-4.217278648	0.000114205	0.999995084	-1.236478498
chr1	108015053	ch.1.2541791F		-0.458353873	-3.710757362	-4.214331031	0.000115286	0.999995084	-1.240558692
chr4	59850015	cg23113308	RP11-506N2.1,RP11-340A13.2	0.34955596	2.234548018	4.191324078	0.000124067	0.999995084	-1.272392169
chr21	41771758	cg08163756	TMPRSS3	0.524891752	2.273941343	4.189464348	0.000124804	0.999995084	-1.274964305
chr8	134309552	cg22179181	NDRG1	0.379974298	-3.866480351	4.180228379	0.000128531	0.999995084	-1.287735843
chr17	41824097	cg21373106	AC055813.1	0.409264713	2.030645506	4.171460037	0.000132169	0.999995084	-1.29985692
chr7	99769432	cg01942863	GPC2	0.873162186	-2.794165965	4.1648471	0.000134979	0.999995084	-1.308995923
chr2	213042414	cg09489050	ERBB4	0.343029208	2.281756149	4.163312145	0.000135639	0.999995084	-1.3111169
chr17	79948148	cg17367168		0.39210627	3.159574447	4.153281101	0.000140033	0.999995084	-1.324974701
chr13	33760499	cg14418679	STARD13	0.393683173	3.205507104	4.149766948	0.000141605	0.999995084	-1.329828251
chr1	177554854	cg03488913	RP1-35C21.2	0.36771648	2.319407629	4.149180435	0.000141869	0.999995084	-1.330638249
chr12	106976691	cg25975873	RFX4	-0.378881825	-4.053924273	-4.143042474	0.000144661	0.999995084	-1.339113926
chr13	40233555	cg07192243	COG6	-0.432231584	2.355705709	-4.124676345	0.000153338	0.999995084	-1.364463046
chr15	91523898	cg09460155	PRC1,AC068831.8	-0.481862927	2.0014248	-4.119501313	0.000155872	0.999995084	-1.371602369
chr2	166747838	cg04056953	TTC21B	-0.407902601	2.834552968	-4.109599349	0.000160836	0.999995084	-1.385258676
chr1	231473538	cg26039092	EXOC8,C1orf124	-0.476862919	-3.717367545	-4.108837587	0.000161224	0.999995084	-1.386309034
chr11	130542055	cg08980503	C11orf44	0.345919326	2.321569141	4.105819953	0.000162771	0.999995084	-1.390469579
chr17	25554072	cg17047708		-0.286370031	2.287004836	-4.105418458	0.000162978	0.999995084	-1.391023098
chr17	58469462	cg07581923	C17orf64,USP32	0.422488886	-1.312373511	4.104018284	0.000163701	0.999995084	-1.392953372
chr6	32036724	cg19569130		-0.378134163	2.861090327	-4.101346455	0.000165091	0.999995084	-1.396636431
chr9	140771661	cg02849279	AL772363.1,CACNA1B	0.334181345	-0.840052854	4.091214739	0.000170463	0.999995084	-1.410599033
chr3	134203408	cg18342939	ANAPC13,CEP63	-0.36623313	2.405558205	-4.088735967	0.000171803	0.999995084	-1.414014137
chr19	47915789	cg00369695	MEIS3	0.331658246	2.020553608	4.086243507	0.000173161	0.999995084	-1.417447732
chr2	237478577	cg00594866	CXCR7	0.501670008	-2.264938354	4.083060637	0.000174909	0.999995084	-1.421831895
chr8	68481685	cg10998736	CPA6	0.26761393	2.507131713	4.078997205	0.000177167	0.999995084	-1.427428086
chr14	61612558	cg06841252		0.386164508	2.28686688	4.074429147	0.000179739	0.999995084	-1.433718067
chr1	215362659	cg21096444	KCNK2	0.491182483	2.168195747	4.073861117	0.000180061	0.999995084	-1.434500126
chr3	169564839	cg10112125		0.457677959	2.434793978	4.067057951	0.000183966	0.999995084	-1.443865145
chr9	93405134	cg09835543	DIRAS2	-0.261015946	-3.891588069	-4.061644227	0.000187131	0.999995084	-1.451315467
chr3	49059921	cg26932763	DALRD3,NDUFAF3	-0.513766317	-4.467429271	-4.061240351	0.000187369	0.999995084	-1.451871205
chr21	44000964	cg24141725	SLC37A1	-0.366580054	2.985172477	-4.04349178	0.000198136	0.999995084	-1.476283297
chr1	89150044	cg01077609	PKN2,RP11-76N22.2	-0.498316966	-4.748811679	-4.041563042	0.000199341	0.999995084	-1.47893495
chr11	57149840	cg04620833	PRG3	0.369458929	1.630024596	4.039428323	0.000200684	0.999995084	-1.481869507
chr21	45339884	cg11578870	U6,AGPAT3	-0.378411389	3.103830009	-4.029389503	0.000207116	0.999995084	-1.495665699
chr1	159141371	cg15891112	CADM3	-0.550832126	-3.192149173	-4.017137651	0.000215236	0.999995084	-1.51249419
chr8	50735947	cg03764134		0.309558891	2.19987344	4.017049014	0.000215296	0.999995084	-1.512615901
chr7	143599177	cg24227264	FAM115A	0.362976079	-3.826959355	4.013951065	0.000217399	0.999995084	-1.516869462
chr19	17417054	cg18094304		-0.422211361	-4.595997328	-4.013367705	0.000217797	0.999995084	-1.517670356
chr1	161931993	cg24367957	ATF6	0.628151705	1.762557373	4.010704281	0.000219623	0.999995084	-1.521326678
chr19	24216124	cg26552131	ZNF254	-0.463228042	-4.14886049	-4.009522519	0.000220439	0.999995084	-1.522948833
chr7	100428744	cg12619612	SLC12A9	0.362657323	3.059929357	4.007557179	0.000221801	0.999995084	-1.525646362
chr5	158480035	cg23140855	EBF1	0.318414753	2.865569283	4.006543156	0.000222507	0.999995084	-1.527038055
chr11	9282689	cg26474724		0.41484428	2.432514258	4.003802377	0.000224426	0.999995084	-1.530799279
chr6	24165957	cg24835232	SNORD46	0.259607311	2.026764575	3.998878569	0.000227914	0.999995084	-1.537555008
chr8	60019164	cg19374961	TOX	0.489055561	-2.338916868	3.998845014	0.000227938	0.999995084	-1.537601041
chr7	158649696	cg15391105		-0.465544595	-3.057833136	-3.993138544	0.000232047	0.999995084	-1.545428493
chr20	44663630	cg00629625		0.302821967	1.765061449	3.992064454	0.000232829	0.999995084	-1.546901544
chr3	101498216	cg21389394	FAM55C	0.427089207	-3.850437282	3.991774811	0.00023304	0.999995084	-1.547298759
chr22	50132323	cg04777742	7SK	0.357462796	2.092069207	3.990754892	0.000233785	0.999995084	-1.548697423
chr6	144386041	cg02926622	PLAGL1	0.463808315	-3.747346142	3.986899421	0.000236622	0.999995084	-1.553983948
chr1	1488581	cg07426077		-0.260529841	2.602668804	-3.98321434	0.000239365	0.999995084	-1.55903585
chr1	188676237	cg12012941	RP11-316I3.1	-0.347129157	1.126419821	-3.982758831	0.000239706	0.999995084	-1.559660242
chr11	1120954	cg13096405		0.411311459	2.738986272	3.981881468	0.000240365	0.999995084	-1.560862852
chr2	218990669	cg11926754	CXCR2	-0.467733657	-2.570906285	-3.980094316	0.000241711	0.999995084	-1.56331235
chr12	107949482	cg11780323		0.440919265	1.480429994	3.972732894	0.000247336	0.999995084	-1.573399591
chr7	36055523	cg13409902		0.511697243	2.82993403	3.971261711	0.000248475	0.999995084	-1.575415057
chr2	71503740	cg01579289	ZNF638	-0.557956789	-4.422711041	-3.956641184	0.000260075	0.999995084	-1.595435977
chr11	65292474	cg04396314	SCYL1	0.439165528	-1.928581819	3.956246236	0.000260396	0.999995084	-1.595976588
chr7	48031800	cg22796922	SUN3	-0.511371054	-3.871926858	-3.955695424	0.000260844	0.999995084	-1.596730526
chr16	87425609	cg04488837	MAP1LC3B,FBXO31	-0.322358954	-3.466874094	-3.954191316	0.00026207	0.999995084	-1.598789199
chr4	177711356	cg02300027		0.451742451	-1.650755237	3.952191042	0.000263709	0.999995084	-1.601526711
chr22	36851107	cg07337234	RP5-1119A7.14	0.594090468	-3.793561581	3.951761169	0.000264063	0.999995084	-1.602114981
chr11	12568412	cg24711883		0.318157953	2.197669759	3.951369123	0.000264386	0.999995084	-1.602651475
chr3	190167730	cg03724891	TMEM207	-0.422618022	2.013365521	-3.951301472	0.000264442	0.999995084	-1.602744051
chr11	126029690	cg21708551	RP11-50B3.2	0.377176484	2.7788791	3.951260435	0.000264475	0.999995084	-1.602800206
chr3	149375866	cg16063064	WWTR1-AS1,WWTR1	-0.322627143	-4.303655076	-3.950203611	0.000265348	0.999995084	-1.604246347
chr2	113299593	cg21809503	POLR1B	-0.402647332	-3.769388662	-3.949627681	0.000265825	0.999995084	-1.605034403
chr6	20401608	cg27250759	E2F3	-0.318096707	-4.060730862	-3.947728338	0.000267403	0.999995084	-1.607633136
chr6	159065051	cg05789476	DYNLT1	-0.680826353	-3.374248923	-3.946499654	0.000268428	0.999995084	-1.609314108
chr17	79633760	cg05434952	CCDC137,C17orf90	0.362252802	-3.964009206	3.942023207	0.000272197	0.999995084	-1.615437397
chr6	44201706	cg07826642	SLC29A1	-0.309297355	2.042729565	-3.939080738	0.000274703	0.999995084	-1.619461537
chr12	131622739	cg01056242	GPR133	0.724360739	2.791540602	3.938761163	0.000274976	0.999995084	-1.619898549
chr10	101650068	cg03143925	DNMBP	0.449952039	3.300875715	3.936017799	0.000277334	0.999995084	-1.623649723
chr3	127545422	cg04804808		0.459012007	2.743310404	3.935514861	0.000277769	0.999995084	-1.624337358
chr10	126851326	cg17191109		-0.445999556	1.244440176	-3.930969181	0.000281725	0.999995084	-1.630551488
chr8	27449755	cg10175334		0.376818278	-2.599289589	3.92994169	0.000282627	0.999995084	-1.631955887
chr10	131763676	cg14354327	EBF3	-0.601666681	-3.319782912	-3.913038983	0.000297869	0.999995084	-1.65504696
chr3	108308523	cg16279940	DZIP3,KIAA1524	-0.537893076	-3.739337273	-3.906294842	0.00030417	0.999995084	-1.664253876
chr4	18023265	cg06775055	LCORL	-0.457488652	-4.362748518	-3.905412743	0.000305003	0.999995084	-1.665457821
chr6	26544615	cg11576988	HMGN4	-0.321295164	2.717433033	-3.901596128	0.000308636	0.999995084	-1.670666252
chr1	117665235	cg08140601	TRIM45	0.247321443	0.033694809	3.899595306	0.000310556	0.999995084	-1.673396244
chr12	123717776	cg02339418	C12orf65,MPHOSPH9	0.502186519	-2.623086006	3.896973657	0.000313091	0.999995084	-1.676972817
chr7	30410993	cg05415408	ZNRF2	0.52222236	2.10105739	3.893762304	0.000316222	0.999995084	-1.681353121
chr6	150157421	cg12225555	LRP11	-0.308253146	3.095591242	-3.885547168	0.000324372	0.999995084	-1.692554724
chr1	204797929	cg22571530	NFASC	0.285425037	-3.539765599	3.883835093	0.000326096	0.999995084	-1.694888483
chr8	23261720	cg07352539	LOXL2,ENTPD4	0.390983706	-3.187503468	3.880237947	0.000329746	0.999995084	-1.699791015
chr2	46783047	cg25333386	RHOQ	0.32544839	3.215881231	3.878772206	0.000331245	0.999995084	-1.701788353
chr19	41304364	cg09930920	EGLN2	-0.413213168	-4.031838032	-3.876892547	0.000333177	0.999995084	-1.704349464
chr3	196594579	cg19860178	SENP5	-0.557917437	-4.655517719	-3.871276682	0.000339013	0.999995084	-1.711999516
chr13	42614071	cg12690413	DGKH	0.367390533	-4.228606559	3.870455303	0.000339875	0.999995084	-1.713118191
chr2	121712960	cg17511933	GLI2	0.621118055	3.625671897	3.867523246	0.000342969	0.999995084	-1.717111024
chr17	28694996	cg19918842		0.221579768	1.853824344	3.864132652	0.000346581	0.999995084	-1.721727366
chr2	62900410	cg11551223	EHBP1	0.41314108	2.531020141	3.863544706	0.000347211	0.999995084	-1.722527762
chr2	165812325	cg18460164	SLC38A11	0.331490646	2.467586201	3.861831463	0.000349053	0.999995084	-1.724859901
chr1	2005265	cg24715732	PRKCZ	0.622328094	3.144781946	3.861662656	0.000349235	0.999995084	-1.725089676
chr2	221655581	cg11760842	AC093843.1	0.554303598	2.229254166	3.860524711	0.000350464	0.999995084	-1.726638537
chr3	135702110	cg03478610	PPP2R3A	0.345125231	1.988126458	3.858224619	0.000352962	0.999995084	-1.729768859
chr7	102985587	cg09035307	PSMC2,DNAJC2	0.309517684	-1.093913139	3.85242324	0.000359338	0.999995084	-1.737662224
chr14	29405252	cg09209085	RP11-148E17.1,CTD-2384A14.1	-0.527384778	1.668878875	-3.851961771	0.00035985	0.999995084	-1.738289973
chr4	183849759	cg02117709		-0.471534996	2.874904099	-3.849716449	0.000362351	0.999995084	-1.741344076
chr14	101517463	cg01586072	MIR487A,RP11-909M7.2	-0.406393926	3.89305379	-3.845053989	0.000367598	0.999995084	-1.747684568
chr19	32840408	cg23401741	ZNF507	0.395357755	2.614494869	3.838169417	0.00037548	0.999995084	-1.757043381
chr5	32353017	cg03063746		0.315896663	3.095479967	3.834582943	0.000379651	0.999995084	-1.761917113
chr19	48897955	cg09248655	GRIN2D	-0.462431565	-2.349767442	-3.833629028	0.000380768	0.999995084	-1.763213212
chr17	43065745	cg11178337		-0.554838788	-2.740118015	-3.832932194	0.000381585	0.999995084	-1.764159959
chr11	69469113	cg00347938	CCND1,ORAOV1	-0.420379501	3.834049999	-3.831899679	0.0003828	0.999995084	-1.765562696
chr5	89240289	cg09038569	AC113167.2	0.317538531	2.768438506	3.828467666	0.000386865	0.999995084	-1.770224608
chr11	94731099	cg09949687		0.31665445	2.67967327	3.824289166	0.00039187	0.999995084	-1.775899073
chr12	116418831	cg05702032	MED13L	-0.546758012	1.95346141	-3.823870911	0.000392375	0.999995084	-1.77646698
chr2	74699903	cg14183864	CCDC142,MRPL53	-0.270528686	-4.220290213	-3.820874618	0.000396007	0.999995084	-1.780534893
chr4	184522823	cg05619176		-0.274515216	1.927899346	-3.819389804	0.000397819	0.999995084	-1.782550442
chr19	36870186	cg09972205	ZFP14	-0.532430607	-4.345311832	-3.812328006	0.000406546	0.999995084	-1.792133639
chr5	108022351	cg23887992		-0.32254678	2.068820704	-3.811268484	0.000407871	0.999995084	-1.793571062
chr1	206676464	cg08157375	RP11-534L20.5	0.603463539	2.250079052	3.810694321	0.000408591	0.999995084	-1.794349969
chr20	54994357	cg18445418	CASS4	-0.340583218	-2.849998476	-3.807597742	0.000412495	0.999995084	-1.798550243
chr3	120314841	cg16859555	NDUFB4	0.469234506	-2.898227181	3.801209989	0.000420662	0.999995084	-1.807211902
chr1	118620287	cg06227093	SPAG17	0.303901329	1.986204913	3.801138639	0.000420754	0.999995084	-1.807308629
chr7	158167406	cg03328711		0.305774695	2.9537963	3.799082497	0.000423416	0.999995084	-1.810095883
chr2	232855137	cg09595149	DIS3L2,AC105461.1	-0.377471663	2.895054667	-3.797295816	0.000425743	0.999995084	-1.812517537
chr6	100677145	cg23577550		0.291015632	-3.70731962	3.792194509	0.000432454	0.999995084	-1.81943014
chr6	24748379	cg06677784	RP3-369A17.4	0.434632147	2.528709609	3.790364626	0.000434886	0.999995084	-1.821909144
chr5	153865662	cg14674171	CTB-158E9.1	-0.427022235	-3.694171518	-3.78978301	0.000435661	0.999995084	-1.822697012
chr4	71677626	cg26003092	snoU13	0.436481439	1.896374401	3.789641316	0.000435851	0.999995084	-1.822888949
chr15	44119093	cg14529224	WDR76	-0.438553807	-4.279773325	-3.789417052	0.00043615	0.999995084	-1.823192729
chr5	67953707	cg22810049		0.344381922	2.461162604	3.785272059	0.000441723	0.999995084	-1.828806528
chr1	31767860	cg15084470	SNRNP40	0.548938457	2.569413941	3.784424535	0.000442871	0.999995084	-1.829954173
chr2	28615145	cg05942810	AC104695.3,FOSL2	0.424923777	-3.962218917	3.784276892	0.000443072	0.999995084	-1.830154092
chr9	125290120	cg16473288	OR1N1	0.393811699	2.15592107	3.783983832	0.00044347	0.999995084	-1.830550909
chr2	208489307	cg08404862	METTL21A	-0.399641834	-4.514333294	-3.783642986	0.000443933	0.999995084	-1.83101242
chr2	180611926	cg27280943	ZNF385B	0.24395406	2.440943844	3.781214644	0.000447245	0.999995084	-1.834300107
chr6	33377317	cg03157610	PHF1	-0.317259834	1.161831467	-3.778236857	0.00045134	0.999995084	-1.838330899
chr19	4045025	cg03971023		-0.259606428	2.435138677	-3.777761641	0.000451997	0.999995084	-1.838974081
chr19	45348226	cg08583001	PVRL2	-0.439385834	-2.859016128	-3.777312212	0.000452619	0.999995084	-1.83958234
chr13	97946739	cg05444140	MBNL2	-0.365479389	2.897498997	-3.776628828	0.000453567	0.999995084	-1.840507199
chr18	18895713	cg04616525	GREB1L	0.351068663	3.137291666	3.774701368	0.000456249	0.999995084	-1.843115484
chr11	64002295	cg18908524	RP11-783K16.14,VEGFB	0.350002274	-3.476641347	3.774260918	0.000456864	0.999995084	-1.843711459
chr1	2772664	cg03742273		0.30661312	2.234982253	3.773787524	0.000457526	0.999995084	-1.844351992
chr2	158038801	cg25492875		-0.364097632	2.650036047	-3.773572535	0.000457827	0.999995084	-1.844642878
chr7	44442920	cg04552867	NUDCD3	0.303871026	2.639750049	3.771887108	0.000460193	0.999995084	-1.846923154
chr12	133464728	cg07951978	CHFR,RP11-46H11.12,RP11-46H11.5	0.428652072	-3.780380794	3.767130179	0.000466935	0.999995084	-1.853357469
chr18	77538098	cg11696426		0.307933725	1.652129998	3.767062672	0.000467031	0.999995084	-1.853448763
chr19	51419804	cg09430957		0.337556266	0.143567051	3.766282367	0.000468146	0.999995084	-1.854504001
chr9	102668649	cg13349030	STX17,RP11-60I3.5	0.386222299	-3.610544362	3.766068324	0.000468452	0.999995084	-1.854793449
chr6	161771136	cg24107899	PARK2	-0.586701333	3.64409343	-3.76220732	0.000474011	0.999995084	-1.860013868
chr14	61106384	cg17821596	RP11-1042B17.5	-0.409075966	-0.88508303	-3.761606432	0.000474882	0.999995084	-1.860826189
chr3	48601117	cg10135708	UCN2	-0.314071426	1.953561853	-3.758786416	0.00047899	0.999995084	-1.864637995
chr4	171960501	cg19380394	RP11-344G13.1	0.343858026	2.289130385	3.756634992	0.000482146	0.999995084	-1.867545532
chr6	130257814	cg02738450	RP11-73O6.4	0.347138747	-3.408175305	3.751155233	0.000490277	0.999995084	-1.874949043
chr1	160135275	cg04120420	ATP1A4	0.367122686	1.886695622	3.748320976	0.000494534	0.999995084	-1.87877712
chr2	196622692	cg00594841		0.35015066	2.486788105	3.747268515	0.000496124	0.999995084	-1.880198416
chr12	47367458	cg10193118		0.29563011	2.261569711	3.74118081	0.000505417	0.999995084	-1.888417343
chr9	91692642	cg06402858	SHC3	-0.413454473	-1.731035252	-3.739865985	0.000507446	0.999995084	-1.890191974
chr11	120206325	cg22535267	ARHGEF12	0.300949537	-3.881276176	3.739423406	0.000508131	0.999995084	-1.890789288
chr9	14350791	cg13474848	RP11-120J1.1	-0.364165081	-1.664975466	-3.736080542	0.000513331	0.999995084	-1.89530023
chr3	197439242	cg05143530	KIAA0226	-0.452360637	-3.234042102	-3.73236847	0.000519167	0.999995084	-1.900308044
chr1	222763411	cg24508065	RP11-378J18.3,TAF1A	-0.408036566	-3.808733915	-3.729947269	0.000523007	0.999995084	-1.903573626
chr3	13249045	cg06951630		0.39490795	2.582358428	3.728765626	0.000524891	0.999995084	-1.905167141
chr3	186899467	cg15581368	RPL39L	0.307053576	2.799626223	3.728607515	0.000525144	0.999995084	-1.905380352
chr1	205783389	cg13453750	SLC41A1	-0.361504966	2.970367943	-3.726648186	0.000528284	0.999995084	-1.908022268
chr6	134022234	cg22311007		-0.333747637	0.752945299	-3.725784437	0.000529674	0.999995084	-1.909186802
chr17	66597007	cg13591701	FAM20A	-0.209526786	-3.88133542	-3.725612555	0.000529951	0.999995084	-1.909418529
chr17	79519568	cg24655899	C17orf70	-0.32783823	-3.725632969	-3.725298894	0.000530457	0.999995084	-1.909841393
chr5	1887300	cg07565505	IRX4,CTD-2194D22.4	-0.61215533	-2.866727146	-3.724928083	0.000531055	0.999995084	-1.910341289
chr10	135153961	cg24748548		0.461581332	3.517201998	3.72446976	0.000531796	0.999995084	-1.910959142
chr7	73957008	cg24909495	GTF2IRD1	0.337874329	2.547095338	3.723466343	0.000533421	0.999995084	-1.912311744
chr7	93626929	cg21677129	BET1,AC006378.2	0.548447776	2.08606585	3.719669495	0.000539615	0.999995084	-1.91742893
chr20	43441037	cg10140168		0.334627571	2.885732369	3.719197442	0.00054039	0.999995084	-1.918065032
chr21	46294058	cg25732426	PTTG1IP	-0.408935447	-4.108724461	-3.714413502	0.000548303	0.999995084	-1.924510171
chr11	12077980	cg25157679	RP13-631K18.2	0.326631689	3.003327035	3.712719573	0.000551132	0.999995084	-1.926791729
chr12	127610222	cg20486668		0.322618633	2.607675153	3.711166243	0.000553738	0.999995084	-1.928883648
chr1	19393870	cg14181528		0.29023299	-0.375740252	3.708579318	0.000558105	0.999995084	-1.93236697
chr2	37384523	cg16795804	EIF2AK2	0.343926796	-1.176964451	3.705944555	0.000562586	0.999995084	-1.935913975
chr5	134735068	cg17492481	H2AFY	0.387244536	-3.839037598	3.701452465	0.000570306	0.999995084	-1.941959664
chr3	113251979	cg10741399	SIDT1	-0.559760996	-3.934959158	-3.698990842	0.00057458	0.999995084	-1.945271724
chr10	91174099	cg24049838	LIPA,IFIT5	-0.372891735	-4.429809785	-3.697295859	0.000577541	0.999995084	-1.947551909
chr12	94541990	cg01414289	PLXNC1	-0.50087453	-4.768396802	-3.694424639	0.00058259	0.999995084	-1.951413722
chr6	114181686	cg10474881		0.818860433	1.911265899	3.693810831	0.000583674	0.999995084	-1.952239183
chr5	179051885	cg26811852	HNRNPH1	-0.285099048	2.986000334	-3.693708893	0.000583855	0.999995084	-1.952376267
chr22	44258574	cg21925310	SULT4A1	-0.337113072	-3.447691123	-3.693386621	0.000584425	0.999995084	-1.952809644
chr12	22895027	cg05684382	RP11-449P1.1,RP11-114G22.1	0.280238904	2.342492416	3.690425854	0.000589692	0.999995084	-1.956790631
chr1	156181365	cg02414618	SLC25A44,RP11-54H19.8,PMF1	-0.356223326	2.965989789	-3.689349682	0.000591617	0.999995084	-1.958237392
chr20	49415761	cg15549231	BCAS4	0.309052479	2.858511563	3.687130266	0.000595607	0.999995084	-1.961220687
chr10	8051100	cg16828585		0.459539995	4.178269903	3.683094961	0.000602929	0.999995084	-1.96664348
chr4	78072602	cg26838015	U6	0.415169739	2.33548248	3.683046738	0.000603017	0.999995084	-1.966708273
chr5	126663868	cg02295821	MEGF10	-0.406023856	2.527662458	-3.680552953	0.000607585	0.999995084	-1.970058607
chr3	135914029	cg08370618	MSL2	-0.403130718	-4.325016695	-3.673647451	0.000620409	0.999995084	-1.979332383
chr2	232650942	cg17661357	COPS7B,PDE6D	-0.506713198	-4.161183385	-3.67324601	0.000621162	0.999995084	-1.979871338
chr1	216894783	cg13372609	ESRRG	-0.325672581	2.348369308	-3.672049324	0.000623413	0.999995084	-1.981477841
chr8	145618658	cg01859312	CPSF1	-0.359044898	2.613489542	-3.671264594	0.000624894	0.999995084	-1.982531224
chr15	29674933	cg21159067	FAM189A1	0.300061938	2.05724616	3.670566784	0.000626213	0.999995084	-1.983467872
chr10	134040218	cg26688241	STK32C	0.358065162	3.302862567	3.668836053	0.000629497	0.999995084	-1.985790743
chr21	43081276	cg26175108	TMPRSS3	0.241351771	1.532617969	3.662989786	0.000640712	0.999995084	-1.993634726
chr1	3370836	cg05462426	ARHGEF16	-0.489079538	-3.045805055	-3.657614845	0.000651192	0.999995084	-2.000842933
chr20	5486007	cg06455718	RP5-1022P6.6	0.3645321	2.549787499	3.657187366	0.000652033	0.999995084	-2.001416076
chr1	92950123	cg01786314	GFI1	-0.466331517	-3.303796585	-3.653968771	0.000658395	0.999995084	-2.005730737
chr14	31145132	cg10539170	SCFD1	-0.487700629	2.510270582	-3.652397266	0.000661523	0.999995084	-2.007836977
chr4	99955894	cg17499294	METAP1	0.438810798	2.714702791	3.651719491	0.000662876	0.999995084	-2.008745291
chr2	193467276	cg26510700		0.315473074	2.219063036	3.651132383	0.000664051	0.999995084	-2.009532056
chr19	18794263	cg13362313	CRTC1	-0.62134718	-3.915018992	-3.650513963	0.00066529	0.999995084	-2.01036074
chr1	45956932	cg00103132	TESK2	-0.408854229	-4.607566331	-3.649918834	0.000666485	0.999995084	-2.011158171
chr6	64282979	cg12213004	PTP4A1	-0.509853251	-4.433674477	-3.644517107	0.000677424	0.999995084	-2.018394258
chr1	204874737	cg19742649	SNORD112,NFASC	-0.548225493	1.632943333	-3.641212467	0.000684201	0.999995084	-2.022819458
chr8	26725033	cg25013726	ADRA1A	-0.453091593	-2.360791691	-3.640517277	0.000685635	0.999995084	-2.023750218
chr9	116172868	cg19382285	POLE3,C9orf43	0.395488017	-3.47477097	3.639986442	0.000686731	0.999995084	-2.024460892
chr12	64170848	cg24890976	RP11-415I12.3	0.373623109	2.065744151	3.639615833	0.000687498	0.999995084	-2.024957039
chr19	24215401	cg11776923	ZNF254	0.34980522	2.324946371	3.638559522	0.000689688	0.999995084	-2.02637107
chr5	121464372	cg05008688	ZNF474	-0.318764493	2.589422985	-3.638453544	0.000689908	0.999995084	-2.026512931
chr1	159141367	cg20548934	CADM3	-0.779717803	-2.761314825	-3.638321423	0.000690183	0.999995084	-2.026689784
chr10	70974027	cg14403146		0.913099039	1.709344866	3.636420021	0.000694144	0.999995084	-2.02923472
chr10	97850155	cg07202981	RP11-429G19.2	-0.534510309	-3.949125603	-3.635284939	0.00069652	0.999995084	-2.030753772
chr19	17420802	cg24397318		0.238525687	-4.017504517	3.634301009	0.000698585	0.999995084	-2.032070421
chr4	184719063	cg06392442		-0.222561299	-4.030624433	-3.629368976	0.000709027	0.999995084	-2.038668532
chr2	176997311	cg07783843	HOXD-AS2,HOXD8	-0.36331489	-2.892875696	-3.628179227	0.000711568	0.999995084	-2.040259761
chr22	20256063	cg08557686	RTN4R	-0.260161871	-3.423370914	-3.627064764	0.000713956	0.999995084	-2.041750149
chr12	102770104	cg15291800		-0.242251683	2.895895851	-3.626869694	0.000714375	0.999995084	-2.042011003
chr5	38557143	cg03723506	LIFR-AS1,LIFR	-0.224955733	-3.537296418	-3.624875179	0.000718671	0.999995084	-2.044677888
chr8	23964970	cg11890659		0.397369284	2.507463602	3.621656654	0.000725655	0.999995084	-2.048980419
chr6	26401272	cg23223510	BTN3A1	-0.309132072	1.709429161	-3.620733588	0.00072767	0.999995084	-2.05021415
chr8	80681066	cg19594822	HEY1	-0.488403531	-1.534202183	-3.619387959	0.000730618	0.999995084	-2.052012481
chr12	92992007	cg26088711		0.345825112	1.808662018	3.618112688	0.000733421	0.999995084	-2.053716585
chr5	131827918	cg00255919	IRF1	0.894980284	-0.414097665	3.613452196	0.000743755	0.999995084	-2.059942612
chr10	134000367	cg27554514	RP11-140A10.3,DPYSL4	0.520265952	-3.920984059	3.611645196	0.000747799	0.999995084	-2.062355917
chr7	64023661	cg18712677	ZNF680	-0.41870463	-3.306590161	-3.610824543	0.000749643	0.999995084	-2.063451796
chr3	172610357	cg05237892		0.389036224	2.366125967	3.604535833	0.000763916	0.999995084	-2.071846896
chr10	100993938	cg13690864		-0.460189319	-4.752186893	-3.604118078	0.000764874	0.999995084	-2.072404409
chr3	39142260	cg15085398	GORASP1	-0.295590431	2.852414584	-3.601870001	0.000770045	0.999995084	-2.075404209
chr8	118633360	cg10545200		0.391659644	2.297614574	3.600859669	0.00077238	0.999995084	-2.076752181
chr3	182817250	cg07464924	MCCC1	1.111591936	-3.089327516	3.600578986	0.00077303	0.999995084	-2.077126644
chr6	33866109	cg11314787	RP3-468B3.2,RP3-468B3.3	0.355820059	2.215064954	3.596556588	0.000782402	0.999995084	-2.082491914
chr6	11650810	cg20765427		0.282841763	2.46407795	3.588348178	0.000801865	0.999995084	-2.093434585
chr1	855445	cg15105996	RP11-54O7.3	0.306389179	3.253928986	3.588060029	0.000802557	0.999995084	-2.093818567
chr1	109167248	cg03276795	FAM102B	0.295880252	2.08961939	3.58644946	0.000806433	0.999995084	-2.0959646
chr3	11600889	cg03414471	VGLL4	-0.571528081	4.178248898	-3.586295489	0.000806804	0.999995084	-2.096169745
chr7	67528835	cg27555350		0.253505968	1.923425761	3.5848832	0.00081022	0.999995084	-2.098051287
chr10	20218525	cg14024017	PLXDC2	0.294868788	1.965440056	3.584877266	0.000810234	0.999995084	-2.098059192
chr15	89033459	cg14790609	MRPL46	0.273712421	2.06760989	3.584154385	0.000811987	0.999995084	-2.099022165
chr1	8073906	cg22122925	ERRFI1	-0.311872306	2.449661447	-3.581416842	0.000818661	0.999995084	-2.102668349
chr2	233759522	cg24681598		0.257232484	2.687198903	3.578452245	0.000825947	0.999995084	-2.106615906
chr12	48280406	cg01886921	VDR,RP11-89H19.1	-0.433541587	1.05378362	-3.578197262	0.000826576	0.999995084	-2.106955382
chr19	51411782	cg03473127		-0.354817264	-0.246013963	-3.578001488	0.00082706	0.999995084	-2.107216024
chr8	120066065	cg03110739	COLEC10	0.326102518	1.739723849	3.577503697	0.000828291	0.999995084	-2.10787873
chr8	54164310	cg09999109	OPRK1	-0.449112081	-2.015964329	-3.573927585	0.000837187	0.999995084	-2.112638688
chr11	121970725	cg03891346	MIR125B1,RP11-166D19.1	0.336391684	1.717245763	3.568672692	0.000850425	0.999995084	-2.119630282
chr19	14519121	cg16738984	CD97	-0.280451896	1.92081637	-3.568515751	0.000850823	0.999995084	-2.119839038
chr13	111061002	cg14534089		-0.330645495	2.590423492	-3.568051517	0.000852003	0.999995084	-2.120456522
chr6	112432352	cg21085921		-0.277108298	1.496555267	-3.56629578	0.000856478	0.999995084	-2.122791609
chr2	152015880	cg24327692	AC018731.3	-0.315743177	1.082426915	-3.565941823	0.000857383	0.999995084	-2.123262317
chr8	61048786	cg20678302		-0.375070087	-1.97806457	-3.565882345	0.000857535	0.999995084	-2.123341412
chr14	91302744	cg12326324		-0.460898573	-3.930613681	-3.565818684	0.000857698	0.999995084	-2.123426068
chr15	91678919	cg06091929	SV2B	0.313098879	2.019919941	3.565480442	0.000858564	0.999995084	-2.123875857
chr20	56950639	cg00696642		0.296955088	2.18924448	3.565169462	0.000859361	0.999995084	-2.124289381
chr20	61814422	cg22167065		0.35355663	2.184313943	3.565103077	0.000859531	0.999995084	-2.124377654
chr12	95927545	cg00562976	USP44	0.411571762	2.629365137	3.564785831	0.000860345	0.999995084	-2.124799494
chr1	116961404	cg17179875	ATP1A1OS	-0.388659161	-3.580513345	-3.564458434	0.000861186	0.999995084	-2.125234819
chr1	22420596	cg01437025		0.359017589	3.440714561	3.558705865	0.000876085	0.999995084	-2.132881544
chr20	53091948	cg08827953	DOK5	-0.45677249	-3.547166692	-3.558630334	0.000876282	0.999995084	-2.132981917
chr14	102028994	cg22799420	DIO3	-0.343065867	-0.57864644	-3.558297375	0.000877153	0.999995084	-2.133424379
chr1	153413641	cg13356175	S100A7L2	-0.330014536	-0.171480685	-3.557052715	0.000880412	0.999995084	-2.135078254
chr12	108908643	cg03044407	FICD	0.335725468	-2.738669044	3.556150024	0.000882784	0.999995084	-2.136277607
chr14	87265617	cg19958593		0.294127534	1.972849376	3.553579552	0.00088957	0.999995084	-2.139692273
chr17	81009351	cg18699112		-0.395617409	-3.075900526	-3.553321758	0.000890254	0.999995084	-2.140034685
chr5	180113357	cg18248184	RP11-451H23.3	0.35303947	1.89433625	3.553075934	0.000890906	0.999995084	-2.140361191
chr4	3075002	cg05874888	HTT-AS1,HTT	-0.267690157	0.914727547	-3.55302786	0.000891033	0.999995084	-2.140425043
chr16	22129011	cg15895071	VWA3A	0.31366486	2.860450728	3.552895552	0.000891385	0.999995084	-2.14060077
chr18	31734091	cg02995459	NOL4	-0.358719058	1.191789465	-3.552307795	0.000892946	0.999995084	-2.141381389
chr21	29753720	cg16422104		-0.318395297	2.243576457	-3.552142217	0.000893387	0.999995084	-2.14160129
chr5	133853517	cg10817023		-0.300189856	2.273538053	-3.551522972	0.000895036	0.999995084	-2.142423668
chr19	14636831	cg22681218	DNAJB1	0.356150351	2.651989028	3.550936588	0.0008966	0.999995084	-2.143202362
chr11	124670690	cg16082057	RP11-677M14.7,MSANTD2	-0.487626661	-3.24939261	-3.545882045	0.000910193	0.999995084	-2.149912751
chr2	47074152	cg12058023	AC016722.2	0.334383176	3.091363931	3.545643007	0.000910841	0.999995084	-2.150230015
chr5	178977398	cg05712903	RUFY1	0.719859821	-2.74256642	3.544955622	0.000912706	0.999995084	-2.151142311
chr14	105838058	cg12010548	PACS2	0.286015115	2.505954249	3.543722654	0.00091606	0.999995084	-2.15277855
chr8	133814813	cg00512172	PHF20L1	-0.355900161	2.673301323	-3.541490441	0.000922163	0.999995084	-2.155740362
chr7	100054442	cg12283819		0.278699716	2.96252209	3.541242229	0.000922844	0.999995084	-2.156069663
chr8	97275240	cg14219854	MTERFD1,PTDSS1	0.407549031	-2.574847459	3.540931386	0.000923697	0.999995084	-2.156482043
chr4	104641554	cg10860069	TACR3	0.335650246	-3.612616197	3.53970971	0.000927059	0.999995084	-2.158102664
chr16	84063808	cg15612807		0.291612378	2.304696419	3.537868506	0.000932148	0.999995084	-2.160544759
chr1	20508651	cg16691196		0.311467045	2.673797215	3.537597093	0.0009329	0.999995084	-2.160904712
chr12	52253867	cg09111382		-0.356400302	2.446262121	-3.537136296	0.000934179	0.999995084	-2.161515808
chr2	3486749	cg15541040	TRAPPC12-AS1	-0.956871442	2.196851085	-3.537067305	0.00093437	0.999995084	-2.1616073
chr1	20250849	cg00573165	PLA2G2E	-0.314877891	2.682775516	-3.536932164	0.000934746	0.999995084	-2.161786514
chr7	43393382	cg01852637	HECW1	0.375814828	2.503143059	3.536629031	0.000935588	0.999995084	-2.162188498
chr2	170430441	cg09350387	FASTKD1	-0.397169639	-3.635910607	-3.536519159	0.000935894	0.999995084	-2.162334196
chr18	46777998	cg09692421		-0.422189308	3.058375518	-3.536025637	0.000937268	0.999995084	-2.16298862
chr3	34197372	cg15103055		0.338275656	2.671416118	3.535610841	0.000938424	0.999995084	-2.163538628
chr14	54507223	cg26277556		-0.415520109	0.414738277	-3.532521034	0.000947079	0.999995084	-2.167634922
chr6	160794836	cg08749705		0.245358373	1.190089947	3.531623936	0.000949606	0.999995084	-2.168824012
chr14	22924109	cg23682476	TRDJ4,AE000661.37	0.330694491	2.406558109	3.528390779	0.000958768	0.999995084	-2.17310864
chr8	125385130	cg11044263	TMEM65	-0.257957332	-4.518997709	-3.527038162	0.000962626	0.999995084	-2.174900744
chr6	100917206	cg16042259		-0.505496437	-3.14415823	-3.523932054	0.000971541	0.999995084	-2.179015165
chr3	165524254	cg06807370	BCHE	0.284868643	2.294680992	3.522117127	0.000976787	0.999995084	-2.181418672
chr1	1132976	cg18411941		0.363717196	2.966732979	3.522038891	0.000977014	0.999995084	-2.181522271
chr11	124738119	cg25196975	ROBO3	-0.297423382	-0.999323695	-3.518174805	0.000988275	0.999995084	-2.186637991
chr10	124408844	cg24037946		0.230662319	0.577208975	3.517266216	0.000990941	0.999995084	-2.187840599
chr13	43059708	cg18083295		-0.299346486	1.920230195	-3.516932407	0.000991922	0.999995084	-2.188282401
chr4	183684723	cg21746339		-0.352665783	2.903578958	-3.515812743	0.00099522	0.999995084	-2.189764189
chr16	4364093	cg01741626	GLIS2	-0.46842232	-2.001251941	-3.510917861	0.001009761	0.999995084	-2.196240223
chr17	77960007	cg15377933	TBC1D16	-0.197263202	1.664242455	-3.510071049	0.001012297	0.999995084	-2.197360251
chr18	21719263	cg18988170	CABYR	1.020154572	-2.783738381	3.508047218	0.001018383	0.999995084	-2.200036662
chr11	66188019	cg02055483	NPAS4	0.406916285	-3.325352295	3.50620524	0.001023952	0.999995084	-2.202472107
chr12	39299546	cg26510017	RP11-396F22.1,CPNE8	-0.35119067	-3.901537651	-3.505266143	0.001026803	0.999995084	-2.203713596
chr20	44044698	cg26069066	PIGT	-0.305040372	-3.927470898	-3.505005739	0.001027594	0.999995084	-2.204057831
chr15	27736070	cg22262233	RP11-100M12.3	0.240219487	2.359373142	3.504874513	0.001027994	0.999995084	-2.204231298
chr2	131721099	cg26820055		0.420845847	-3.283679258	3.50440221	0.001029432	0.999995084	-2.204855614
chr16	67197180	cg05436064	FBXL8,HSF4	-0.480701787	-3.633432182	-3.503408149	0.001032465	0.999995084	-2.206169523
chr16	49727717	cg07387444		0.293303227	1.973117618	3.502368181	0.001035647	0.999995084	-2.207543967
chr3	28182184	cg12241979		-0.265624188	2.634590642	-3.501094849	0.001039556	0.999995084	-2.209226631
chr4	24274965	cg15650745		-0.34317976	1.715505499	-3.500409718	0.001041665	0.999995084	-2.210131919
chr5	18772908	cg06629252		-0.367228977	2.01226676	-3.498600547	0.001047255	0.999995084	-2.212522134
chr1	6239970	cg08080029	CHD5	0.488494673	-3.245459301	3.497771808	0.001049825	0.999995084	-2.213616888
chr2	55562239	cg10385809	CCDC88A	-0.453189351	1.651263813	-3.497431479	0.001050882	0.999995084	-2.214066431
chr3	147111120	cg27606499	ZIC4,ZIC1	0.59458142	-1.923464119	3.497045389	0.001052082	0.999995084	-2.214576402
chr11	57311076	cg18053972	SMTNL1	-0.266322665	2.741196879	-3.496840394	0.00105272	0.999995084	-2.214847164
chr17	74449384	cg01204666	AANAT,UBE2O	-0.519646144	-4.281949455	-3.496823864	0.001052771	0.999995084	-2.214868997
chr20	53093152	cg05101674	DOK5	0.387441833	-2.960494843	3.496593379	0.001053489	0.999995084	-2.215173419
chr14	102922515	cg00775088		-0.216788599	2.34642409	-3.495904763	0.001055636	0.999995084	-2.216082891
chr22	21336741	cg03697316	LZTR1	-0.36504012	-4.161784367	-3.495871015	0.001055742	0.999995084	-2.216127463
chr6	41889915	cg10972408	MED20,BYSL	0.315725305	-4.156294115	3.494939668	0.001058652	0.999995084	-2.21735741
chr17	74651114	cg26393850	U6	0.339226663	1.923555421	3.493533291	0.001063062	0.999995084	-2.219214465
chr4	110223252	cg26005761	AC004051.2,COL25A1	0.419583698	-3.921146779	3.492491157	0.001066341	0.999995084	-2.220590382
chr4	25970375	cg00033450		-1.041080963	-0.976190959	-3.492222879	0.001067187	0.999995084	-2.220944562
chr17	26684534	cg14572424	POLDIP2,TMEM199	0.393294115	-4.059970905	3.490568529	0.001072416	0.999995084	-2.223128415
chr13	114926584	cg26096845		0.290449042	2.647158939	3.490028359	0.001074129	0.999995084	-2.223841396
chr12	56623244	cg10716112	OBFC2B,SLC39A5	0.270761887	2.404523327	3.488785879	0.001078079	0.999995084	-2.225481218
chr2	677534	cg05664523	TMEM18,AC092159.2	-0.529650104	-4.455463608	-3.488744618	0.00107821	0.999995084	-2.22553567
chr19	46444050	cg17743939		0.364590581	3.23125825	3.488118845	0.001080205	0.999995084	-2.22636148
chr11	19734701	cg10752545	NAV2	-0.504354502	-4.407506176	-3.488039236	0.001080459	0.999995084	-2.226466533
chr10	55668009	cg14486295	PCDH15	0.272151444	1.833715164	3.4875828	0.001081916	0.999995084	-2.227068837
chr12	27934040	cg14502345	KLHDC5,RP11-860B13.1	0.249805332	1.798412289	3.486753965	0.001084567	0.999995084	-2.228162478
chr1	162601805	cg00819233	DDR2	0.407153911	2.913967154	3.486281304	0.001086082	0.999995084	-2.228786108
chr7	807596	cg18892244	HEATR2	0.518716711	3.326771508	3.48610931	0.001086634	0.999995084	-2.229013029
chr2	38691640	cg13862658	AC016995.3	0.428600218	3.064834111	3.485356328	0.001089052	0.999995084	-2.230006435
chr11	118224182	cg27413396	CD3G	0.382421922	-3.46741286	3.484900574	0.001090519	0.999995084	-2.230607671
chr10	96109291	cg23961982	NOC3L	0.304783066	1.96067223	3.481824855	0.001100463	0.999995084	-2.234664455
chr9	124982326	cg24152351	LHX6	0.3064478	-3.67763347	3.480317602	0.001105369	0.999995084	-2.236652004
chr11	61334859	cg06963109		-0.315944114	-4.501718125	-3.4801707	0.001105848	0.999995084	-2.2368457
chr12	11340345	cg11820113	TAS2R42	-0.462657582	1.875085838	-3.48011315	0.001106035	0.999995084	-2.236921581
chr11	113330091	cg02332042	DRD2	0.297466994	2.032004263	3.48002225	0.001106332	0.999995084	-2.237041434
chr9	138846446	cg13206312	UBAC1	-0.441923518	3.14937569	-3.479636325	0.001107592	0.999995084	-2.237550271
chr7	27231894	cg06218338	RP1-170O19.14	-0.278134279	-0.593000264	-3.479475222	0.001108119	0.999995084	-2.237762677
chr3	53080440	cg03607117	SFMBT1	-0.278257112	-4.112270016	-3.475708949	0.001120496	0.999995084	-2.242727292
chr10	126370306	cg16355531	RP11-12J10.3	-0.241148923	2.540671996	-3.475443958	0.001121372	0.999995084	-2.243076523
chr22	32779589	cg02467641	RP1-149A16.3,RP1-149A16.17	0.264647887	2.602024198	3.474951644	0.001123001	0.999995084	-2.243725317
chr7	1289853	cg23705098		-0.258729542	-1.417955392	-3.474892683	0.001123196	0.999995084	-2.243803016
chr15	36332776	cg13571700	RP11-184D12.1	-0.288605881	2.629783787	-3.474640087	0.001124033	0.999995084	-2.244135884
chr6	119752021	cg12090026		0.346740472	2.309008198	3.472903512	0.001129802	0.999995084	-2.24642408
chr6	28068591	cg05791482		-0.371381891	1.576342865	-3.471937038	0.001133024	0.999995084	-2.247697374
chr22	39916550	cg12491991	ATF4	-0.487698344	-4.475587843	-3.471829736	0.001133383	0.999995084	-2.247838732
chr9	38620621	cg17472585	FAM201A,ANKRD18A	-0.463363825	-3.254054538	-3.471418138	0.001134758	0.999995084	-2.24838095
chr14	105122641	cg14862317	RP11-982M15.7	0.243499657	2.343690419	3.470978638	0.001136229	0.999995084	-2.248959902
chr9	99450648	cg16713094	RP11-535M15.1	0.338162092	2.275122631	3.470280292	0.001138569	0.999995084	-2.249879772
chr2	9956256	cg05387464		0.467628438	-0.497823716	3.470204684	0.001138823	0.999995084	-2.24997936
chr4	46392657	cg15918284	GABRA2,RP11-436F23.1	-0.321153629	-3.973137386	-3.468084136	0.001145959	0.999995084	-2.252772136
chr6	49644769	cg21845302		0.24419666	1.882150196	3.467613798	0.001147548	0.999995084	-2.25339149
chr6	109940408	cg11749264	AKD1	-0.282858614	1.91272517	-3.466896066	0.001149976	0.999995084	-2.254336559
chr1	11120145	cg03303757	SRM	-0.488243591	-4.831926266	-3.466601142	0.001150975	0.999995084	-2.254724878
chr5	153856040	cg19083484		0.421252415	-3.800185544	3.464876602	0.001156835	0.999995084	-2.256995291
chr7	40129826	cg21606998	CDK13	-0.363419001	2.459991795	-3.464043768	0.001159675	0.999995084	-2.258091595
chr12	51784976	cg16303448	GALNT6,SLC4A8	0.293361169	-4.223618356	3.462241198	0.001165844	0.999995084	-2.260464082
chr2	215458995	cg12930049	AC107218.3	-0.348614327	1.447245428	-3.461828179	0.001167262	0.999995084	-2.261007622
chr14	74417022	cg20028411	COQ6,FAM161B	-0.371777925	-4.53331393	-3.461629261	0.001167946	0.999995084	-2.261269392
chr1	179322762	cg04506114		-0.478751309	2.49702623	-3.460594182	0.001171509	0.999995084	-2.262631437
chr22	42466753	cg08134518	NAGA	0.394418393	-3.66782633	3.459746843	0.001174433	0.999995084	-2.263746327
chr5	146614596	cg00604209	STK32A,CTC-255N20.1	-0.494420436	-4.237333287	-3.456831418	0.001184548	0.999995084	-2.267581535
chr9	27426567	cg22385983		0.378697451	2.973172748	3.456792225	0.001184685	0.999995084	-2.267633085
chr12	26317016	cg16285726	SSPN	0.371334373	2.715316818	3.456557198	0.001185504	0.999995084	-2.267942207
chr12	131616937	cg10476468	GPR133	0.389020887	-0.119594776	3.456078628	0.001187174	0.999995084	-2.268571627
chr7	31093176	cg14785679	ADCYAP1R1	-0.251672974	-2.554450157	-3.455365724	0.001189665	0.999995084	-2.269509187
chr1	197030122	cg03138560		0.527174638	0.764283043	3.455160609	0.001190383	0.999995084	-2.269778925
chr10	70287224	cg05865497	SLC25A16	-0.375710879	-3.656750448	-3.453108681	0.001197585	0.999995084	-2.272477013
chr10	104822996	cg14553436		0.349855164	2.703520881	3.452208546	0.001200758	0.999995084	-2.273660415
chr2	69399575	cg10803714	ANTXR1	-0.259594015	2.387467872	-3.451366774	0.001203733	0.999995084	-2.274766985
chr5	63277777	cg17828837	RP11-158J3.2	0.31304669	2.135278277	3.44919432	0.001211441	0.999995084	-2.277622367
chr7	5229808	cg11748186	WIPI2	-0.296642037	-3.857772319	-3.447928199	0.001215956	0.999995084	-2.279286194
chr1	42619118	cg15976404	GUCA2B	0.276593016	2.241069774	3.447182967	0.00121862	0.999995084	-2.280265407
chr21	22175522	cg26977737	LINC00320	0.23867321	1.576718602	3.446426809	0.001221329	0.999995084	-2.281258897
chr3	130463629	cg08409953		-0.277503421	2.682239456	-3.446327186	0.001221687	0.999995084	-2.281389783
chr11	27998786	cg13267611		0.412222746	2.712982506	3.444743537	0.001227381	0.999995084	-2.283470196
chr6	40861896	cg11820680		0.291570345	2.238464039	3.444584731	0.001227954	0.999995084	-2.283678797
chr7	35077706	cg11387286	DPY19L1	-0.408642828	-3.852897288	-3.444368114	0.001228735	0.999995084	-2.28396333
chr5	138648860	cg11950438	MATR3	-0.39469529	1.463004156	-3.442985811	0.001233731	0.999995084	-2.285778874
chr11	1482428	cg13316472	BRSK2	-0.294645618	2.722524658	-3.442784389	0.001234461	0.999995084	-2.286043402
chr10	34979866	cg18089728		-0.182944802	1.870740903	-3.442662402	0.001234903	0.999995084	-2.286203605
chr1	233749544	cg15108705	KCNK1	-0.367219281	-2.854520764	-3.441048642	0.001240766	0.999995084	-2.288322729
chr4	186070757	cg27512806		0.392959201	3.025644219	3.440958426	0.001241095	0.999995084	-2.288441186
chr4	159732036	cg11637968	FNIP2	0.298905129	2.723732082	3.439764503	0.00124545	0.999995084	-2.29000874
chr7	28474813	cg13495373	CREB5	0.294589272	1.928980518	3.438778583	0.001249058	0.999995084	-2.291303046
chr9	130271384	cg17739181	FAM129B	-0.287571948	2.864608507	-3.43725865	0.00125464	0.999995084	-2.293298123
chr5	91841056	cg23888982	RP11-133F8.2	-0.323573518	1.923950381	-3.437025209	0.001255499	0.999995084	-2.293604511
chr3	12393021	cg07424807	PPARG	-0.332897395	1.736343323	-3.43664419	0.001256903	0.999995084	-2.294104575
chr11	64742882	cg16417409		0.326590665	-0.056734129	3.435855034	0.001259815	0.999995084	-2.295140228
chr22	42373000	cg16409838	SEPT3	-0.310819584	-3.993035681	-3.435428104	0.001261394	0.999995084	-2.295700475
chr4	1994761	cg04799210	WHSC2	-0.515991076	4.181126744	-3.434821767	0.001263638	0.999995084	-2.296496107
chr8	48921062	cg13246053	UBE2V2	-0.566881756	-4.661545837	-3.431824716	0.00127479	0.999995084	-2.300428039
chr6	2971691	cg04181408	SERPINB6	-0.429879423	-4.229053174	-3.43175119	0.001275065	0.999995084	-2.300524485
chr2	227664353	cg11620807	IRS1	-0.518247857	-4.40997057	-3.431380287	0.001276451	0.999995084	-2.301010991
chr15	81616544	cg10067427	RP11-761I4.3,STARD5	0.238724107	-3.380092943	3.431237836	0.001276984	0.999995084	-2.301197835
chr10	80961305	cg04174354	ZMIZ1	0.262822812	2.967124845	3.43003739	0.001281485	0.999995084	-2.302772276
chr3	50232343	cg20947470		-0.378049455	-0.261109865	-3.429341663	0.0012841	0.999995084	-2.303684659
chr3	146262421	cg10679755	PLSCR1	-1.049032409	-2.899537555	-3.426725233	0.00129398	0.999995084	-2.307115242
chr8	100131380	cg03177438	CTD-2340D6.1	-0.315804445	2.951141729	-3.426165349	0.001296103	0.999995084	-2.307849217
chr18	18883798	cg20575845	GREB1L	0.383248949	1.731107228	3.425295468	0.001299409	0.999995084	-2.308989488
chr12	8851240	cg03952097	RIMKLB	-0.43810113	-3.152943411	-3.424346477	0.001303025	0.999995084	-2.310233334
chr15	67008444	cg11193064		1.067136762	-0.117257104	3.423570565	0.001305989	0.999995084	-2.311250227
chr21	46875500	cg07641662	COL18A1	-0.242602844	-1.640359915	-3.422829945	0.001308823	0.999995084	-2.312220785
chr2	182649655	cg10699222		0.380080604	2.208793094	3.422432266	0.001310348	0.999995084	-2.312741897
chr12	110486146	cg13412461	C12orf76	0.299223172	-3.569072301	3.421368882	0.001314432	0.999995084	-2.314135227
chr1	87411300	cg24413727	RP4-604K5.2	0.393111368	2.691771656	3.420664983	0.001317143	0.999995084	-2.315057439
chr6	33135753	cg26888727	COL11A2	-0.321493043	2.107531792	-3.420497737	0.001317788	0.999995084	-2.315276545
chr1	29606009	cg12867150	PTPRU	0.356260583	2.626022045	3.420371235	0.001318276	0.999995084	-2.315442272
chr19	7422522	cg09093955	CTB-133G6.1	-0.379813495	0.986781781	-3.419731922	0.001320744	0.999995084	-2.316279777
chr1	213189000	cg10976563	ANGEL2	-0.491104744	-2.940751635	-3.419368495	0.001322149	0.999995084	-2.316755843
chr20	61273372	cg22744368	SLCO4A1	-0.380470764	-2.224975021	-3.41829657	0.001326302	0.999995084	-2.318159883
chr4	1196179	cg23127323	SPON2,AC092535.1	-0.505823404	-3.613472058	-3.418163801	0.001326818	0.999995084	-2.318333777
chr15	41280282	cg13808692	INO80	-0.321716952	3.186152208	-3.418039894	0.001327299	0.999995084	-2.318496061
chr1	36342162	cg24416967	AL139286.1,EIF2C1	-0.302908034	2.228357967	-3.417284418	0.001330235	0.999995084	-2.319485477
chr2	123718697	cg27319955		0.32799933	1.602052426	3.416244728	0.001334287	0.999995084	-2.320846979
chr14	29077895	cg19293122	RP11-412H8.2	0.364385246	1.700258252	3.41543558	0.001337448	0.999995084	-2.321906472
chr6	161695303	cg02031769	AGPAT4	-0.33042541	-4.402417829	-3.414853561	0.001339726	0.999995084	-2.322668504
chr10	97435652	cg04873259	TCTN3	-0.452407683	1.820234312	-3.413515276	0.001344978	0.999995084	-2.324420518
chr17	70592090	cg09971069		-0.384081556	2.569309	-3.412755454	0.001347969	0.999995084	-2.325415121
chr17	46986370	cg19474104	UBE2Z,RP11-463M16.4	-0.46263012	-1.948663626	-3.412036306	0.001350806	0.999995084	-2.326356405
chr5	65893165	cg24689196		-0.335333279	-3.312941807	-3.411653382	0.001352319	0.999995084	-2.326857578
chr4	153480006	cg17803369		-0.608092822	3.061877869	-3.411211852	0.001354065	0.999995084	-2.327435428
chr2	242027464	cg21773665	MTERFD2,SNED1	-0.267236349	3.132594796	-3.410406252	0.001357257	0.999995084	-2.328489679
chr3	134093532	cg15771032	AMOTL2	-0.448237399	-3.406837912	-3.410363616	0.001357426	0.999995084	-2.328545472
chr4	1320135	cg01802687	MAEA	-0.269139383	2.861268586	-3.409404484	0.001361235	0.999995084	-2.329800513
chr2	39357293	cg23678982	Y_RNA	0.403656926	3.197419011	3.40902158	0.001362759	0.999995084	-2.330301511
chr7	107805719	cg10272524	NRCAM	0.316317413	3.07712159	3.408837656	0.001363492	0.999995084	-2.330542152
chr9	139780699	cg13731828	TRAF2	-0.235871302	-4.523654179	-3.408414232	0.001365179	0.999995084	-2.331096131
chr1	14590277	cg04094729		0.275302315	2.29448395	3.407387572	0.00136928	0.999995084	-2.332439231
chr2	219576383	cg25925210	TTLL4	-0.790698906	-1.463252745	-3.406484877	0.001372895	0.999995084	-2.33362003
chr17	78444348	cg19734370	NPTX1	0.355755622	-0.631886119	3.40636603	0.001373372	0.999995084	-2.333775483
chr17	79035418	cg20659057	BAIAP2	0.439467239	2.707759092	3.405573567	0.001376554	0.999995084	-2.334811975
chr11	102980042	cg17214251	DYNC2H1	-0.51668009	-4.148614704	-3.405489285	0.001376893	0.999995084	-2.334922206
chr11	3818855	cg05755092	PGAP2,NUP98	-0.48768819	-4.227352888	-3.40510546	0.001378437	0.999995084	-2.335424187
chr7	12797219	cg06243522		-0.304319698	2.21308714	-3.405032139	0.001378732	0.999995084	-2.335520076
chr3	182817381	cg05496383	MCCC1	0.65404278	-3.905882038	3.404783965	0.001379732	0.999995084	-2.335844634
chr5	72416469	cg15644174	TMEM171	-0.398418237	-4.029870568	-3.403991601	0.001382927	0.999995084	-2.336880812
chr1	29580683	cg14754741	AL645859.1	0.246141238	2.30332383	3.402162758	0.00139033	0.999995084	-2.339272041
chr17	78055278	cg00864550	CCDC40	-0.342227127	3.167926437	-3.40216236	0.001390332	0.999995084	-2.339272561
chr12	48213813	cg07472069	HDAC7	-0.503051315	-5.191445445	-3.401351056	0.001393628	0.999995084	-2.340333191
chr13	73212686	cg22530621		0.247680616	2.688664335	3.400723111	0.001396185	0.999995084	-2.341154044
chr19	47880674	cg02145076	DHX34	-0.230263486	2.580580501	-3.399876985	0.001399636	0.999995084	-2.342260013
chr20	58755758	cg08508541	RP5-1043L13.1	0.292795233	3.008283852	3.398772167	0.001404155	0.999995084	-2.343703956
chr2	241230286	cg05261599		0.444820968	3.84249787	3.398635503	0.001404715	0.999995084	-2.343882557
chr2	158162587	cg05777410		0.337143338	2.610249765	3.397898439	0.001407739	0.999995084	-2.344845747
chr17	17494874	cg26403559	PEMT	-0.284470747	-3.615153723	-3.397795549	0.001408162	0.999995084	-2.344980197
chr13	49661095	cg05942199	FNDC3A	-0.313566342	1.198938732	-3.396158365	0.001414902	0.999995084	-2.347119344
chr3	48297959	cg22372823	ZNF589	0.283673746	2.998753886	3.396150092	0.001414936	0.999995084	-2.347130152
chr12	29394828	cg18809074	FAR2	-0.26784772	0.90931064	-3.395353841	0.001418226	0.999995084	-2.34817039
chr2	181842270	cg06961586	UBE2E3	-0.403448735	2.286172323	-3.395315833	0.001418383	0.999995084	-2.348220042
chr6	109330292	cg01821989	SESN1	-0.519975341	-4.272578172	-3.395158201	0.001419035	0.999995084	-2.348425963
chr16	50186632	cg25191818	SNORA70,PAPD5	0.474337506	-2.791660051	3.394942188	0.001419929	0.999995084	-2.348708143
chr19	33578218	cg03125594		0.363627254	2.623247199	3.393523509	0.001425815	0.999995084	-2.350561209
chr3	41240987	cg00052422	CTNNB1	-0.492547938	-4.796499246	-3.392958575	0.001428165	0.999995084	-2.351299038
chr21	45961254	cg11440041	KRTAP10-1	-0.391034931	-0.12231724	-3.391791957	0.00143303	0.999995084	-2.35282254
chr8	19243209	cg20220678		-0.422723621	0.364730259	-3.391321579	0.001434996	0.999995084	-2.353436755
chr5	178422888	cg25181655	GRM6	0.289770146	-1.535992476	3.390550997	0.001438222	0.999995084	-2.354442901
chr11	95071108	cg10658307		0.308484177	2.578113892	3.390291541	0.00143931	0.999995084	-2.354781652
chr21	38640226	cg16229109	DSCR3,TMPRSS3	-0.365106235	-3.999581951	-3.390137315	0.001439957	0.999995084	-2.354983007
chr3	37035282	cg11224603	MLH1,EPM2AIP1	-0.369957829	-3.712077352	-3.390043992	0.001440349	0.999995084	-2.355104848
chr5	164225361	cg12421138	CTC-340A15.2	-0.378783719	1.323281749	-3.38986128	0.001441116	0.999995084	-2.355343386
chr19	46357475	cg18056957		-0.284749875	2.278082742	-3.388623722	0.001446321	0.999995084	-2.356958948
chr17	5095165	cg07733457	ZNF594,RP11-333E1.1	-0.307163017	-3.472784516	-3.388405248	0.001447242	0.999995084	-2.35724413
chr5	96869431	cg02501158	RP11-1E3.1	-0.304776746	2.478330644	-3.388314317	0.001447626	0.999995084	-2.357362822
chr3	45430089	cg10920302	LARS2	-0.445690424	-4.274460726	-3.388186276	0.001448166	0.999995084	-2.357529953
chr17	19913408	cg17218435	RP11-209D14.2,SPECC1	0.367890778	-1.856762488	3.387969783	0.001449079	0.999995084	-2.357812535
chr2	165698835	cg25227211	AC019181.2,COBLL1	-0.493852587	-4.057942842	-3.38731075	0.001451864	0.999995084	-2.358672705
chr13	108518621	cg15669183	FAM155A	-0.265031193	-3.513051598	-3.38654809	0.001455093	0.999995084	-2.359668049
chr17	58469727	cg27209117	USP32,C17orf64	0.570794823	-3.058827815	3.385146852	0.001461043	0.999995084	-2.361496568
chr5	2165422	cg11329678		-0.592485577	1.00541306	-3.38429319	0.001464679	0.999995084	-2.362610392
chr6	39854530	cg15242360	DAAM2	-0.242255969	0.79014159	-3.383252218	0.001469125	0.999995084	-2.363968463
chr15	75649168	cg13042950	MAN2C1,RP11-817O13.6	-0.272944347	3.009557699	-3.383039097	0.001470036	0.999995084	-2.364246485
chr2	60963021	cg23519930		-0.395091167	-4.09284614	-3.382990311	0.001470245	0.999995084	-2.364310126
chr7	98629647	cg16139198	AC004893.11	-0.285019356	2.105635339	-3.382520802	0.001472256	0.999995084	-2.364922584
chr9	129622959	cg03848290	ZBTB34	0.547996849	-3.395833013	3.38205572	0.00147425	0.999995084	-2.365529233
chr16	23193991	cg10196861	SCNN1G	0.272946542	-4.206803573	3.381922453	0.001474822	0.999995084	-2.36570306
chr9	108787918	cg08974017		0.316325843	2.766474135	3.381654653	0.001475972	0.999995084	-2.366052356
chr14	21466306	cg21853693	RP11-84C10.4,SLC39A2	-0.237777225	2.489969935	-3.381241085	0.00147775	0.999995084	-2.366591758
chr16	67876973	cg01939117	CENPT,THAP11	-0.398157906	-3.69611335	-3.381048562	0.001478578	0.999995084	-2.366842851
chr2	74772129	cg13932349	LOXL3	0.249099555	2.647223337	3.381020808	0.001478698	0.999995084	-2.366879048
chr2	238769342	cg04365102	RAMP1	-0.515069205	0.264044023	-3.380696725	0.001480093	0.999995084	-2.36730171
chr19	1095521	cg22584089	POLR2E	-0.403238402	-3.984845555	-3.380669524	0.00148021	0.999995084	-2.367337184
chr12	7013820	cg23616620	LRRC23	0.507539233	-4.157200646	3.379294805	0.001486143	0.999995084	-2.369129877
chr9	130609457	cg26160710	ENG	-0.232334725	1.649064392	-3.379096637	0.001487	0.999995084	-2.369388273
chr14	74185398	cg23263802	C14orf43	-0.214736409	0.368601062	-3.377562622	0.001493651	0.999995084	-2.371388311
chr7	100464797	cg24190430	TRIP6	-0.449259128	-3.672109528	-3.377307665	0.001494759	0.999995084	-2.371720687
chr14	55738545	cg16351352	RP11-665C16.6,FBXO34	-0.356508962	-3.504416047	-3.376929418	0.001496404	0.999995084	-2.372213774
chr11	46782291	cg23009161	CKAP5	-0.332392851	3.360413086	-3.376746683	0.0014972	0.999995084	-2.372451981
chr2	120281427	cg25406619		0.255028937	-3.461408173	3.376380735	0.001498794	0.999995084	-2.372929002
chr19	46732864	cg25246031	IGFL1	-0.237595848	0.44604448	-3.37590705	0.00150086	0.999995084	-2.373546433
chr16	4234458	cg23380399	RP11-95P2.3	-0.317417177	-3.864784867	-3.375870493	0.00150102	0.999995084	-2.373594082
chr16	3509002	cg09048038	NAA60,LA16c-306E5.2,LA16c-306E5.3	0.36271884	-2.760751871	3.375119788	0.0015043	0.999995084	-2.374572522
chr7	152292259	cg12686095	snoU13	0.395661563	0.902879962	3.374871311	0.001505388	0.999995084	-2.374896358
chr1	95852890	cg10947563		0.297547275	1.948987179	3.372735449	0.001514764	0.999995084	-2.377679607
chr17	4030584	cg06436285	ZZEF1	0.280515532	2.788189199	3.372417457	0.001516165	0.999995084	-2.378093924
chr2	257078	cg21899975	SH3YL1	0.397261112	1.510792778	3.372062483	0.00151773	0.999995084	-2.378556408
chr6	31023286	cg20638127	HCG22	0.294368379	1.954852733	3.371966281	0.001518155	0.999995084	-2.378681743
chr6	142468432	cg17831680	VTA1	-0.48951327	-3.249237978	-3.371781223	0.001518972	0.999995084	-2.378922838
chr8	145770785	cg18581191	ARHGAP39	0.273775474	3.029217219	3.371493579	0.001520242	0.999995084	-2.379297572
chr9	113401155	cg14427776		-0.392533382	1.794713821	-3.371493145	0.001520244	0.999995084	-2.379298138
chr22	21335304	cg00534362	LZTR1,AIFM3	0.29159488	2.301777554	3.371467139	0.001520359	0.999995084	-2.379332017
chr7	94285520	cg14388858	SGCE,PEG10	0.575203972	-2.411742478	3.371185534	0.001521604	0.999995084	-2.37969887
chr8	15396711	cg15171098	TUSC3	-0.323078417	2.237998353	-3.369287417	0.001530019	0.999995084	-2.38217128
chr17	73499295	cg26103628		-0.332723764	2.260423664	-3.368109753	0.001535263	0.999995084	-2.383704979
chr8	1430753	cg19270409		-0.32971306	1.575810455	-3.367896848	0.001536213	0.999995084	-2.383982226
chr15	50781606	cg16848930	USP8	-0.456032561	1.740318786	-3.366851145	0.001540886	0.999995084	-2.385343856
chr7	7273945	cg02489506	C1GALT1	-0.356626589	2.430792866	-3.366231039	0.001543663	0.999995084	-2.386151229
chr6	52810814	cg09575960	RP1-214M20.2	0.400083622	2.534226197	3.365602867	0.001546482	0.999995084	-2.386969044
chr8	3429428	cg14940233		0.340701186	1.370298193	3.364877723	0.001549742	0.999995084	-2.38791303
chr6	37322729	cg22501342	RNF8	-0.31175574	-2.739464138	-3.363451185	0.001556173	0.999995084	-2.389769849
chr12	793388	cg17915188	RP11-218M22.2	-0.278423359	2.39136451	-3.362282948	0.001561459	0.999995084	-2.391290224
chr8	105961827	cg27512504		-0.377611585	2.00380807	-3.362211915	0.001561781	0.999995084	-2.391382661
chr17	80917392	cg12740267	B3GNTL1	0.355828647	3.676346373	3.361414015	0.001565402	0.999995084	-2.392420939
chr11	71106712	cg14817881		0.280320152	0.979645875	3.360695745	0.001568669	0.999995084	-2.393355514
chr7	99063876	cg01584401	ATP5J2,PTCD1	0.253625386	-3.628233821	3.36021088	0.001570877	0.999995084	-2.39398635
chr7	100743832	cg22013564		0.278206638	-1.592441585	3.359123943	0.001575839	0.999995084	-2.395400381
chr12	117890752	cg02755975	NOS1,RP11-227B21.2	0.308208416	2.642993495	3.358510405	0.001578646	0.999995084	-2.396198472
chr1	37980592	cg06650682	MEAF6	-0.540572341	-4.268361335	-3.358309157	0.001579568	0.999995084	-2.396460241
chr6	156885707	cg05946856		-0.362652328	-2.27083659	-3.357964602	0.001581148	0.999995084	-2.396908403
chr20	32900614	cg11465371	AHCY	-0.275916328	-4.426623889	-3.357735806	0.001582197	0.999995084	-2.397205987
chr12	123940225	cg24803812		-0.352016131	3.008929042	-3.357729071	0.001582228	0.999995084	-2.397214747
chr1	100110390	cg12729166	PALMD	-0.264917821	2.108368584	-3.357336885	0.001584029	0.999995084	-2.397724824
chr2	237018205	cg06368760	AGAP1	0.301625412	2.568305432	3.356935173	0.001585876	0.999995084	-2.398247267
chr2	27713044	cg08787988	IFT172	0.281358327	0.246630654	3.356831246	0.001586354	0.999995084	-2.398382424
chr1	5923105	cg13226145	NPHP4	-0.262614787	2.813972796	-3.355865306	0.001590804	0.999995084	-2.39963855
chr1	231473975	cg00853849	C1orf124,EXOC8	-0.441029878	-4.140056874	-3.355007077	0.001594767	0.999995084	-2.400754486
chr15	93443580	cg06237608	CHD2	-0.36613501	-3.668176021	-3.354962983	0.001594971	0.999995084	-2.400811817
chr9	109212267	cg15374777	RP11-308N19.1	0.324767598	2.085307099	3.354590794	0.001596693	0.999995084	-2.401295728
chr11	112353707	cg24725430	RP11-65M17.3	0.334368619	2.165353137	3.354282753	0.00159812	0.999995084	-2.401696219
chr18	14963447	cg13520076		0.269510686	1.413622614	3.354020858	0.001599334	0.999995084	-2.402036702
chr3	149808600	cg20725311	RP11-167H9.4	0.240785584	2.809181816	3.353026912	0.001603949	0.999995084	-2.403328811
chr22	29866414	cg06513695		0.339118496	-1.38878538	3.352443892	0.001606661	0.999995084	-2.404086654
chr16	4588889	cg10116794	C16orf5	0.441389302	-4.044815	3.35238671	0.001606928	0.999995084	-2.40416098
chr4	80594710	cg25510640	RP11-452C8.1	-0.379875811	1.621662843	-3.352015693	0.001608657	0.999995084	-2.404643217
chr3	113774900	cg17671848	QTRTD1,KIAA1407	0.296741525	-3.747169536	3.351903819	0.001609178	0.999995084	-2.404788625
chr20	11872561	cg04889356	BTBD3	-0.303842157	-4.342211691	-3.350908572	0.001613826	0.999995084	-2.406082098
chr21	46001680	cg25937451	KRTAP10-5	-0.322621035	0.565080228	-3.350879719	0.001613961	0.999995084	-2.406119594
chr17	79359656	cg15108279	RP11-1055B8.3	0.274297372	2.083692582	3.350160679	0.001617327	0.999995084	-2.407053995
chr3	162901932	cg17776382	RP11-10O22.2,RP11-10O22.1	0.468874481	1.818197074	3.349750905	0.001619249	0.999995084	-2.407586465
chr8	143373080	cg08217567		0.373764754	3.309747187	3.348679461	0.001624283	0.999995084	-2.408978601
chr17	1957231	cg17182507	HIC1	-0.319926019	-3.48185641	-3.348174549	0.00162666	0.999995084	-2.409634574
chr15	62361020	cg15031106	C2CD4A	-0.305027549	-3.272107108	-3.348074572	0.001627131	0.999995084	-2.409764458
chr17	2593491	cg05718272	KIAA0664	-0.248081158	2.386911791	-3.347810821	0.001628375	0.999995084	-2.4101071
chr6	64989895	cg10062945		-0.32323892	1.931167358	-3.346152079	0.001636216	0.999995084	-2.412261739
chr1	206676939	cg12791631	RP11-534L20.5	0.574275652	1.819713915	3.346019077	0.001636846	0.999995084	-2.412434484
chr19	58736106	cg01586682		-0.3165699	2.116114175	-3.345615696	0.001638759	0.999995084	-2.412958386
chr2	121101984	cg17147182		-0.379148813	-2.615238001	-3.345256877	0.001640463	0.999995084	-2.41342439
chr17	40811580	cg00964908		0.221191541	-3.5798424	3.344868395	0.001642309	0.999995084	-2.413928896
chr4	26862852	cg02267838	STIM2,RP11-293A21.1	0.332165957	-4.6666538	3.34402259	0.001646335	0.999995084	-2.415027225
chr2	201168293	cg06900782		-0.458293193	2.194090833	-3.343997651	0.001646454	0.999995084	-2.415059608
chr1	156561646	cg14609757	APOA1BP	-0.445163454	-4.495436512	-3.343981425	0.001646531	0.999995084	-2.415080678
chr2	177022517	cg04201253	HOXD3	-0.317309654	-2.279970134	-3.343940818	0.001646725	0.999995084	-2.415133405
chr12	1772323	cg03371962		-0.526955708	-0.463077083	-3.343377213	0.001649414	0.999995084	-2.415865212
chr13	112559596	cg03373530		-0.352880579	2.996551591	-3.34272614	0.001652525	0.999995084	-2.416710528
chr1	55089104	cg12179353	RP11-240D10.4,FAM151A	0.26295313	2.511758993	3.342709937	0.001652603	0.999995084	-2.416731564
chr5	141694439	cg02659431	SPRY4	0.251968491	2.497267603	3.342563195	0.001653305	0.999995084	-2.416922077
chr1	12890139	cg10723095	PRAMEF11	0.287903778	1.775307128	3.342495523	0.001653628	0.999995084	-2.417009933
chr4	74241932	cg10953002		-0.31244684	1.715358026	-3.342488016	0.001653664	0.999995084	-2.417019678
chr2	214081451	cg26571157		0.360499678	2.567552384	3.342210844	0.001654991	0.999995084	-2.417379512
chr8	126104368	cg19403939	KIAA0196,NSMCE2	-0.513654197	-3.031310304	-3.341611114	0.001657866	0.999995084	-2.41815806
chr6	29571432	cg00806253	GABBR1	-0.294111167	2.182650655	-3.340965512	0.001660966	0.999995084	-2.418996094
chr8	144692039	cg12365193	PYCRL	0.352975949	-2.63787543	3.340723707	0.001662129	0.999995084	-2.419309957
chr4	89452929	cg16600773	HERC3	0.310232376	2.540396711	3.34013055	0.001664984	0.999995084	-2.420079833
chr5	177615518	cg05043074		0.297729341	2.618114	3.339944639	0.00166588	0.999995084	-2.420321121
chr16	77421693	cg00866321	ADAMTS18	-0.268945392	2.233190304	-3.338842524	0.0016712	0.999995084	-2.421751412
chr6	28574981	cg03470207	SCAND3	-0.270846805	-3.387151875	-3.338774015	0.001671531	0.999995084	-2.421840313
chr2	242195087	cg08948192	HDLBP	0.342779553	3.262763333	3.3382404	0.001674113	0.999995084	-2.422532748
chr1	243320264	cg11041558	CEP170	-0.788415116	1.768147194	-3.337756004	0.00167646	0.999995084	-2.423161275
chr3	111805005	cg07741984	C3orf52	-0.304200328	-3.507281652	-3.336923765	0.0016805	0.999995084	-2.424241059
chr19	36523405	cg06432655	CLIP3	0.191213397	-1.790180942	3.335489721	0.001687483	0.999995084	-2.426101394
chr17	48943992	cg25492624	TOB1,AC091062.2	0.293448893	-3.415429064	3.332294913	0.001703139	0.999995084	-2.430244737
chr5	150712083	cg04131403	SLC36A2	0.399615842	2.420659341	3.332223952	0.001703488	0.999995084	-2.430336748
chr2	220462308	cg17330034	STK11IP	0.223686828	-3.614673557	3.33215209	0.001703842	0.999995084	-2.430429927
chr22	24230644	cg04535332	AP000350.10	0.304298652	1.842581208	3.331972928	0.001704724	0.999995084	-2.43066223
chr4	78978697	cg11940149	FRAS1	0.371636366	-4.433502302	3.331951671	0.001704829	0.999995084	-2.430689791
chr13	85653700	cg18214315	RP11-531P20.1	-0.483017344	1.494555912	-3.331709048	0.001706025	0.999995084	-2.431004369
chr6	15281223	cg07532782	JARID2	0.466554457	3.059352901	3.331122776	0.001708917	0.999995084	-2.431764475
chr2	26101563	cg26760813	ASXL2	0.245632909	-4.313123601	3.330734499	0.001710836	0.999995084	-2.432267849
chr20	62711129	cg00368565	RGS19,OPRL1	0.331858749	-4.176301092	3.330702697	0.001710993	0.999995084	-2.432309076
chr1	231996412	cg04244345	DISC1	0.369182576	2.835742744	3.330641923	0.001711293	0.999995084	-2.432387863
chr14	55034266	cg07695481	SAMD4A	-0.236574505	-3.942720419	-3.329869909	0.001715114	0.999995084	-2.433388643
chr7	29325157	cg23468728	CHN2	-0.302272719	-4.326340731	-3.328972459	0.001719567	0.999995084	-2.434551908
chr7	135303322	cg10872050	NUP205	-0.367136863	3.097504503	-3.328305939	0.00172288	0.999995084	-2.435415762
chr5	96896452	cg17677477	RP11-1E3.1	0.290357063	2.446777198	3.328232039	0.001723248	0.999995084	-2.435511537
chr22	50157867	cg15013171		-0.241462504	2.536956838	-3.326315703	0.001732811	0.999995084	-2.437994816
chr12	1192573	cg07916784	ERC1	0.585409529	1.373456024	3.326044614	0.001734168	0.999995084	-2.43834606
chr4	522756	cg10497458	PIGG	-0.241148707	2.935043514	-3.325103928	0.001738884	0.999995084	-2.439564792
chr2	66930551	cg05875516	AC007392.4,AC007392.3	0.416623361	1.805006353	3.324332509	0.001742761	0.999995084	-2.440564119
chr6	32940391	cg06933031	BRD2	-0.48873756	-4.770134413	-3.323822627	0.001745327	0.999995084	-2.441224589
chr7	98565247	cg12659287		-0.41484696	2.801495969	-3.323441391	0.001747249	0.999995084	-2.441718391
chr5	68628736	cg12563533	CCDC125	-0.521622303	-3.874150056	-3.323192324	0.001748505	0.999995084	-2.442040987
chr3	21793761	cg08820888	ZNF385D	-0.317441179	1.791169573	-3.322822726	0.001750371	0.999995084	-2.442519678
chr16	4845708	cg01861131		-0.241311232	1.932050238	-3.321903379	0.001755021	0.999995084	-2.443710292
chr5	64372215	cg12815359		-0.306605835	2.328040625	-3.321337027	0.001757892	0.999995084	-2.444443686
chr12	114840854	cg09042277	TBX5	-0.259422212	-3.450512063	-3.321277343	0.001758194	0.999995084	-2.444520971
chr11	995478	cg08876458	AP2A2	-0.47406805	3.189471529	-3.321169566	0.001758741	0.999995084	-2.44466053
chr13	113492559	cg04740513	ATP11A	-0.263592281	2.533723439	-3.320779604	0.001760721	0.999995084	-2.445165468
chr10	11340461	cg11732082		0.244882133	2.944180941	3.320733513	0.001760955	0.999995084	-2.445225147
chr1	95368960	cg17503156	CNN3	0.244829141	2.519574913	3.320050473	0.001764429	0.999995084	-2.446109512
chr8	144750690	cg08614511		0.343881585	2.83250139	3.319452857	0.001767473	0.999995084	-2.446883213
chr6	160320026	cg15320711	RP1-249F5.3	0.266433055	1.065443201	3.318963408	0.00176997	0.999995084	-2.447516834
chr20	31341789	cg22189548		-0.183519928	2.028899183	-3.318309657	0.00177331	0.999995084	-2.448363093
chr2	165481215	cg20313753		0.258000953	2.468094884	3.317895315	0.001775431	0.999995084	-2.448899409
chr2	30295305	cg25488308	AC016907.3	-0.344284592	-4.328428061	-3.317290995	0.001778527	0.999995084	-2.44968158
chr7	8010894	cg07107420	AC006042.7,GLCCI1,AC006465.3	0.38008123	-1.645550904	3.317098417	0.001779515	0.999995084	-2.449930821
chr6	30689681	cg01458484	TUBB	-0.333741993	-2.285660069	-3.31630205	0.001783606	0.999995084	-2.450961445
chr16	50776026	cg06458795	RP11-327F22.1,RP11-327F22.2,CYLD	-0.430780916	-5.077780457	-3.31619438	0.00178416	0.999995084	-2.451100779
chr5	142066989	cg05926771	FGF1	0.320608653	2.432112359	3.316099486	0.001784648	0.999995084	-2.451223579
chr15	49254319	cg00628178		0.353081211	2.708587334	3.31569391	0.001786736	0.999995084	-2.451748404
chr17	6001737	cg06504116	WSCD1	0.279766826	1.856746581	3.315679503	0.00178681	0.999995084	-2.451767047
chr14	74254289	cg13627097	C14orf43,RP5-1021I20.1	-0.278344316	-3.519656887	-3.315093053	0.001789834	0.999995084	-2.452525881
chr18	8717131	cg11976367	SOGA2	-0.337179271	1.326786986	-3.315019003	0.001790216	0.999995084	-2.452621693
chr16	22776055	cg02067239		-0.29217102	1.278864196	-3.3147862	0.001791418	0.999995084	-2.452922909
chr2	61469780	cg16216934	USP34	-0.395670079	3.080606184	-3.313522497	0.001797954	0.999995084	-2.45455782
chr12	44238435	cg23944950	TMEM117	-0.352452736	2.663953467	-3.310918452	0.001811496	0.999995084	-2.45792598
chr10	97849569	cg14802772	RP11-429G19.2	-0.391228121	-2.669054891	-3.31055329	0.001813403	0.999995084	-2.458398206
chr17	47271133	cg05768702		0.461329714	-2.195650867	3.310487881	0.001813744	0.999995084	-2.45848279
chr3	196082185	cg24875889	UBXN7	-0.371043597	2.20001936	-3.309798344	0.00181735	0.999995084	-2.459374429
chr16	11038165	cg15027563	CLEC16A	-0.289625597	-3.907907289	-3.309752577	0.00181759	0.999995084	-2.459433608
chr2	187580787	cg18120053		0.284205805	1.689734163	3.30961885	0.00181829	0.999995084	-2.45960652
chr2	445430	cg12571629		-0.298012972	0.562143853	-3.308914509	0.001821983	0.999995084	-2.460517202
chr2	238769392	cg05024003	RAMP1	-0.762428183	1.512741372	-3.308650795	0.001823367	0.999995084	-2.460858153
chr17	80875739	cg00628277	RP11-497H17.1,TBCD	-0.34283112	-0.686920825	-3.308311581	0.001825149	0.999995084	-2.461296698
chr10	25370100	cg24681901		-0.279611209	-3.09677439	-3.308078223	0.001826376	0.999995084	-2.461598379
chr8	103932743	cg03912785	KB-1507C5.2	0.309445012	2.056029893	3.30794155	0.001827095	0.999995084	-2.461775064
chr11	86012876	cg23158877	C11orf73	-0.376837775	-1.211253515	-3.305483814	0.001840069	0.999995084	-2.464951793
chr10	52077176	cg05903005		0.305600276	2.604611671	3.305435079	0.001840328	0.999995084	-2.465014774
chr20	29947689	cg19762515	DEFB117	0.354677478	1.950285638	3.305385632	0.00184059	0.999995084	-2.465078677
chr8	126271632	cg16142616		-0.277648949	3.082220341	-3.304207694	0.001846841	0.999995084	-2.466600845
chr9	136539392	cg14379288		-0.200771519	2.532553541	-3.304140227	0.001847199	0.999995084	-2.466688022
chr10	24603101	cg01526331	RP11-429A24.4,KIAA1217	0.382648337	2.457685334	3.30341489	0.001851059	0.999995084	-2.467625204
chr5	74807815	cg23215092	COL4A3BP,POLK	0.264057458	-3.842861398	3.303348101	0.001851415	0.999995084	-2.467711497
chr14	106846245	cg07060962	IGHV3-35	-0.384735067	1.426107156	-3.302075716	0.001858206	0.999995084	-2.469355281
chr10	30722773	cg25175986	MAP3K8	0.468781818	-4.385709392	3.300801617	0.001865029	0.999995084	-2.471001015
chr9	97270431	cg14399424		-0.321597492	2.184801671	-3.300527009	0.001866503	0.999995084	-2.471355687
chr2	136342683	cg17377161	R3HDM1	0.331827342	3.034991017	3.30021613	0.001868173	0.999995084	-2.47175719
chr11	123172519	cg15934994		-0.35227612	-3.275781907	-3.299171558	0.001873794	0.999995084	-2.473106151
chr4	82325484	cg01872971		0.292357015	2.073926573	3.298743082	0.001876104	0.999995084	-2.473659434
chr14	67708212	cg10836978	MPP5	0.550304845	-2.898692577	3.298690214	0.001876389	0.999995084	-2.473727699
chr16	1183462	cg00701514		0.383389577	3.660361551	3.298335648	0.001878303	0.999995084	-2.474185517
chr19	47843887	cg08214267	GPR77	-0.304870557	2.674040407	-3.298052534	0.001879833	0.999995084	-2.474551062
chr1	177140145	cg04209911	FAM5B	-0.502167654	-3.334247796	-3.29735981	0.001883581	0.999995084	-2.475445421
chr1	247579608	cg03505654	NLRP3	-0.359288699	-3.835042565	-3.296906368	0.001886038	0.999995084	-2.476030807
chr19	8218302	cg02821268		0.284906785	1.944023841	3.296621763	0.001887582	0.999995084	-2.476398208
chr10	13628544	cg15881990	PRPF18,RP11-295P9.3	-0.423876534	-2.680918449	-3.296292625	0.001889369	0.999995084	-2.476823084
chr18	5419806	cg03508170	EPB41L3	0.207710366	2.457885894	3.294341866	0.001899992	0.999995084	-2.479340897
chr14	94405768	cg27289462	ASB2,RP11-131H24.4	-0.550301119	-4.649734211	-3.294170314	0.001900929	0.999995084	-2.479562287
chr2	171627158	cg18689595	AC007405.6,AC007405.4	-0.210202715	-3.670401139	-3.293788816	0.001903014	0.999995084	-2.480054597
chr15	25684203	cg26505822	UBE3A	-0.403045228	-3.939552394	-3.293474252	0.001904735	0.999995084	-2.480460512
chr1	90404174	cg18174486		-0.317584442	1.890037197	-3.293228133	0.001906083	0.999995084	-2.480778095
chr15	33014021	cg21813383	GREM1	-0.209627455	2.478245938	-3.292839389	0.001908213	0.999995084	-2.481279695
chr11	19895774	cg03047689	NAV2	0.338789215	2.952741855	3.292582451	0.001909622	0.999995084	-2.481611212
chr8	123682301	cg26519249	snoU13	0.250748843	1.915732849	3.292238689	0.001911509	0.999995084	-2.482054736
chr21	43491755	cg00785029	UMODL1,TMPRSS3	-0.319780348	2.473285794	-3.292170464	0.001911884	0.999995084	-2.482142758
chr6	38670972	cg13678070	GLO1	-0.388087365	-4.742910732	-3.291627608	0.001914868	0.999995084	-2.482843109
chr17	16440349	cg19605258		-0.32526603	-3.927160199	-3.291603006	0.001915003	0.999995084	-2.482874847
chr5	149546946	cg00919055		-0.425780861	-0.994843901	-3.291490114	0.001915624	0.999995084	-2.483020485
chr14	23854968	cg12731785		0.306301397	3.103367327	3.291487458	0.001915639	0.999995084	-2.483023912
chr20	35335299	ch.20.739424F	NDRG3	-0.364029123	-3.585300645	-3.291456675	0.001915808	0.999995084	-2.483063623
chr14	73758809	cg13480674	NUMB	0.396695201	2.587960875	3.291238066	0.001917011	0.999995084	-2.483345636
chr17	74072379	cg07333350		0.273493412	-3.061537026	3.291060497	0.00191799	0.999995084	-2.483574701
chr5	126432189	cg05606878		-0.292816611	1.555610833	-3.289480018	0.001926716	0.999995084	-2.48561329
chr11	2145162	cg22436834		0.269839922	3.057397215	3.289241256	0.001928037	0.999995084	-2.485921222
chr2	39664969	cg01893669	MAP4K3,AC007246.3	0.395087909	-2.045292063	3.288963233	0.001929577	0.999995084	-2.486279778
chr15	96913183	cg04645160	RP11-522B15.3	0.364127644	-1.791625209	3.288748967	0.001930765	0.999995084	-2.486556101
chr3	32941756	cg21653365		-0.333026102	2.938048673	-3.288723888	0.001930904	0.999995084	-2.486588442
chr2	219792949	cg21259272	AC073128.10	0.262049323	0.467848817	3.288689276	0.001931095	0.999995084	-2.486633077
chr14	35320834	cg05820020	BAZ1A	0.282531345	2.645661097	3.288638754	0.001931376	0.999995084	-2.486698231
chr1	38231768	cg01796781	EPHA10	-0.29519641	-3.930827344	-3.28859981	0.001931592	0.999995084	-2.486748452
chr4	146978588	cg03559653	RP11-203B7.2	-0.246859481	2.634985795	-3.288148314	0.001934097	0.999995084	-2.487330675
chr1	113933334	cg06149604	MAGI3	0.393671918	-3.916331948	3.287626908	0.001936995	0.999995084	-2.488003008
chr7	89868143	cg11164055	STEAP2	-0.270490935	1.768147376	-3.287237888	0.001939159	0.999995084	-2.488504607
chr2	203159409	cg13526071		-0.347576353	2.419836485	-3.286566669	0.001942899	0.999995084	-2.489370009
chr17	31255155	cg16710302	TMEM98	-0.51056162	-4.712868623	-3.286420761	0.001943713	0.999995084	-2.489558119
chr13	49327324	cg02630661	AL137118.1	-0.298058688	2.95863773	-3.285827124	0.001947028	0.999995084	-2.490323418
chr5	92014458	cg16214451	CTC-529L17.1,CTC-529L17.2	0.320520001	2.064655536	3.285331766	0.001949798	0.999995084	-2.490961975
chr3	123695444	cg16784003	ROPN1	0.269210157	2.272797888	3.284733345	0.001953149	0.999995084	-2.491733334
chr15	52416740	cg05323880	GNB5,CTD-2184D3.7	0.284530753	3.072393957	3.28466981	0.001953506	0.999995084	-2.491815226
chr7	27285563	cg01357429	RP1-170O19.16,EVX1,RP1-170O19.19	0.40778049	-3.134066413	3.28421516	0.001956056	0.999995084	-2.492401222
chr7	2008146	cg26106118		-0.21578526	2.116098299	-3.284025227	0.001957122	0.999995084	-2.492646016
chr19	18668558	cg02479949	KXD1	-0.358872136	-3.334782924	-3.2825381	0.00196549	0.999995084	-2.494562477
chr17	70378372	cg03949688		0.265297786	-0.068962404	3.282513181	0.001965631	0.999995084	-2.494594588
chr13	32861924	cg19263839	FRY	0.491312812	2.286790736	3.281927447	0.001968936	0.999995084	-2.49534932
chr12	27175490	cg20132724	MED21	0.371186567	-3.889485096	3.281816447	0.001969563	0.999995084	-2.495492341
chr1	152482667	cg25739591	LCE5A	0.26170528	2.141175768	3.281558818	0.001971019	0.999995084	-2.495824279
chr3	42828766	cg04954090	HIGD1A	-0.394320855	2.430840861	-3.281054132	0.001973875	0.999995084	-2.496474504
chr5	87495572	cg05645109	TMEM161B	0.30261161	2.923477353	3.281048508	0.001973907	0.999995084	-2.496481749
chr6	33288998	cg06513977	DAXX	-0.241651886	2.089618315	-3.280126041	0.001979136	0.999995084	-2.497670121
chr8	77592757	cg21239269	ZFHX4,RP11-65D13.1	0.386632894	0.723885914	3.279757563	0.001981228	0.999995084	-2.498144774
chr17	34865135	cg06313801		-0.261467303	2.749279625	-3.279171083	0.001984563	0.999995084	-2.498900201
chr1	61554031	cg22691102	NFIA	-0.385438154	3.563299588	-3.278271008	0.001989691	0.999995084	-2.500059447
chr13	27978663	cg02456418		0.216238379	2.612156898	3.27820861	0.001990047	0.999995084	-2.500139807
chr16	90087125	cg09662858	GAS8,DBNDD1	0.339430294	2.701158811	3.27816355	0.001990304	0.999995084	-2.500197838
chr13	73005899	cg23205092		0.357784288	2.267892202	3.277565365	0.00199372	0.999995084	-2.500968182
chr1	184603026	cg02380535		0.298821649	2.686584054	3.277465413	0.001994291	0.999995084	-2.501096894
chr1	154296135	cg10093805	AQP10	0.297126619	3.128805477	3.277423808	0.001994529	0.999995084	-2.50115047
chr5	92929319	cg17774851	NR2F1	-0.440498518	-3.328500404	-3.276911391	0.001997461	0.999995084	-2.501810302
chr9	119707355	cg26088136	ASTN2	0.355775834	2.824659299	3.276639158	0.00199902	0.999995084	-2.502160835
chr4	54232350	cg12245795	SCFD2	-0.239789346	-4.034238026	-3.276333419	0.002000772	0.999995084	-2.502554496
chr17	54738946	cg06394209		0.289045213	2.401259429	3.273840189	0.002015118	0.999995084	-2.505764128
chr2	44065791	cg22207732	ABCG8,ABCG5	-0.332245116	2.385101153	-3.272778437	0.002021257	0.999995084	-2.507130647
chr1	77333138	cg13823136	ST6GALNAC5	-0.355011412	-4.272839495	-3.272675338	0.002021854	0.999995084	-2.50726333
chr7	28386631	cg16688582	CREB5	0.266035342	1.890764694	3.272652928	0.002021983	0.999995084	-2.507292171
chr17	17509857	cg06903191		0.288069084	2.68794012	3.27208776	0.002025259	0.999995084	-2.508019476
chr11	88070661	cg09280946	CTSC	-0.415830031	-4.509721767	-3.271552743	0.002028365	0.999995084	-2.508707933
chr6	46889760	cg14326991	GPR116	0.257977921	2.848914925	3.270892917	0.002032202	0.999995084	-2.509556926
chr8	48691356	cg00992795	PRKDC	-0.411946655	1.845208444	-3.270450246	0.002034779	0.999995084	-2.510126466
chr3	64863976	cg03981818	ADAMTS9-AS2	0.339041908	2.953127743	3.270087652	0.002036893	0.999995084	-2.510592957
chr16	70590978	cg15625413		0.301440317	2.556284905	3.26993568	0.00203778	0.999995084	-2.510788466
chr2	165812297	cg03702545	SLC38A11	0.415074874	2.476268204	3.269641339	0.002039498	0.999995084	-2.511167122
chr2	75537614	cg14106420		-0.275059667	2.786781273	-3.268638561	0.002045362	0.999995084	-2.51245704
chr4	186391696	cg19022908	RP11-279O9.4,CCDC110	0.364777637	-0.435490897	3.268302098	0.002047333	0.999995084	-2.512889809
chr7	130353913	cg23521603	COPG2,TSGA13	0.523040724	-2.905872777	3.268117595	0.002048414	0.999995084	-2.513127115
chr19	12984645	cg06307939		0.530426372	0.429004875	3.26809158	0.002048567	0.999995084	-2.513160574
chr1	110960028	cg08156841	RP11-225L12.2	-0.347936559	2.723563086	-3.267781037	0.002050389	0.999995084	-2.513559976
chr17	37760652	cg03709307	NEUROD2	-0.235935333	-2.831003807	-3.267519714	0.002051923	0.999995084	-2.513896063
chr2	74699582	cg19324027	CCDC142,MRPL53	0.218180287	-4.108078942	3.267059396	0.002054628	0.999995084	-2.514488047
chr20	1974982	cg00155351	PDYN,RP4-684O24.5	-0.303517735	-0.638191739	-3.266768687	0.002056338	0.999995084	-2.51486189
chr1	85332008	cg13048431	LPAR3	0.351139162	3.25650948	3.265019657	0.002066656	0.999995084	-2.517110791
chr6	18570753	cg26601590	MIR548A1	0.392102471	2.898183024	3.26465761	0.002068798	0.999995084	-2.517576246
chr16	55358419	cg12727202	IRX6,RP11-26L20.3	-0.521227891	-3.694590553	-3.264537495	0.002069509	0.999995084	-2.517730664
chr3	62353708	cg21148362	RP11-204J18.3	-0.598832551	-1.800283485	-3.264275828	0.002071059	0.999995084	-2.518067049
chr1	197115504	cg14212631	ASPM	-0.365562503	-3.049608645	-3.263507639	0.002075615	0.999995084	-2.519054528
chr4	100815818	cg01022951	LAMTOR3	-0.301015549	-4.42816842	-3.26248209	0.002081713	0.999995084	-2.520372677
chr10	134801015	cg01143532		0.241305516	2.021237686	3.261402843	0.002088148	0.999995084	-2.521759652
chr3	57644903	cg05090553	FAM116A	-0.345044766	2.42309705	-3.261383835	0.002088261	0.999995084	-2.521784078
chr15	59445976	cg19901695	MYO1E	0.318087117	2.877738832	3.26125884	0.002089008	0.999995084	-2.5219447
chr5	153091188	cg22383942		0.252376885	2.294053002	3.261230849	0.002089175	0.999995084	-2.52198067
chr15	95022460	cg06680826	MCTP2	-0.342360915	2.703337916	-3.260863286	0.002091372	0.999995084	-2.522452982
chr15	51748342	cg03805029	DMXL2,RP11-707P17.2,RP11-707P17.1	0.357102232	2.871760388	3.260354112	0.002094419	0.999995084	-2.523107223
chr10	15001407	cg00138712	MEIG1	-0.35998703	-3.911108087	-3.260182263	0.002095448	0.999995084	-2.523328023
chr7	77325505	cg17327632	RSBN1L,AC090421.1	0.415733711	-4.039525858	3.259850562	0.002097436	0.999995084	-2.523754195
chr10	1167737	cg24411488		0.265230691	3.319847521	3.259522542	0.002099404	0.999995084	-2.52417562
chr17	61677909	cg00981276	TACO1	0.29014828	-1.919963267	3.258982183	0.00210265	0.999995084	-2.524869807
chr4	7152894	cg21238238		0.272944749	1.28751497	3.258630569	0.002104764	0.999995084	-2.525321491
chr15	72039845	cg16533692	THSD4	-0.339376331	2.348749571	-3.258608409	0.002104897	0.999995084	-2.525349958
chr2	46843409	cg07671369	PIGF,CRIPT	-0.329759886	-3.777688804	-3.258551646	0.002105239	0.999995084	-2.525422873
chr19	48844393	cg17621803		0.331584936	2.53212926	3.258350395	0.00210645	0.999995084	-2.525681389
chr4	75023658	cg19664311	MTHFD2L	-0.443925732	-4.919240699	-3.257891142	0.002109217	0.999995084	-2.526271294
chr8	67488304	cg12807174		-0.304085709	2.791293066	-3.256746492	0.002116128	0.999995084	-2.527741426
chr19	39930036	cg14296729	AC011500.1	0.309347883	2.822662619	3.256209762	0.002119376	0.999995084	-2.5284307
chr6	135335102	cg00469430	HBS1L	-0.447802209	2.345596982	-3.255619591	0.002122953	0.999995084	-2.529188546
chr1	210001420	cg07469143	DIEXF	0.282883461	-4.320245314	3.254970958	0.002126891	0.999995084	-2.530021396
chr7	135242195	cg06561325	NUP205	0.520379861	1.794908354	3.254921519	0.002127191	0.999995084	-2.530084873
chr10	75253729	cg20978997	PPP3CB	0.338782435	1.136970739	3.254481474	0.002129867	0.999995084	-2.53064985
chr1	43123399	cg04482817	PPIH	0.286628678	1.871436638	3.25300169	0.002138888	0.999995084	-2.532549514
chr15	69570765	cg09063485	RP11-352D13.5,RP11-352D13.6	0.283243945	2.7367677	3.252378068	0.002142701	0.999995084	-2.533349974
chr5	37213750	cg09632413	C5orf42	-0.400309786	1.647788344	-3.251925418	0.002145472	0.999995084	-2.533930938
chr2	60784368	cg19192931		0.362696151	-3.481665866	3.251871595	0.002145802	0.999995084	-2.534000017
chr12	58027030	cg02754295	B4GALNT1	-0.482253648	-3.736552212	-3.251840375	0.002145993	0.999995084	-2.534040085
chr17	19648994	cg12299404	ALDH3A1	0.358904336	2.758294584	3.251709279	0.002146797	0.999995084	-2.534208334
chr4	2062392	cg23855319	NAT8L	0.41289017	-1.077565383	3.251503857	0.002148057	0.999995084	-2.534471969
chr17	79170810	cg11345693	RP11-455O6.2,AZI1	-0.561601333	0.190395967	-3.251466522	0.002148286	0.999995084	-2.534519884
chr1	119550983	cg14609025		-0.448999238	-3.133401264	-3.251398502	0.002148703	0.999995084	-2.534607178
chr22	35537076	cg23932633	CTA-714B7.5	-0.389880338	-2.570626253	-3.251373121	0.002148859	0.999995084	-2.53463975
chr21	34639113	cg14280424	AP000295.9,IL10RB,AP000295.7	-0.387129941	-4.056385132	-3.250247193	0.002155777	0.999995084	-2.536084592
chr6	135027355	cg19660652	RP1-287H17.1	0.315452955	2.576944685	3.25016238	0.002156299	0.999995084	-2.536193419
chr12	116191607	cg07628467	RP11-110L15.1	-0.309310101	1.722982642	-3.250153606	0.002156353	0.999995084	-2.536204678
chr15	80475159	cg06450563	FAH	-0.259783494	2.980674738	-3.24967625	0.002159294	0.999995084	-2.536817169
chr3	182817223	cg04991337	MCCC1	0.602229128	-3.548587901	3.249498432	0.00216039	0.999995084	-2.537045317
chr9	87359419	cg26191960		0.297253896	2.537343207	3.249496345	0.002160403	0.999995084	-2.537047994
chr3	9405425	cg06574789	THUMPD3,RP11-380O24.1,SRGAP3,RP11-58B17.1	0.239693189	-0.045805227	3.248987928	0.00216354	0.999995084	-2.537700281
chr6	162864598	cg00239882	PARK2	0.191294191	1.859891532	3.248406752	0.002167132	0.999995084	-2.538445864
chr16	27643239	cg27095467	KIAA0556	0.268245712	2.501159681	3.248153749	0.002168697	0.999995084	-2.538770419
chr5	65505181	cg20303169	CTD-2016O11.1,RP11-305P14.1	0.229946687	2.022366402	3.248104973	0.002168999	0.999995084	-2.53883299
chr10	77054841	cg08290108	ZNF503-AS1,ZNF503	0.423579273	-3.77791695	3.247330561	0.002173798	0.999995084	-2.539826341
chr22	44143857	cg12464495	EFCAB6	0.354061047	2.047649879	3.247058647	0.002175485	0.999995084	-2.540175105
chr19	34973191	cg24916013		-0.384031034	-4.494705334	-3.246969067	0.002176041	0.999995084	-2.540290001
chr9	26947503	cg19872814	PLAA,IFT74	-0.256994026	-3.748131672	-3.246888616	0.002176541	0.999995084	-2.540393186
chr3	13038019	cg03843724	IQSEC1	0.337729848	2.419627013	3.246275879	0.002180349	0.999995084	-2.541179036
chr5	965862	cg10998570		-0.340744565	1.344529039	-3.246204164	0.002180796	0.999995084	-2.541271008
chr5	132362310	cg02028954	ZCCHC10	0.399920221	-3.790279658	3.245625616	0.002184398	0.999995084	-2.542012943
chr12	1772504	cg01917080		-0.348667202	-0.198225625	-3.245616884	0.002184452	0.999995084	-2.54202414
chr21	26561322	cg15822093	AP000233.4	0.321751912	2.464069248	3.245598618	0.002184566	0.999995084	-2.542047564
chr3	146262652	cg00521630	PLSCR1	-0.458151215	-3.746507588	-3.245467435	0.002185384	0.999995084	-2.542215786
chr16	89367859	cg26783123	ANKRD11	0.196395473	2.126425242	3.24493366	0.002188714	0.999995084	-2.542900238
chr6	31767600	cg22023879	LSM2	0.388544878	1.183739754	3.243935117	0.002194956	0.999995084	-2.544180526
chr3	32868548	cg04288484		0.300605516	2.414124122	3.242131155	0.002206277	0.999995084	-2.546493055
chr10	13837839	cg07648340	FRMD4A	0.519423429	-2.468225764	3.241611228	0.00220955	0.999995084	-2.547159453
chr16	75590309	cg03475660	TMEM231,RP11-77K12.8	0.507725491	-4.051153831	3.241507469	0.002210204	0.999995084	-2.547292437
chr10	868759	cg13103357		-0.23779292	2.041293364	-3.240889551	0.0022141	0.999995084	-2.548084362
chr5	139067293	cg08819431	CTB-35F21.1	0.363698784	2.762575715	3.240854287	0.002214323	0.999995084	-2.548129553
chr12	112699118	cg17975722	C12orf51	-0.347317771	2.275102495	-3.240116984	0.002218982	0.999995084	-2.549074391
chr1	197893920	cg00114966		0.748050049	-0.838278433	3.239574486	0.002222416	0.999995084	-2.549769532
chr19	58281450	cg14038484	ZNF586	0.482026951	-3.027966212	3.239339036	0.002223907	0.999995084	-2.550071214
chr2	127836706	cg06091295		-0.391532626	-1.090110132	-3.238824658	0.00222717	0.999995084	-2.550730254
chr1	3282757	cg03126058	PRDM16	-0.220774291	2.668508596	-3.238804099	0.0022273	0.999995084	-2.550756595
chr17	47308389	cg22808175	PHOSPHO1	-0.21076992	-4.048751554	-3.238681389	0.002228079	0.999995084	-2.550913808
chr2	203757521	cg12991418	WDR12	-0.345729165	2.388745219	-3.238554692	0.002228884	0.999995084	-2.551076126
chr18	52989155	cg27233989	TCF4	-0.496382273	-3.930450013	-3.238126033	0.002231608	0.999995084	-2.551625286
chr12	5353030	cg24269511	RP11-319E16.1	-0.27878673	2.567450651	-3.237593111	0.002234999	0.999995084	-2.552307973
chr19	39882046	cg04887437	MED29,PAF1	-0.318987377	-4.02242749	-3.237542066	0.002235325	0.999995084	-2.552373359
chr6	46703251	cg26780998	PLA2G7	0.235972464	-4.152093189	3.237391813	0.002236282	0.999995084	-2.552565828
chr10	43393846	cg00803827		0.337248656	-3.208156596	3.237352998	0.002236529	0.999995084	-2.552615548
chr18	74766743	cg24267485	MBP	-0.452710532	-3.419780527	-3.23731319	0.002236783	0.999995084	-2.55266654
chr11	133916608	cg07972805	RP11-713P17.3	0.409385766	2.598495882	3.236845771	0.002239763	0.999995084	-2.553265253
chr2	239938018	cg05419756		0.238604104	1.117787065	3.236636482	0.002241099	0.999995084	-2.553533316
chr8	58170951	cg01664267		0.400409302	1.831579319	3.23662489	0.002241173	0.999995084	-2.553548164
chr13	95854839	cg24007802	ABCC4	0.344359858	2.375620211	3.236581798	0.002241448	0.999995084	-2.553603357
chr15	56112297	cg07650009		0.306295221	2.73307318	3.236069981	0.002244719	0.999995084	-2.554258873
chr2	220094292	cg02756706	ATG9A,ANKZF1	-0.356379833	-3.956409437	-3.23579827	0.002246457	0.999995084	-2.554606851
chr15	59564067	cg23120900	RP11-429D19.1	-0.284315495	-0.917862098	-3.234815251	0.002252755	0.999995084	-2.555865692
chr1	153661288	cg21289076	NPR1	0.279780829	1.600058493	3.234229789	0.002256515	0.999995084	-2.556615347
chr21	38070983	cg21689102	SIM2	-0.335948577	-3.549403715	-3.234215007	0.00225661	0.999995084	-2.556634274
chr1	154909579	cg13947272	PMVK	-0.336307314	-2.848406376	-3.233977671	0.002258135	0.999995084	-2.556938154
chr17	6839962	cg07253369	ALOX12P2	0.23048897	1.434118959	3.233618587	0.002260445	0.999995084	-2.557397898
chr5	132683002	cg00247855		0.321917427	1.401405438	3.233560636	0.002260819	0.999995084	-2.557472092
chr2	214149735	cg07965640	AC079610.2	-0.264993618	-0.7189052	-3.233166393	0.002263358	0.999995084	-2.557976822
chr7	99177937	cg14876685	ZNF655	-0.366337844	-2.828685685	-3.233110374	0.002263719	0.999995084	-2.558048538
chr19	41732544	cg22712861		0.525986772	-2.99458176	3.232290449	0.00226901	0.999995084	-2.559098153
chr16	52002298	cg10063805		-0.267900939	1.491565445	-3.231796031	0.002272205	0.999995084	-2.559731019
chr14	50778895	cg26255649	ATP5S,L2HGDH	-0.485638006	-4.739342931	-3.231763645	0.002272415	0.999995084	-2.559772472
chr18	21718887	cg03638874	CABYR	0.524063755	-3.168674536	3.23164356	0.002273192	0.999995084	-2.559926177
chr16	28112568	cg14222842	XPO6	-0.255233479	2.503407887	-3.230581392	0.002280075	0.999995084	-2.561285604
chr11	66497215	cg08642899	SPTBN2	0.32601116	2.260145156	3.230422255	0.002281108	0.999995084	-2.56148926
chr22	42735476	cg12939818	TCF20	0.304439474	2.939640638	3.230196041	0.002282577	0.999995084	-2.561778751
chr22	39080524	cg05816914	TOMM22	-0.313919459	1.838408175	-3.230037562	0.002283607	0.999995084	-2.561981554
chr6	150174530	cg24829194	LRP11	0.333029172	2.417727405	3.229856134	0.002284786	0.999995084	-2.562213721
chr17	59216714	cg24965479		-0.314412535	-4.142881801	-3.229644689	0.002286161	0.999995084	-2.562484291
chr3	128211686	cg16674492	GATA2,RP11-475N22.4	0.332005033	-2.782502841	3.228937533	0.002290766	0.999995084	-2.563389128
chr11	65770091	cg02811243	BANF1,EIF1AD	-0.495716544	-2.348590043	-3.228762098	0.00229191	0.999995084	-2.563613592
chr5	77142620	cg16293892	TBCA	1.067509894	0.406704033	3.228738761	0.002292062	0.999995084	-2.563643451
chr4	74300503	cg08364067	AFP	0.529050428	2.405750751	3.228469463	0.002293819	0.999995084	-2.563987997
chr16	21611969	cg09758865		-0.384137038	-3.583293901	-3.228025924	0.002296716	0.999995084	-2.564555445
chr2	70926269	cg24377058		-0.199683584	2.094069181	-3.226169757	0.002308875	0.999995084	-2.566929786
chr4	54554571	cg06769820	LNX1,RP11-317M11.1	-0.445301226	-3.788950768	-3.226164085	0.002308912	0.999995084	-2.566937042
chr11	130733127	cg20413990	RP11-890B15.3,RP11-890B15.2	0.354527175	2.702439065	3.225875336	0.002310809	0.999995084	-2.567306345
chr9	128287210	cg02413149	MAPKAP1	0.249975796	2.356871296	3.224752665	0.002318199	0.999995084	-2.568742077
chr9	98269076	cg20884163	PTCH1	-0.363559962	-4.771103059	-3.224530911	0.002319661	0.999995084	-2.569025642
chr18	76574888	cg13043732		0.28698557	-0.804200456	3.224518212	0.002319745	0.999995084	-2.56904188
chr6	170405014	cg05935904		-0.717216522	-3.637436587	-3.224291846	0.002321238	0.999995084	-2.569331333
chr2	174351114	cg20320251		0.33223926	3.113885248	3.223757151	0.00232477	0.999995084	-2.570015009
chr1	72382835	cg24934011	NEGR1	-0.274259802	2.648050502	-3.223472721	0.002326651	0.999995084	-2.57037867
chr15	84659917	cg22401251	ADAMTSL3	-0.23883079	1.015226538	-3.223471323	0.00232666	0.999995084	-2.570380457
chr5	156981410	cg07529453	ADAM19	-0.299472859	2.416752659	-3.223119218	0.00232899	0.999995084	-2.570830624
chr8	101871079	cg14990087		0.313875664	2.435745117	3.222831991	0.002330892	0.999995084	-2.571197828
chr20	23030446	cg22152407	THBD	-0.309564668	-4.232507944	-3.222745667	0.002331465	0.999995084	-2.571308185
chr17	79201972	cg24565089	AC027601.1	0.307713738	2.308068712	3.222092864	0.002335795	0.999995084	-2.572142695
chr8	131028990	cg18660971	FAM49B	-0.288888333	-4.063429698	-3.222060365	0.002336011	0.999995084	-2.572184238
chr1	67520352	cg21115004	SLC35D1	0.254436251	-2.403369886	3.22193874	0.002336818	0.999995084	-2.572339709
chr11	6588164	cg07174823	DNHD1	0.281969209	2.723729852	3.221600249	0.002339068	0.999995084	-2.57277238
chr11	110317131	cg10527683		0.253265272	2.832541152	3.221555185	0.002339367	0.999995084	-2.572829981
chr16	88803885	cg00973732	PIEZO1,RP5-1142A6.2	-0.570077954	-3.782534265	-3.220935023	0.002343494	0.999995084	-2.573622637
chr17	18087255	cg07146173	ALKBH5	-0.296475163	-4.216009977	-3.22018873	0.00234847	0.999995084	-2.574576418
chr7	156412301	cg16975053	AC073871.2	0.274681842	2.780482211	3.21990176	0.002350385	0.999995084	-2.574943146
chr14	103470338	cg18327049	CDC42BPB	-0.390644848	3.636872923	-3.219822004	0.002350918	0.999995084	-2.575045067
chr2	55199843	cg15913875	RTN4	-0.417350499	2.796807516	-3.21981289	0.002350979	0.999995084	-2.575056713
chr13	101132641	cg02687744	PCCA-AS1,PCCA	0.269384886	2.698203228	3.219638879	0.002352142	0.999995084	-2.575279078
chr3	112812269	cg11369729	AC078785.1,RP11-572M11.4	0.562795698	2.7982535	3.218954331	0.002356721	0.999995084	-2.576153796
chr6	26172397	cg27209395		-0.448688311	-4.702643631	-3.218728961	0.00235823	0.999995084	-2.576441757
chr12	102586585	cg11260898	PARPBP	-0.39614495	2.276986525	-3.218222827	0.002361623	0.999995084	-2.577088423
chr11	133827068	cg10884788	IGSF9B	0.21160544	-3.797214852	3.2176762	0.002365293	0.999995084	-2.577786776
chr19	45949789	cg24149319	ERCC1	0.36347254	2.891668733	3.21709483	0.002369202	0.999995084	-2.578529459
chr7	103083817	cg12849484	SLC26A5	0.431134154	1.585144775	3.216720986	0.002371719	0.999995084	-2.579007001
chr1	186157555	cg03221073		0.267456269	2.824656222	3.21621494	0.00237513	0.999995084	-2.579653377
chr14	35141935	cg18156283		-0.403417166	-3.989913185	-3.216197636	0.002375247	0.999995084	-2.579675479
chr1	35450787	cg26792589	RP11-244H3.1	0.575181511	-3.989501277	3.215837447	0.002377678	0.999995084	-2.580135522
chr7	157602378	cg16479386		0.383800475	3.400333595	3.215304767	0.002381277	0.999995084	-2.580815835
chr9	100613346	cg09703174		-0.336188506	-3.107015226	-3.215167562	0.002382205	0.999995084	-2.580991058
chr11	2189603	cg26969596	TH	0.3285576	4.054758698	3.21511087	0.002382588	0.999995084	-2.581063458
chr1	185530998	cg26800264	GS1-204I12.2	-0.404898805	-3.442778386	-3.215034621	0.002383104	0.999995084	-2.581160832
chr17	68732685	cg04519648		0.374518206	1.852184707	3.214735383	0.00238513	0.999995084	-2.581542968
chr10	134765104	cg21863874	RP13-137A17.4	0.257777043	1.835064324	3.214046543	0.002389799	0.999995084	-2.582422577
chr6	35700163	cg06239404		0.306950676	-4.444881221	3.213870146	0.002390996	0.999995084	-2.582647812
chr1	217201394	cg09156590	ESRRG	0.296803608	2.819727389	3.213660614	0.002392418	0.999995084	-2.582915351
chr11	124738157	cg01094687	ROBO3	-0.25010986	-0.839768672	-3.212882708	0.002397707	0.999995084	-2.583908539
chr17	2870228	cg16754633	CTD-3060P21.1	0.300876005	2.710875139	3.212515435	0.002400208	0.999995084	-2.584377416
chr3	16555412	cg20660627	RFTN1	-0.329937044	-4.099943844	-3.212169682	0.002402564	0.999995084	-2.584818799
chr15	81035670	cg10773972	FAM108C1	-0.328990311	2.180403559	-3.21202411	0.002403557	0.999995084	-2.585004626
chr1	22927925	cg11225745		0.319220813	2.859709548	3.211976731	0.00240388	0.999995084	-2.585065107
chr11	57308888	cg26445999	SMTNL1	0.30041741	2.467860137	3.211942291	0.002404115	0.999995084	-2.58510907
chr1	205014730	cg25603742	CNTN2	-0.350675441	1.866459091	-3.211870231	0.002404607	0.999995084	-2.585201055
chr11	696351	cg22219752	DEAF1,TMEM80,EPS8L2	0.215297809	-3.91683535	3.211190375	0.00240925	0.999995084	-2.58606885
chr10	94000186	cg05062679	CPEB3	0.52313544	-2.545978015	3.211174125	0.002409361	0.999995084	-2.586089592
chr4	13918480	cg17950165	RP11-341G5.1	0.409157012	2.537430431	3.211145437	0.002409558	0.999995084	-2.586126208
chr14	96520233	cg19910802	C14orf132	0.234970652	2.116953909	3.210892019	0.002411291	0.999995084	-2.586449658
chr7	7962810	cg11868247	AC006465.3	0.321563793	2.909812755	3.210862616	0.002411492	0.999995084	-2.586487185
chr5	137673134	cg13313046	CDC25C,FAM53C	0.238389264	-4.02071275	3.210858307	0.002411522	0.999995084	-2.586492685
chr3	53081507	cg22049472	SFMBT1	0.343302247	2.41898549	3.210103318	0.002416693	0.999995084	-2.587456244
chr2	220143840	cg03465285	DNAJB2,TUBA4A	-0.347554142	-3.372270399	-3.208327134	0.0024289	0.999995084	-2.589722709
chr8	118827132	cg01278847	EXT1	0.300990968	2.672530174	3.207930308	0.002431636	0.999995084	-2.590228996
chr4	124171623	cg12660383		-0.232031375	3.174439333	-3.207865099	0.002432085	0.999995084	-2.590312189
chr6	88299654	cg18089324	ORC3,RARS2	-0.289230109	-3.678168283	-3.207513919	0.002434509	0.999995084	-2.590760211
chr12	13364098	cg19116791	EMP1	0.383088448	1.42769814	3.207228811	0.002436478	0.999995084	-2.591123925
chr22	47186018	cg27425228	TBC1D22A	-0.431288627	3.400234484	-3.206519787	0.002441382	0.999995084	-2.592028369
chr20	38749529	cg20572102	RP1-191L6.2	0.227405505	2.425140291	3.206132058	0.002444067	0.999995084	-2.592522925
chr7	116166421	cg24770985	CAV1	-0.366254687	-3.481902893	-3.206035003	0.00244474	0.999995084	-2.592646716
chr22	25591042	cg05179757	KIAA1671	0.397106218	2.452192995	3.20542944	0.002448941	0.999995084	-2.593419061
chr18	713085	cg07100532	ENOSF1	0.889861647	1.691352632	3.205172986	0.002450722	0.999995084	-2.593746127
chr4	4857441	cg03196097		-0.270880029	-2.965258512	-3.204809381	0.002453249	0.999995084	-2.594209827
chr1	237167741	cg01137559	MT1P2	0.239783904	1.210665018	3.203621171	0.002461526	0.999995084	-2.595724969
chr9	129038685	cg25520302	RP11-343J18.1	0.226165108	2.645187633	3.203521347	0.002462222	0.999995084	-2.595852248
chr7	123221351	cg21997672	ASB15	0.28215979	0.866097009	3.203055143	0.002465478	0.999995084	-2.59644665
chr8	143762866	cg13446199	PSCA,JRK	-0.453457366	-0.581460258	-3.202922999	0.002466401	0.999995084	-2.596615124
chr4	23780870	cg09211472	RP13-497K6.1,PPARGC1A	0.309911609	2.920177303	3.202638912	0.002468388	0.999995084	-2.596977305
chr1	159506621	cg07037019	OR10J5	-0.301806725	2.168363931	-3.202311906	0.002470676	0.999995084	-2.597394184
chr11	73499350	cg04906985	MRPL48	0.201797839	-3.663268689	3.202144661	0.002471847	0.999995084	-2.597607387
chr15	83419064	cg21324211	RP11-752G15.6	0.43704246	-4.15108121	3.201816081	0.00247415	0.999995084	-2.598026245
chr21	44394438	cg27380397	PKNOX1	-0.533260259	-5.223657089	-3.201576819	0.002475828	0.999995084	-2.598331232
chr12	104920290	cg13591408		0.412144514	-0.69323285	3.201106403	0.00247913	0.999995084	-2.598930842
chr3	160474064	cg18481087	RP11-16N11.2,PPM1L	-0.151855187	-3.123150117	-3.200913047	0.002480488	0.999995084	-2.599177289
chr3	160819363	cg24813240	B3GALNT1	-0.200608894	2.81182925	-3.20080033	0.00248128	0.999995084	-2.599320952
chr18	65336636	cg16347583		0.261913063	2.762860692	3.20061028	0.002482617	0.999995084	-2.599563176
chr2	48814721	cg19846447		-0.36159502	2.700374309	-3.200512203	0.002483307	0.999995084	-2.599688175
chr7	128355036	cg19261488	FAM71F1	0.329673966	0.819026708	3.200492146	0.002483448	0.999995084	-2.599713737
chr8	18079165	cg01315181	NAT1	-0.473165795	1.961699924	-3.200488218	0.002483475	0.999995084	-2.599718743
chr8	103113436	cg18983607	NCALD	0.408281613	2.436589512	3.199431405	0.002490921	0.999995084	-2.601065537
chr19	1269171	cg22172973	CIRBP	0.424247641	-3.94678697	3.199035137	0.002493718	0.999995084	-2.601570486
chr2	139660149	cg19159853		-0.31030688	2.36993482	-3.198812867	0.002495288	0.999995084	-2.601853704
chr10	134683495	cg22887949		0.423353926	4.020110018	3.198480695	0.002497637	0.999995084	-2.602276943
chr16	50775288	cg27588321	CYLD,RP11-327F22.1,RP11-327F22.2	0.275404312	2.04952638	3.198123538	0.002500164	0.999995084	-2.602731995
chr1	33749849	cg20820996	ZNF362	0.292053794	2.352952404	3.197524236	0.002504411	0.999995084	-2.603495514
chr5	177002682	cg06458411		-0.319766295	0.630121054	-3.197429535	0.002505082	0.999995084	-2.603616158
chr2	62132126	cg09350528	COMMD1	0.350961935	1.997462162	3.197231163	0.00250649	0.999995084	-2.603868869
chr9	1100983	cg14642193		0.247600079	-0.294905172	3.197143803	0.00250711	0.999995084	-2.603980156
chr9	100333931	cg11581658		-0.234801789	2.332531753	-3.196962739	0.002508396	0.999995084	-2.604210809
chr1	10839574	cg25463742	CASZ1	-0.310408108	2.760986194	-3.196205891	0.002513776	0.999995084	-2.605174874
chr4	108779948	cg26161261	SGMS2	-0.35960459	2.337175068	-3.195866836	0.00251619	0.999995084	-2.605606726
chr2	140169039	cg27632891		-0.652906909	-1.600534806	-3.195386878	0.002519611	0.999995084	-2.60621801
chr20	21689105	cg04543233	PAX1	-0.281611889	-3.390601521	-3.195362862	0.002519782	0.999995084	-2.606248597
chr16	66972013	cg04112106	CES2	0.209397808	2.367421695	3.194417298	0.002526535	0.999995084	-2.60745276
chr21	46898137	cg20383948		-0.568730184	-3.243288886	-3.194015487	0.00252941	0.999995084	-2.607964413
chr5	141595696	cg01238435		-0.302992864	-0.596589382	-3.193708025	0.002531612	0.999995084	-2.608355906
chr2	182982011	cg14245239	PPP1R1C	-0.39422672	1.942947907	-3.193619996	0.002532242	0.999995084	-2.608467991
chr1	161724031	cg24510983	DUSP12	0.267536422	3.12166759	3.193513597	0.002533005	0.999995084	-2.608603463
chr12	58837923	cg09802442		-0.322520337	2.735780529	-3.193017879	0.00253656	0.999995084	-2.60923461
chr12	10603937	cg23810434	KLRC1	0.400073439	0.755811597	3.19295286	0.002537027	0.999995084	-2.609317389
chr14	70382907	cg11137697	SMOC1	0.231227654	2.373647349	3.192814084	0.002538023	0.999995084	-2.609494068
chr2	98583404	cg14079020	TMEM131	0.372496718	2.31361656	3.19264627	0.002539229	0.999995084	-2.609707713
chr12	48723875	cg10370961	H1FNT	0.348654949	3.468488724	3.192260291	0.002542003	0.999995084	-2.610199085
chr12	125478807	cg03041027		-0.415498674	-4.78269571	-3.191891343	0.002544658	0.999995084	-2.610668749
chr12	124821041	cg04950423	NCOR2	0.57838451	4.123958324	3.191717633	0.002545909	0.999995084	-2.610889871
chr20	37350793	cg00071360		0.315991701	-2.38080958	3.191357485	0.002548504	0.999995084	-2.611348299
chr3	168720396	cg22703842	RP11-152C17.1	0.302334454	2.622062909	3.191292828	0.00254897	0.999995084	-2.611430597
chr12	31945183	cg16127366	H3F3C	-0.609263859	4.115480153	-3.190839525	0.002552241	0.999995084	-2.612007564
chr2	3680295	cg13811808	COLEC11	-0.375408106	1.866035748	-3.190645777	0.00255364	0.999995084	-2.612254155
chr12	129286361	cg05918733	SLC15A4	0.480081033	3.265412297	3.190396419	0.002555441	0.999995084	-2.612571514
chr3	128226818	cg27327580		0.352057787	2.427144318	3.190030113	0.00255809	0.999995084	-2.613037694
chr6	74231555	cg24068310	EEF1A1	0.219834468	-4.105427166	3.189946989	0.002558692	0.999995084	-2.613143479
chr8	129800022	cg16434510		-0.433178203	1.182038335	-3.188371437	0.002570117	0.999995084	-2.615148308
chr1	42921899	cg09260158	ZMYND12,PPCS	0.248342784	-4.881563687	3.187770666	0.002574486	0.999995084	-2.61591265
chr1	236192938	cg02155287		0.354569172	4.184517421	3.187513843	0.002576356	0.999995084	-2.616239377
chr6	33561253	cg07873320	LINC00336	0.437007331	-2.854355942	3.187047163	0.002579758	0.999995084	-2.616833051
chr6	101111561	cg07699307	ASCC3	0.270055104	2.347336137	3.186801912	0.002581547	0.999995084	-2.617145026
chr5	175921008	cg04385035	FAF2	0.357263003	2.404684214	3.186564288	0.002583281	0.999995084	-2.617447288
chr19	46762824	cg05581753		0.315775744	0.36062401	3.186447837	0.002584132	0.999995084	-2.617595412
chr14	93798983	cg06846512	BTBD7,UNC79	-0.469260588	-3.496502521	-3.186439841	0.00258419	0.999995084	-2.617605582
chr13	113568090	cg12744758		0.290554253	2.045928407	3.186335848	0.00258495	0.999995084	-2.617737858
chr7	31726704	cg08594936	PPP1R17	-0.37266137	-0.227805906	-3.184997485	0.002594746	0.999995084	-2.619440033
chr5	71856415	cg14019501		-0.252536818	2.690126607	-3.184440286	0.002598835	0.999995084	-2.620148603
chr17	1801772	cg18433109	RPA1	-0.285084703	3.360164579	-3.184400836	0.002599125	0.999995084	-2.620198768
chr8	37539168	cg07607989		-0.326372312	2.657087835	-3.184156678	0.002600918	0.999995084	-2.620509235
chr2	240153103	cg09681977	HDAC4	0.301898717	-0.807779199	3.183852685	0.002603153	0.999995084	-2.620895773
chr3	10664348	cg03151802	ATP2B2	0.263858075	2.546852164	3.18358497	0.002605123	0.999995084	-2.621236168
chr4	1107720	cg05924254	RNF212,RP11-20I20.2	-0.285686374	0.12621824	-3.183389601	0.002606561	0.999995084	-2.621484568
chr7	133365534	cg27451118	EXOC4	0.32713146	2.361520083	3.183186788	0.002608055	0.999995084	-2.621742426
chr7	20043447	cg16296838	AC005062.2	0.220578036	2.417530758	3.183034717	0.002609176	0.999995084	-2.621935766
chr12	43153725	cg16020740		0.296711399	2.319543557	3.182848781	0.002610547	0.999995084	-2.622172153
chr1	97885839	cg02827386	DPYD-IT1	-0.310868585	3.292285152	-3.182816568	0.002610785	0.999995084	-2.622213106
chr16	476419	cg16697493	RAB11FIP3	-0.212781125	-3.402588147	-3.182785355	0.002611015	0.999995084	-2.622252788
chr4	48854192	cg24898812	OCIAD1,OCIAD1-AS1	-0.376078051	1.719916421	-3.182185913	0.00261544	0.999995084	-2.623014836
chr22	22220367	cg00014104		0.278312692	1.50436561	3.182087291	0.002616169	0.999995084	-2.623140204
chr16	2886233	cg26809868		-0.380729229	-3.730335163	-3.182002695	0.002616794	0.999995084	-2.623247741
chr20	814424	cg25339523	FAM110A	-0.297424586	-3.562648699	-3.181948253	0.002617196	0.999995084	-2.623316946
chr5	134074186	cg19472116	CAMLG	-0.279666254	-4.370346201	-3.181644273	0.002619444	0.999995084	-2.623703346
chr18	72281781	cg02027931		-0.372469999	1.262990567	-3.181479728	0.002620662	0.999995084	-2.623912497
chr7	32541235	cg04388970	AVL9	-0.261746512	2.764978455	-3.180559417	0.002627482	0.999995084	-2.625082209
chr9	14097058	cg09022477		-0.545715878	2.402729162	-3.180232501	0.002629909	0.999995084	-2.625497682
chr15	36685042	cg04986814		-0.353254656	2.106068081	-3.17966755	0.002634108	0.999995084	-2.626215623
chr5	78090622	cg17456851		-0.294259619	2.943382125	-3.179354438	0.002636437	0.999995084	-2.626613502
chr14	50785556	cg15292009	RP11-247L20.2,ATP5S	0.361335136	1.366524133	3.178998478	0.002639088	0.999995084	-2.627065807
chr4	95818478	cg04050978	BMPR1B	-0.372756425	2.186809804	-3.178911811	0.002639734	0.999995084	-2.627175928
chr12	27167463	cg00459129	TM7SF3	-0.291722903	-3.738814018	-3.178796519	0.002640594	0.999995084	-2.627322418
chr2	221813859	cg21625007		-0.288544109	2.270923638	-3.17868579	0.002641419	0.999995084	-2.627463109
chr11	121970694	cg02101355	MIR125B1,RP11-166D19.1	0.277835162	0.874578056	3.178497197	0.002642826	0.999995084	-2.627702728
chr10	50152699	cg06240320	WDFY4	0.308879407	2.357502378	3.178485052	0.002642916	0.999995084	-2.627718158
chr4	154710371	cg11354906	SFRP2	0.465249137	-4.080790152	3.178380225	0.002643699	0.999995084	-2.627851344
chr6	3905854	cg20908478	RP1-140K8.5	-0.309216838	1.622799248	-3.178154626	0.002645383	0.999995084	-2.628137967
chr19	5720655	cg16243665	LONP1,CATSPERD	-0.337116808	-4.46878165	-3.177912971	0.002647188	0.999995084	-2.628444978
chr8	121048603	cg00317837	DEPTOR	-0.3540533	1.720954871	-3.177722929	0.002648608	0.999995084	-2.628686411
chr4	86792581	cg08434838	ARHGAP24	0.303281606	2.630666413	3.176645788	0.002656673	0.999995084	-2.630054706
chr11	75046350	cg22969079	MIR326,ARRB1	0.250990966	2.411208808	3.176322985	0.002659094	0.999995084	-2.630464723
chr1	240516285	cg27056736		-0.411942747	-0.439206214	-3.176243394	0.002659692	0.999995084	-2.630565813
chr12	10253743	cg20453820	CLEC1A	-0.325235886	2.26693455	-3.175977998	0.002661684	0.999995084	-2.630902896
chr15	101792104	cg27425263	CHSY1	0.205562881	-3.541939618	3.175387159	0.002666126	0.999995084	-2.631653278
chr2	219866218	cg23022574	AC097468.4	0.185102104	-2.751778601	3.175135252	0.002668021	0.999995084	-2.631973189
chr8	91000593	cg27103801	NBN	0.286637772	2.844170581	3.174150822	0.002675442	0.999995084	-2.633223259
chr4	152684351	cg20931867		0.3472012	2.578219693	3.174015506	0.002676463	0.999995084	-2.633395074
chr15	40213314	cg02585886	GPR176,RP11-325N19.3	-0.416952707	-4.098932404	-3.173953278	0.002676933	0.999995084	-2.633474087
chr17	28740242	cg02726305		-0.294151873	2.414718373	-3.173934852	0.002677072	0.999995084	-2.633497482
chr2	203329535	cg01651751	BMPR2	-0.268529532	2.67949501	-3.173646284	0.002679252	0.999995084	-2.633863873
chr6	152957999	cg23931421	SYNE1	0.42032489	-3.215203609	3.173468053	0.0026806	0.999995084	-2.634090164
chr20	30326642	cg25649779	TPX2	0.409580748	-3.994521276	3.173089103	0.002683467	0.999995084	-2.634571276
chr12	85451455	cg00117624	LRRIQ1	-0.312656517	-1.738483301	-3.17235884	0.002688999	0.999995084	-2.635498339
chr18	33766607	cg07412079	RP11-49I11.1,MOCOS	0.235477601	-3.09236395	3.172204406	0.002690171	0.999995084	-2.63569438
chr8	808325	cg21158981	CTD-3212A4.1	0.359307102	3.591204243	3.170396548	0.00270392	0.999995084	-2.637988972
chr10	124134013	cg03142365	PLEKHA1	0.206966731	-3.868932988	3.170234694	0.002705154	0.999995084	-2.638194374
chr10	6281328	cg14675598		0.828403569	-2.438046361	3.170184116	0.00270554	0.999995084	-2.63825856
chr2	82535694	cg26695618	Y_RNA	0.324359391	1.66252115	3.169809135	0.002708401	0.999995084	-2.638734409
chr16	15149018	cg26629184	NTAN1	0.256052935	-1.669221259	3.169681887	0.002709373	0.999995084	-2.63889588
chr7	26240901	cg12647142	HNRNPA2B1,CBX3	0.462344445	-3.861531892	3.16937593	0.002711711	0.999995084	-2.639284113
chr7	149195092	cg12857488	ZNF746	0.37001092	-2.824593134	3.169057459	0.002714147	0.999995084	-2.639688205
chr10	102079953	cg08470752	PKD2L1	0.297458043	1.662793313	3.168873193	0.002715557	0.999995084	-2.639922003
chr17	81060149	cg27176264	AC144831.1	-0.598172261	2.185307081	-3.168783197	0.002716246	0.999995084	-2.640036189
chr14	92136722	cg17323393	CATSPERB	0.32995506	2.8138138	3.168564427	0.002717921	0.999995084	-2.640313754
chr1	101361426	cg02287630	EXTL2,SLC30A7	-0.436819423	-3.732606909	-3.168181445	0.002720856	0.999995084	-2.640799643
chr8	38411708	cg24859937	RP11-675F6.4	-0.654567878	-3.913882531	-3.167986317	0.002722353	0.999995084	-2.641047191
chr11	61324205	cg25149253		0.376213808	2.051598983	3.16765074	0.002724929	0.999995084	-2.641472905
chr2	238768032	cg03647559	RAMP1	-0.454578547	-1.385071082	-3.167546467	0.00272573	0.999995084	-2.641605181
chr2	42275672	cg06198088	PKDCC	-0.306753853	-2.972427007	-3.167376127	0.002727039	0.999995084	-2.641821263
chr4	1563747	cg11945276		0.301472318	2.270076355	3.167226656	0.002728188	0.999995084	-2.642010867
chr1	53236957	cg05307819		0.228179679	2.457746008	3.167033486	0.002729673	0.999995084	-2.642255897
chr7	5253741	cg12927293	WIPI2	-0.380722004	3.125540818	-3.166727554	0.002732027	0.999995084	-2.64264395
chr2	223185752	cg03190371	AC010980.2	-0.48022022	-1.62413115	-3.165950053	0.002738019	0.999995084	-2.643630076
chr3	172711298	cg06303936		0.254657349	2.119045646	3.165866916	0.00273866	0.999995084	-2.643735515
chr5	149209705	cg14272780		0.279169388	2.500292408	3.165518067	0.002741353	0.999995084	-2.644177928
chr12	132900072	cg15409133	GALNT9	-0.386039607	-2.575669346	-3.165239763	0.002743503	0.999995084	-2.64453086
chr9	71795999	cg14255824	TJP2	0.491217257	2.446530881	3.165235127	0.002743539	0.999995084	-2.644536739
chr10	99205780	cg17052375	EXOSC1,ZDHHC16	0.25101675	-4.690494779	3.164951615	0.002745731	0.999995084	-2.644896261
chr2	27651571	cg15243024	NRBP1	-0.37233245	-3.42514879	-3.164888315	0.002746221	0.999995084	-2.64497653
chr17	33814891	cg26377000	SLFN12L	-0.302099285	-3.498530772	-3.164805598	0.002746861	0.999995084	-2.645081419
chr3	72896751	cg25562545	SHQ1	-0.264074562	-4.180989851	-3.164712434	0.002747582	0.999995084	-2.645199556
chr17	79170920	cg14413466	RP11-455O6.2,AZI1	-0.480677445	-0.530804947	-3.164511272	0.002749139	0.999995084	-2.645454631
chr19	48610785	cg15258059	PLA2G4C	-0.351640514	-3.967998059	-3.164217048	0.002751418	0.999995084	-2.645827697
chr2	238249152	cg24830524	COL6A3	0.281512763	3.462354732	3.163892175	0.002753937	0.999995084	-2.646239607
chr10	62294069	cg20135529	ANK3	0.320935486	2.460891487	3.163850715	0.002754258	0.999995084	-2.646292174
chr6	169002003	cg08112248		0.249228743	3.429843132	3.163118917	0.002759941	0.999995084	-2.64721995
chr11	64728258	cg03348685	C11orf85	0.273283475	2.292821397	3.161977214	0.002768828	0.999995084	-2.648667212
chr4	682836	cg05238495	MFSD7	-0.608974687	-4.586510005	-3.161546637	0.002772187	0.999995084	-2.649212964
chr3	150421424	cg27323154	RP11-103G8.2,FAM194A	0.604147074	-3.803834134	3.161148707	0.002775294	0.999995084	-2.649717305
chr19	44259188	cg00496914	SMG9	0.358600543	-3.270459693	3.160413252	0.002781046	0.999995084	-2.650649355
chr6	7247534	cg20894884	RREB1	0.479386514	4.219265567	3.160006683	0.00278423	0.999995084	-2.651164561
chr2	149804139	cg20520681	KIF5C	0.331642229	2.579360697	3.159748492	0.002786254	0.999995084	-2.651491726
chr12	71426855	cg14202467	CTD-2021H9.1	0.323202186	3.237182385	3.159433821	0.002788723	0.999995084	-2.651890443
chr3	124206959	cg10103145	KALRN	-0.362307058	1.781580431	-3.159193833	0.002790607	0.999995084	-2.652194517
chr15	81134497	cg22929280	MIR549,KIAA1199	-0.403098221	2.897053286	-3.159118275	0.002791201	0.999995084	-2.652290249
chr16	67360821	cg13292689	KCTD19,LRRC36	-0.508200482	-4.028764263	-3.159029101	0.002791901	0.999995084	-2.652403233
chr1	113239383	cg12416205	MOV10,RP11-426L16.3	0.257912265	2.916743464	3.159006526	0.002792079	0.999995084	-2.652431835
chr11	119234950	cg03263549	USP2	0.536175245	-2.092440745	3.157869925	0.002801023	0.999995084	-2.653871771
chr7	35840710	cg22636916	AC007551.3,SEPT7	0.562727325	-3.758173998	3.157617032	0.002803017	0.999995084	-2.654192123
chr20	25450839	cg09614389		0.287937	-1.186339578	3.156022497	0.002815619	0.999995084	-2.65621173
chr15	66994600	cg21973276	SMAD6	0.233792332	-3.730817444	3.15545367	0.002820128	0.999995084	-2.656932083
chr2	202645935	cg06538660	ALS2	0.484046212	-2.531420193	3.155047109	0.002823354	0.999995084	-2.657446907
chr17	38758156	cg24211550		-0.287614318	-0.771619887	-3.154955729	0.00282408	0.999995084	-2.657562617
chr11	61135227	cg13237274	TMEM138	0.323790263	2.430274837	3.15457188	0.00282713	0.999995084	-2.658048647
chr6	27657814	cg22790005		0.405444079	2.210918021	3.154435413	0.002828216	0.999995084	-2.658221436
chr10	46089985	cg03790325	RP11-358L16.2,MARCH8	-0.402967283	-4.787331604	-3.154370562	0.002828731	0.999995084	-2.658303545
chr17	935017	cg20699780	ABR	0.504487321	1.245073472	3.154283389	0.002829425	0.999995084	-2.658413917
chr6	22071933	cg03854238	LINC00340	-0.410079569	0.117071932	-3.154127057	0.002830669	0.999995084	-2.658611848
chr4	62068299	cg04422150	LPHN3	-0.528596742	-3.444745703	-3.154098901	0.002830893	0.999995084	-2.658647496
chr12	101049764	cg19062940	AC010209.1	0.428965343	2.635303075	3.154077488	0.002831064	0.999995084	-2.658674607
chr17	79981086	cg17241816	STRA13,LRRC45	-0.391629017	-2.997891979	-3.154039672	0.002831365	0.999995084	-2.658722485
chr13	42621527	cg20829688	DGKH	0.343255796	0.094836682	3.153235892	0.002837771	0.999995084	-2.659740066
chr9	14912215	cg13495536	FREM1	0.347263875	1.55679616	3.152905876	0.002840406	0.999995084	-2.660157829
chr12	15866121	cg07114773	EPS8	-0.289071077	2.90748761	-3.15275644	0.002841599	0.999995084	-2.660346992
chr10	115614233	cg05413550	NHLRC2,DCLRE1A	0.631230805	-3.87989425	3.152516292	0.002843518	0.999995084	-2.660650973
chr8	62604428	cg25570306		0.259271354	2.231743078	3.152212773	0.002845946	0.999995084	-2.661035155
chr2	192017308	cg09304371	STAT4	0.219772005	1.843785326	3.151683625	0.002850182	0.999995084	-2.661704887
chr15	63610813	cg25634457		0.275432241	2.847929337	3.151565432	0.002851129	0.999995084	-2.661854475
chr1	62902681	cg07105657	USP1	-0.369696028	-4.319316103	-3.150658507	0.002858406	0.999995084	-2.663002213
chr15	99661862	cg17102331	SYNM	-0.284246685	1.807959741	-3.150467796	0.002859939	0.999995084	-2.663243544
chr11	110562137	cg16509392	ARHGAP20	0.322387128	3.034285995	3.15033566	0.002861001	0.999995084	-2.663410748
chr13	31834019	cg04003957	B3GALTL	0.250905117	1.932045093	3.149291747	0.002869406	0.999995084	-2.664731596
chr12	70794469	cg15958777		0.323946705	3.409206041	3.149029358	0.002871522	0.999995084	-2.665063562
chr13	27215886	cg10818988	WASF3-AS1,WASF3	0.176910533	1.342987748	3.148879867	0.002872729	0.999995084	-2.665252687
chr5	147548826	cg26851800	SPINK14	0.331870511	2.813893151	3.148817475	0.002873232	0.999995084	-2.66533162
chr5	927437	cg01580782		-0.298611139	1.233426044	-3.14803562	0.002879551	0.999995084	-2.666320689
chr15	88932280	cg03396963		-0.280089866	1.895791379	-3.147823956	0.002881263	0.999995084	-2.666588431
chr13	113613660	cg05157360		-0.353251113	-0.425329496	-3.147553663	0.002883452	0.999995084	-2.666930322
chr16	25708274	cg09250965		0.273574295	2.653886234	3.147075474	0.002887328	0.999995084	-2.667535147
chr15	101359719	cg26539467	RP11-66B24.5	0.247063417	2.554136232	3.146836654	0.002889265	0.999995084	-2.667837195
chr2	20251308	cg02569853	LAPTM4A,RP11-644K8.1	-0.341057322	-1.684988249	-3.146610718	0.002891099	0.999995084	-2.66812294
chr5	137918384	cg04254925		0.444189722	2.779414164	3.146559807	0.002891513	0.999995084	-2.668187326
chr10	68771837	cg27251384	LRRTM3,CTNNA3	0.343989436	2.33067558	3.14630578	0.002893576	0.999995084	-2.668508584
chr1	25232337	cg09862941	RUNX3	0.262643354	1.915493501	3.14626468	0.00289391	0.999995084	-2.66856056
chr7	115347318	cg19402598		0.324288472	2.031623115	3.144073467	0.002911771	0.999995084	-2.671331182
chr9	77491551	cg22575607	TRPM6	0.222939077	3.148666776	3.143653288	0.002915208	0.999995084	-2.671862364
chr16	49578315	cg22480441		0.31516619	2.800287716	3.14317714	0.002919107	0.999995084	-2.672464262
chr19	54184536	cg14113046	MIR520F	-0.240404533	1.638219525	-3.143021328	0.002920384	0.999995084	-2.672661215
chr9	122215601	cg20739827		0.192699011	1.189996263	3.143007395	0.002920498	0.999995084	-2.672678826
chr14	45553265	cg00461216	PRPF39,CTD-3028N15.1	-0.368437629	-4.649656971	-3.142868662	0.002921636	0.999995084	-2.672854187
chr4	157713603	cg25224813	PDGFC	0.292118756	1.317427654	3.142762591	0.002922506	0.999995084	-2.672988259
chr21	41095450	ch.21.40017320F	AF064860.5,TMPRSS3	-0.307529194	-5.190467845	-3.141904815	0.00292955	0.999995084	-2.674072398
chr18	63417072	cg12110659	CDH7	0.317173069	1.334762201	3.1408306	0.002938395	0.999995084	-2.675429901
chr20	48681452	cg17800653		0.310712813	2.608994796	3.14062759	0.002940069	0.999995084	-2.675686424
chr16	8961318	cg00040278	CARHSP1	0.353016665	-2.383448612	3.140287543	0.002942876	0.999995084	-2.676116088
chr2	102049100	cg25419073	RFX8	0.272867032	2.432252833	3.140133232	0.00294415	0.999995084	-2.676311061
chr11	66056944	cg05945622	YIF1A	0.232953836	-4.633047638	3.139815815	0.002946773	0.999995084	-2.676712103
chr20	21497180	cg09577115		0.282185594	-2.763765537	3.139624683	0.002948354	0.999995084	-2.676953581
chr5	38557085	cg18174928	LIFR-AS1,LIFR	-0.452695815	-4.407624955	-3.139572696	0.002948784	0.999995084	-2.677019261
chr2	159354196	cg08893787	PKP4	0.468592697	2.064204245	3.139501091	0.002949376	0.999995084	-2.677109724
chr17	64522604	cg12246156		-0.291009537	2.436670619	-3.139006733	0.002953469	0.999995084	-2.677734257
chr4	39639289	cg10683341	RP11-539G18.2,C4orf34	-0.384183798	-2.91743656	-3.138891842	0.002954421	0.999995084	-2.677879395
chr5	6274848	cg26820999		0.249457005	2.398389837	3.138868055	0.002954619	0.999995084	-2.677909444
chr10	63666609	cg19382584		-0.330949959	1.795807451	-3.13863732	0.002956531	0.999995084	-2.678200916
chr19	19637361	cg17876514	NDUFA13	0.278900616	2.553278144	3.138230761	0.002959905	0.999995084	-2.678714467
chr1	207262553	cg21571160	C4BPB	0.409887315	1.140718133	3.137693213	0.002964371	0.999995084	-2.679393434
chr16	28144797	cg14590334	XPO6	-0.431114498	2.216202819	-3.137581317	0.002965301	0.999995084	-2.67953476
chr7	90149438	cg20450336	CDK14	-0.321420567	0.870081725	-3.137303847	0.00296761	0.999995084	-2.679885199
chr10	35781980	cg02815248	CCNY	-0.266780194	2.969970597	-3.137197559	0.002968494	0.999995084	-2.680019436
chr8	81727356	cg19840924	ZNF704	-0.328404711	2.03202285	-3.137167038	0.002968748	0.999995084	-2.680057983
chr22	28839137	cg27422872	TTC28	-0.486542373	-3.692919997	-3.137129544	0.002969061	0.999995084	-2.680105334
chr5	137042180	cg10016971	KLHL3	0.462987269	2.056662455	3.137069208	0.002969563	0.999995084	-2.680181534
chr11	60272341	cg14313499		-0.292970959	2.058616001	-3.136756304	0.00297217	0.999995084	-2.680576696
chr3	14578079	cg04650822	GRIP2	0.157262024	0.81336071	3.136545847	0.002973924	0.999995084	-2.680842468
chr1	4802225	cg18957455		-0.60180486	0.039649292	-3.136220956	0.002976635	0.999995084	-2.681252735
chr12	41831486	cg11534391	PDZRN4,RP11-413B19.2	0.213494674	1.853294715	3.13615865	0.002977155	0.999995084	-2.681331412
chr3	138327387	cg06309968	FAIM	0.256628719	-2.572490312	3.13556073	0.00298215	0.999995084	-2.682086396
chr5	98104747	cg02075296	RGMB	-0.405364561	-3.515409043	-3.135425269	0.002983283	0.999995084	-2.682257432
chr12	127768925	cg18205376	RP11-955H22.1	0.207317346	1.134474655	3.135341136	0.002983987	0.999995084	-2.682363658
chr12	19543287	cg07813087		-0.476788512	3.021106951	-3.135206461	0.002985113	0.999995084	-2.682533696
chr2	95943482	cg08403794	PROM2	0.23629197	1.735178141	3.135187748	0.00298527	0.999995084	-2.682557322
chr1	43233067	cg09501274	LEPRE1,C1orf50	-0.267877145	-3.192325088	-3.13493122	0.002987418	0.999995084	-2.682881198
chr16	69278028	cg00239964	SNTB2	0.488002781	2.506854426	3.134747543	0.002988956	0.999995084	-2.68311309
chr19	49314192	cg23441208	BCAT2	-0.381678822	-3.840660341	-3.134549437	0.002990617	0.999995084	-2.68336319
chr15	61889588	cg11433207	RP11-259A24.1,RP11-507B12.2	0.253670249	1.512876252	3.13368836	0.002997843	0.999995084	-2.68445018
chr1	46914033	cg00279790	RP5-1109J22.2	-0.255241525	-3.866417614	-3.133602709	0.002998563	0.999995084	-2.684558293
chr1	174417967	cg05768419	GPR52,RABGAP1L	-0.306058205	2.544006409	-3.13339058	0.003000346	0.999995084	-2.684826053
chr16	11165205	cg05719831	RP11-66H6.3,CLEC16A	-0.38148649	3.250666114	-3.132687495	0.003006264	0.999995084	-2.685713455
chr1	154192352	cg14415083	UBAP2L	-0.235257078	-3.672690662	-3.132672906	0.003006387	0.999995084	-2.685731869
chr10	125811947	cg11580900	CHST15	0.398959772	2.616687437	3.132580943	0.003007162	0.999995084	-2.685847933
chr1	212524679	cg04869136	SNORA16B	-0.319532691	2.443552842	-3.132562422	0.003007318	0.999995084	-2.685871309
chr8	29852724	cg13842508		-0.366154704	-3.752034352	-3.132255048	0.003009909	0.999995084	-2.686259226
chr10	119564291	cg08610919		0.319836447	1.160113579	3.132131827	0.003010949	0.999995084	-2.68641473
chr3	25493807	cg01794805	RARB	-0.321065285	1.615882946	-3.131671647	0.003014833	0.999995084	-2.686995452
chr13	110147633	cg14290628		0.360979683	2.483184852	3.131076479	0.003019865	0.999995084	-2.687746462
chr5	149937807	cg02676514		0.317300321	3.049484001	3.130603775	0.003023867	0.999995084	-2.688342892
chr20	34000170	cg04149172	UQCC	-0.338239715	-0.877570675	-3.130369448	0.003025852	0.999995084	-2.688638537
chr1	43214089	cg24558645	LEPRE1	-0.225756813	1.819011828	-3.129998101	0.003029001	0.999995084	-2.689107037
chr20	55575052	cg09642854	AL117380.2	-0.247672201	1.878679519	-3.129807653	0.003030618	0.999995084	-2.689347299
chr5	159188206	cg09091841	AC008691.1	0.244484752	1.418123409	3.129661979	0.003031854	0.999995084	-2.689531073
chr10	2173024	cg09994891		-0.337437901	1.007159538	-3.129385556	0.003034203	0.999995084	-2.689879779
chr19	51822506	cg12404700		-0.341972945	2.390240339	-3.129207056	0.00303572	0.999995084	-2.690104948
chr5	35119222	cg18825899	PRLR	0.282478396	2.286629352	3.128500792	0.00304173	0.999995084	-2.690995808
chr5	163924998	cg16376816	CTC-340A15.2	0.296303034	2.512369574	3.127610237	0.003049325	0.999995084	-2.692118994
chr2	192653921	cg14819126		0.232695165	2.039902009	3.127579243	0.00304959	0.999995084	-2.692158081
chr6	163731989	cg17566342	PACRG	0.311645725	2.942583808	3.127493929	0.003050318	0.999995084	-2.692265673
chr5	307799	cg17386114	PDCD6,AHRR	-0.432879819	3.160370308	-3.127459253	0.003050614	0.999995084	-2.692309403
chr5	157997728	cg00895271		0.326127549	2.492827722	3.127425738	0.003050901	0.999995084	-2.692351669
chr10	82173556	cg19862899	FAM213A	0.243436314	1.269658522	3.127365896	0.003051412	0.999995084	-2.692427136
chr16	11775133	cg00836388	TXNDC11	-0.268547623	2.964211994	-3.127065137	0.003053982	0.999995084	-2.692806411
chr5	50679147	cg16318053	ISL1,CTD-2314G24.2	-0.481590782	-3.802499204	-3.126857562	0.003055758	0.999995084	-2.693068165
chr2	83884403	cg12072822	U6	0.349107083	1.581045183	3.126814727	0.003056124	0.999995084	-2.69312218
chr6	30615620	cg14075624	C6orf136	0.271582249	-3.621063013	3.12557139	0.00306678	0.999995084	-2.694689863
chr1	165843584	cg03050684		-0.330091286	2.428018418	-3.125290359	0.003069193	0.999995084	-2.695044166
chr10	82258734	cg05869699	TSPAN14	-0.282512791	-3.289722711	-3.125278721	0.003069293	0.999995084	-2.695058839
chr2	70143463	cg04873188	MXD1	0.384063112	-0.397290985	3.124659964	0.003074613	0.999995084	-2.695838866
chr9	138295291	cg07962469		0.266554153	1.518776108	3.124540208	0.003075643	0.999995084	-2.695989827
chr7	36429182	cg09378441	ANLN	-0.473182507	-3.658021623	-3.124170936	0.003078823	0.999995084	-2.696455301
chr19	2236670	cg13333405	PLEKHJ1,SF3A2	-0.384017184	-4.751507759	-3.124120262	0.00307926	0.999995084	-2.696519175
chr6	76022219	cg07890797	FILIP1	0.302094562	3.161912952	3.12395049	0.003080723	0.999995084	-2.696733167
chr6	168479622	cg27078600	FRMD1	0.237114585	3.12954052	3.123752102	0.003082434	0.999995084	-2.696983219
chr6	165747029	cg24696967		0.300691054	2.55304495	3.123415189	0.003085341	0.999995084	-2.697407856
chr4	160266334	cg04696208	RAPGEF2	-0.423161714	2.615660615	-3.122341866	0.00309462	0.999995084	-2.698760502
chr15	62524808	cg07595355	RP11-1O10.1,RP11-299H22.3	0.281327446	2.493363331	3.122337447	0.003094659	0.999995084	-2.698766071
chr6	90001774	cg02593613		-0.231573309	2.921542423	-3.122156506	0.003096226	0.999995084	-2.698994078
chr1	90275859	cg24138386		0.277793441	2.873300957	3.122056218	0.003097094	0.999995084	-2.699120451
chr21	45961033	cg12307092	KRTAP10-1	-0.339847775	-0.632713033	-3.121966562	0.003097871	0.999995084	-2.699233424
chr13	90206652	cg16386961	LINC00353	-0.321764122	1.097911093	-3.121260332	0.003103997	0.999995084	-2.700123275
chr15	25276265	cg19188377	RP11-701H24.3,RP11-701H24.2,SNHG14	-0.47208925	1.448094092	-3.121222787	0.003104323	0.999995084	-2.70017058
chr7	141638600	cg13744920	CLEC5A,MGAM	0.266505255	2.045112973	3.120541049	0.003110248	0.999995084	-2.701029476
chr4	116458644	cg09063989		0.342414704	1.921905139	3.120405511	0.003111427	0.999995084	-2.701200225
chr11	6024831	cg07614090	OR56A4	0.312332536	1.66046136	3.120173201	0.003113449	0.999995084	-2.701492878
chr3	13738849	cg22276264	AC093611.1	-0.235815477	1.195155028	-3.119441843	0.003119823	0.999995084	-2.702414139
chr3	185000648	cg22464548	EHHADH,MAP3K13	0.382138154	-4.294946309	3.119395975	0.003120223	0.999995084	-2.702471915
chr17	78389242	cg15832852	ENDOV,CTD-2047H16.4	-0.388965996	-4.620934031	-3.118459135	0.003128407	0.999995084	-2.703651857
chr16	89650950	cg09369124	CPNE7	0.434496411	3.454829009	3.118048009	0.003132005	0.999995084	-2.704169614
chr6	72242070	cg14168524		0.29110582	2.712394108	3.117771799	0.003134424	0.999995084	-2.704517445
chr16	31724514	cg03003115	CTD-2358C21.4,ZNF720	-0.514887191	-4.078167729	-3.117604045	0.003135895	0.999995084	-2.70472869
chr12	121342197	cg08346140	SPPL3	-0.543091245	-4.874116577	-3.117581448	0.003136093	0.999995084	-2.704757145
chr8	18420028	cg02486796	PSD3	0.189790541	2.298249151	3.117509505	0.003136723	0.999995084	-2.704847739
chr3	9885801	cg08437167	RPUSD3	0.36352689	-3.487184643	3.117490274	0.003136892	0.999995084	-2.704871954
chr1	82315137	cg15637243	LPHN2	0.33599427	1.526825209	3.117196455	0.00313947	0.999995084	-2.705241929
chr22	43011011	cg01969837	RNU12,POLDIP3	0.348366124	-1.437738608	3.117027778	0.00314095	0.999995084	-2.705454318
chr17	31657944	cg07687739		0.259838253	1.29986874	3.116660082	0.00314418	0.999995084	-2.705917282
chr13	33077906	cg16956944	N4BP2L2	0.305995881	2.396796919	3.116332952	0.003147056	0.999995084	-2.706329149
chr5	133561976	cg23307708	PPP2CA,CDKL3,SKP1	-0.47647576	-1.806767611	-3.116247624	0.003147806	0.999995084	-2.706436577
chr14	101435802	cg25996157	SNORD114-13,AL132709.8	0.240470891	2.577572883	3.115823057	0.003151544	0.999995084	-2.706971082
chr5	5337186	cg03976252		0.242708643	1.363347911	3.115214067	0.003156911	0.999995084	-2.707737705
chr9	133927519	cg04714578	LAMC3	0.238334575	2.887097968	3.114945728	0.003159279	0.999995084	-2.708075479
chr6	4518960	cg10296382		-1.02994618	1.343308097	-3.114933531	0.003159387	0.999995084	-2.708090833
chr16	76608821	cg08253526		0.248565222	1.777272689	3.114903099	0.003159656	0.999995084	-2.708129138
chr1	247511400	cg06902607		-0.282359242	-1.126782793	-3.114408559	0.003164025	0.999995084	-2.708751606
chr15	90437891	cg21576154	AP3S2,C15orf38-AP3S2	0.406873273	-1.633705855	3.114392883	0.003164163	0.999995084	-2.708771335
chr10	134732891	cg06919865		-0.467041385	2.89344318	-3.114196789	0.003165897	0.999995084	-2.709018142
chr19	19975787	cg26672980	ZNF253	-0.4395627	1.677000886	-3.114064448	0.003167068	0.999995084	-2.709184704
chr15	80444736	cg19622358	FAH	-0.351424261	-3.967960291	-3.113836329	0.003169087	0.999995084	-2.709471801
chr7	1068125	cg20007465	AC073957.15,C7orf50	-0.448997364	-2.164074551	-3.113489388	0.00317216	0.999995084	-2.709908423
chr2	85108495	cg15986785	C2orf89	0.246119968	-4.231411816	3.113375706	0.003173167	0.999995084	-2.710051487
chr7	1304780	cg13642677		0.332946104	2.30282607	3.11325547	0.003174233	0.999995084	-2.710202794
chr8	135070347	cg01843127		-0.481304509	0.095980945	-3.113080274	0.003175787	0.999995084	-2.71042326
chr11	66611198	cg15902228	RCE1	-0.329815117	-3.72890886	-3.112876902	0.003177592	0.999995084	-2.710679175
chr2	238882113	cg10260200		-0.271326606	0.911370904	-3.112810284	0.003178183	0.999995084	-2.710763003
chr2	74274248	cg24487600	TET3	-0.270539881	1.538418408	-3.112780866	0.003178444	0.999995084	-2.71080002
chr12	12716336	cg09217180	DUSP16	0.376426375	2.678628693	3.112339868	0.003182362	0.999995084	-2.71135492
chr1	38349271	cg07858778	SNORA63,U6	-0.253122199	2.213255749	-3.112245246	0.003183203	0.999995084	-2.711473976
chr14	59682647	cg03114334	DAAM1	0.253325612	2.357161886	3.111949295	0.003185835	0.999995084	-2.711846338
chr12	86267133	cg17505112	NTS	-0.295723919	1.69244402	-3.111925745	0.003186045	0.999995084	-2.711875969
chr1	25844689	cg24910189		-0.285629061	3.207268101	-3.111336958	0.003191288	0.999995084	-2.712616723
chr13	110398188	cg12746120		0.310353947	2.50951852	3.111258388	0.003191988	0.999995084	-2.712715567
chr10	124907708	cg19909787	HMX2	-0.367502576	-3.874153857	-3.111253121	0.003192035	0.999995084	-2.712722194
chr11	133816022	cg22202264	IGSF9B	-0.419985473	1.713219442	-3.111223905	0.003192295	0.999995084	-2.712758948
chr15	53097777	cg01663018	RP11-209K10.2	0.516905116	-3.472269798	3.110936576	0.003194858	0.999995084	-2.713120407
chr14	64320049	cg01245129	SYNE2	0.369582898	-2.936688183	3.110627752	0.003197614	0.999995084	-2.713508889
chr7	73668900	cg24115067	RFC2	-0.359331833	-4.231199253	-3.110396152	0.003199682	0.999995084	-2.713800216
chr19	46283074	cg18449189	DMPK	0.358922802	-3.390554313	3.110373953	0.00319988	0.999995084	-2.71382814
chr6	40367039	cg02969458		0.258871453	2.593979385	3.110332314	0.003200253	0.999995084	-2.713880516
chr4	144480376	cg01682021	GUSBP5	-0.254958815	-4.213476871	-3.109657889	0.003206284	0.999995084	-2.714728801
chr3	47616147	cg26114804		-0.382736597	3.231297742	-3.10935667	0.003208981	0.999995084	-2.715107643
chr16	7481166	cg14795935	snoMe28S-Am2634,RBFOX1	0.283039684	2.460444233	3.10917313	0.003210626	0.999995084	-2.715338472
chr15	67008514	cg19684296		0.601186023	0.048663339	3.108901495	0.003213061	0.999995084	-2.715680083
chr3	137023689	cg11330431		-0.285225906	0.422099636	-3.108600838	0.003215759	0.999995084	-2.716058174
chr1	93718087	cg06100373	CCDC18	0.432334867	1.203695929	3.108478704	0.003216855	0.999995084	-2.716211758
chr17	80884963	cg19939880	TBCD	-0.253429557	3.03442128	-3.108127472	0.003220011	0.999995084	-2.716653421
chr19	45320727	cg17921863		0.299074393	2.65536939	3.107602805	0.003224729	0.999995084	-2.717313128
chr13	77430364	cg14559537		0.395866283	2.159435463	3.107543221	0.003225265	0.999995084	-2.717388045
chr2	161070749	cg07989293	ITGB6	-0.37675616	1.735318205	-3.107388889	0.003226655	0.999995084	-2.717582087
chr19	5065640	cg04406115		-0.295851911	3.125336611	-3.106900683	0.003231054	0.999995084	-2.718195881
chr22	36960499	cg13270055		-0.428343329	0.149667702	-3.106861501	0.003231407	0.999995084	-2.71824514
chr8	127629477	ch.8.2527088R	RP11-89K10.1	0.316413036	-4.227812137	3.106694548	0.003232913	0.999995084	-2.71845503
chr6	134398872	cg00815236		0.239200259	2.547433913	3.106579859	0.003233947	0.999995084	-2.718599211
chr4	7415825	cg16001815	SORCS2	0.218128107	2.379525347	3.10643313	0.003235272	0.999995084	-2.718783667
chr2	61935357	cg17203492		-0.283838056	1.172412662	-3.106077835	0.003238481	0.999995084	-2.719230299
chr14	96686415	cg10294240	BDKRB2,RP11-404P21.8	0.408225918	2.567876496	3.106041203	0.003238812	0.999995084	-2.719276346
chr15	68115877	cg18916403	SKOR1	-0.376048306	-4.728843641	-3.105673546	0.003242136	0.999995084	-2.719738491
chr16	57481753	cg05840118	COQ9,CIAPIN1	-0.233534735	-4.467360021	-3.10553123	0.003243423	0.999995084	-2.719917374
chr9	124410988	cg13833607	DAB2IP	-0.27558888	2.316778197	-3.10427284	0.003254829	0.999995084	-2.721498937
chr19	38211515	cg23868745	ZNF607	0.360525858	1.658719214	3.103980499	0.003257484	0.999995084	-2.721866311
chr3	172561984	cg19527215		0.351449886	2.853896337	3.103658195	0.003260413	0.999995084	-2.722271321
chr17	29691076	cg16856264	NF1	-0.248672949	3.13840937	-3.103191163	0.003264663	0.999995084	-2.722858161
chr9	36400607	cg03540450	RNF38	0.359550515	-3.980077887	3.102240168	0.003273332	0.999995084	-2.724052985
chr1	117665293	cg26704915	TRIM45	0.212037777	0.199776246	3.102016863	0.00327537	0.999995084	-2.724333519
chr5	7826900	cg07391392	ADCY2	-0.304401365	1.737418489	-3.101658881	0.003278641	0.999995084	-2.724783225
chr6	108582292	cg23981504	SNX3	0.368921755	-4.334897888	3.101601264	0.003279168	0.999995084	-2.724855603
chr3	5541784	cg21040513		0.456380059	2.084850476	3.101489848	0.003280187	0.999995084	-2.72499556
chr12	58224502	cg21149967	CTDSP2	0.274475745	2.792328345	3.101350412	0.003281462	0.999995084	-2.725170712
chr2	120197644	cg19706534	SCTR	0.255486532	1.530498549	3.100600825	0.003288326	0.999995084	-2.726112237
chr10	99078818	cg24352805	FRAT1	-0.290482991	-3.532190655	-3.1002217	0.003291803	0.999995084	-2.726588399
chr9	131535499	cg22068082	ZER1	0.25291732	3.046571012	3.099990555	0.003293925	0.999995084	-2.726878693
chr2	240461061	cg10798267		0.227563453	1.052539472	3.099665218	0.003296913	0.999995084	-2.727287263
chr10	64663777	cg00199355	EGR2	0.243488729	2.714781712	3.09928012	0.003300453	0.999995084	-2.727770858
chr7	150262075	cg17462978		-0.404381919	1.725710927	-3.099218194	0.003301023	0.999995084	-2.72784862
chr7	155242684	cg14978307	AC008060.8	0.429513073	-3.444354022	3.098977393	0.003303239	0.999995084	-2.728150993
chr2	9428037	cg11487379		0.283524509	2.088841889	3.098698356	0.003305809	0.999995084	-2.728501365
chr20	49275422	cg24128371	RP4-530I15.6,FAM65C	0.335587499	2.025570208	3.098614314	0.003306583	0.999995084	-2.728606889
chr16	29676003	cg02030929		0.297250834	-3.401288787	3.097879181	0.003313363	0.999995084	-2.729529872
chr1	154267459	cg03093391	U6	-0.736098479	3.140624374	-3.097789584	0.00331419	0.999995084	-2.729642358
chr15	44270022	cg02739893	FRMD5	0.379679357	1.39899122	3.097591179	0.003316023	0.999995084	-2.729891441
chr20	13226121	cg18950540	RP5-1077I2.3	0.386013713	1.807633309	3.09730401	0.003318677	0.999995084	-2.730251946
chr21	46001422	cg05069044	KRTAP10-5	-0.284631653	0.814011025	-3.097237669	0.003319291	0.999995084	-2.730335226
chr15	27111804	cg07749071	GABRA5	-0.321142089	-2.075618054	-3.097039091	0.003321127	0.999995084	-2.730584505
chr3	128764824	cg04467162		-0.58474129	-2.779978513	-3.096922385	0.003322207	0.999995084	-2.730731005
chr5	106954123	cg12193485	EFNA5	-0.393565872	2.423799381	-3.096455366	0.003326532	0.999995084	-2.731317222
chr20	26190328	cg04150495	MIR663A,RP3-410C9.1	0.556955738	-1.960089408	3.095942378	0.003331289	0.999995084	-2.731961094
chr10	113819165	cg16591000		0.248757448	-0.007458306	3.095789048	0.003332712	0.999995084	-2.732153534
chr7	112120799	cg09243037	C7orf53	-0.227951327	3.196329354	-3.095602757	0.003334442	0.999995084	-2.732387336
chr8	145653662	cg02226871	VPS28	-0.271371916	-4.866067481	-3.095491534	0.003335475	0.999995084	-2.732526923
chr20	55295527	cg16613978		0.259923223	3.073662717	3.095432357	0.003336025	0.999995084	-2.732601189
chr13	99159656	cg00246969	STK24	0.363327411	2.248467416	3.09535168	0.003336774	0.999995084	-2.732702437
chr14	102026722	cg03721993	DIO3OS,DIO3,MIR1247	-0.469889999	-4.156911998	-3.095048401	0.003339594	0.999995084	-2.733083035
chr5	5494990	cg13711457		0.485872976	-3.33463904	3.094467393	0.003345002	0.999995084	-2.733812118
chr17	59531104	cg23704195	TBX4	-0.257490622	-1.652257663	-3.093513275	0.003353901	0.999995084	-2.73500926
chr8	125780152	cg12154434		-0.35164799	3.054279337	-3.093205763	0.003356773	0.999995084	-2.735395061
chr6	150038700	cg24994350	LATS1	0.25632229	-3.503216588	3.092889311	0.003359732	0.999995084	-2.735792059
chr11	111749614	cg10307590	FDXACB1,C11orf1	-0.35477991	-2.848761719	-3.092737698	0.00336115	0.999995084	-2.735982255
chr13	36294611	cg02636162		0.218120142	1.208182552	3.092577698	0.003362648	0.999995084	-2.736182968
chr6	68763982	cg08977725	RP11-542F9.1	0.288077781	1.18983213	3.092533432	0.003363062	0.999995084	-2.736238496
chr16	89177807	cg06213564	ACSF3	0.28046811	2.942688766	3.092393808	0.00336437	0.999995084	-2.736413642
chr1	174947362	ch.1.173213985R	RABGAP1L	-0.341295901	-3.280676237	-3.09204366	0.003367651	0.999995084	-2.736852856
chr1	23670777	cg06449653	HNRNPR	-0.455928001	-4.174871587	-3.091632838	0.003371504	0.999995084	-2.737368147
chr20	62433369	cg20267897	ZBTB46	0.242679482	3.149196319	3.091475925	0.003372977	0.999995084	-2.737564954
chr2	241759279	cg14662379	KIF1A	0.203754229	-3.67875935	3.091469246	0.003373039	0.999995084	-2.737573331
chr9	99259315	cg00804210		0.379256927	2.67764759	3.091229428	0.003375291	0.999995084	-2.73787411
chr14	22573344	cg00775864	TRAV24	0.448338426	0.834391345	3.091104716	0.003376463	0.999995084	-2.738030519
chr16	6069399	cg01610605	RBFOX1,RP11-420N3.2	0.19541058	-3.561696731	3.091069854	0.003376791	0.999995084	-2.738074241
chr4	83906001	cg00980751	LIN54	-0.438037098	1.819483451	-3.091029274	0.003377172	0.999995084	-2.738125134
chr22	18256852	cg15763497	BID	-0.319838986	-3.669967552	-3.090205627	0.003384922	0.999995084	-2.739158035
chr1	154973945	cg09791324	ZBTB7B	0.361634742	-2.642725775	3.090099168	0.003385925	0.999995084	-2.739291529
chr10	82265445	cg16178415	TSPAN14	-0.267003659	-2.997219867	-3.089768527	0.003389042	0.999995084	-2.739706128
chr2	161272700	cg08448262	RBMS1	0.348294502	2.671129884	3.089740387	0.003389307	0.999995084	-2.739741412
chr17	65505	cg13768055	RPH3AL	1.157758463	0.572403935	3.089530059	0.003391291	0.999995084	-2.740005136
chr4	25235280	cg09290748	PI4K2B	0.236235947	-3.569197918	3.089105388	0.003395301	0.999995084	-2.74053759
chr11	58937679	cg00425017	DTX4	0.380363597	2.41076769	3.088697207	0.003399159	0.999995084	-2.741049336
chr11	125034435	cg05063138	RP11-687M24.5,PKNOX2	-0.348779497	-3.714978836	-3.088525066	0.003400787	0.999995084	-2.741265144
chr3	48885326	cg09410434	PRKAR2A-AS1,PRKAR2A	-0.418763733	-4.786018244	-3.088064548	0.003405146	0.999995084	-2.741842452
chr4	39619646	cg11726527	C4orf34	0.321284391	2.417563529	3.088030032	0.003405473	0.999995084	-2.741885719
chr13	79181338	cg15126179	POU4F1-AS1	-0.516548181	-2.720281318	-3.087504784	0.003410452	0.999995084	-2.742544118
chr10	114925706	cg24861253	TCF7L2	-0.490270955	3.522457676	-3.086703297	0.003418063	0.999995084	-2.74354868
chr5	67285451	cg15166515		0.291725763	2.469663504	3.086500404	0.003419993	0.999995084	-2.743802962
chr7	131012552	cg00924357	AC018642.1,MKLN1	-0.414692628	-4.708034004	-3.086164761	0.003423186	0.999995084	-2.744223597
chr16	3156779	cg02496111	RP11-473M20.11	-0.420514829	-4.627028337	-3.086034806	0.003424424	0.999995084	-2.744386453
chr17	9228218	cg03042339	STX8	0.283244711	2.685693579	3.085404461	0.003430431	0.999995084	-2.745176341
chr20	24973613	cg08754618	C20orf3	-0.248641585	-3.726259362	-3.085388998	0.003430579	0.999995084	-2.745195717
chr5	570685	cg08273063		0.28190743	2.490410877	3.085016023	0.003434138	0.999995084	-2.745663056
chr10	135187482	cg09915092	ECHS1	0.449228021	-2.743430416	3.084883444	0.003435404	0.999995084	-2.745829171
chr12	132869452	cg16640517	GALNT9	0.264988632	3.090109558	3.084084717	0.003443041	0.999995084	-2.746829866
chr11	101990755	cg15999356		-0.2906014	0.627350574	-3.08369721	0.003446752	0.999995084	-2.747315315
chr7	101006308	cg13267931	EMID2	-0.318689928	-3.257785954	-3.083525224	0.0034484	0.999995084	-2.74753076
chr7	100450236	cg13662969	RP11-126L15.4,SLC12A9	-0.275259046	-4.171922188	-3.082645067	0.003456846	0.999995084	-2.748633236
chr20	32723878	cg24659812		0.271976363	0.534446443	3.082526725	0.003457983	0.999995084	-2.748781458
chr19	5933750	cg03533762		-0.228999204	2.388555031	-3.082506453	0.003458178	0.999995084	-2.748806849
chr1	36788627	cg14128890	SH3D21,AL591845.1,FAM176B	0.327173947	-3.549881853	3.082040306	0.003462661	0.999995084	-2.749390665
chr10	65344030	cg11937768		0.486901203	2.751308978	3.081958167	0.003463452	0.999995084	-2.749493535
chr8	142274293	cg09026527	SLC45A4	0.28960331	2.542012381	3.081950693	0.003463523	0.999995084	-2.749502895
chr13	85184141	cg03402259		0.363332251	2.648024567	3.081658828	0.003466334	0.999995084	-2.749868409
chr22	30901249	cg13007784	SEC14L4,MTMR3	0.236510042	-0.23763704	3.081320763	0.003469591	0.999995084	-2.750291761
chr5	150408384	cg04201367	GPX3	-0.265297749	2.28994899	-3.081259993	0.003470177	0.999995084	-2.750367858
chr3	176769657	cg20230856	TBL1XR1	-0.41213351	2.063478586	-3.081062372	0.003472083	0.999995084	-2.750615322
chr2	29338113	cg23428985	CLIP4	-0.631214649	-4.982445828	-3.080807789	0.00347454	0.999995084	-2.750934104
chr11	86628093	cg02221114	RP11-736K20.5,PRSS23	-0.429774536	1.772713792	-3.080740698	0.003475188	0.999995084	-2.751018111
chr17	28575074	cg04557871	SNORD63	-0.273795045	2.743351242	-3.079342073	0.003488717	0.999995084	-2.752769182
chr4	80762776	cg04936872	SNORA75,RP11-610O8.1	0.462300433	1.673790085	3.07917696	0.003490317	0.999995084	-2.752975877
chr7	40683602	cg20993270		0.298754599	2.174771689	3.079038676	0.003491658	0.999995084	-2.753148982
chr1	112427860	cg10777220		0.310483602	2.532041087	3.07891257	0.003492881	0.999995084	-2.75330684
chr1	211055866	cg15590224		0.305428189	1.226470792	3.0789026	0.003492978	0.999995084	-2.753319321
chr19	11136106	cg09039252	SMARCA4	0.348503987	3.094341672	3.078684607	0.003495093	0.999995084	-2.753592194
chr11	94227006	cg08831996	MRE11A,ANKRD49	-0.461781962	-3.605689841	-3.077720092	0.003504468	0.999995084	-2.754799414
chr1	38260988	cg02851558	MANEAL	0.209000685	-0.853199503	3.077507197	0.00350654	0.999995084	-2.755065855
chr7	123389157	cg08177063	WASL	-0.335917801	-3.229803692	-3.077490403	0.003506704	0.999995084	-2.755086873
chr16	19268548	cg08206092		-0.404756396	1.427420104	-3.0773949	0.003507634	0.999995084	-2.755206394
chr10	116693715	cg14600452		0.327927151	2.160443294	3.077330614	0.00350826	0.999995084	-2.755286846
chr4	48111500	cg09998787	U6,TXK	-0.496140078	1.636878034	-3.077219428	0.003509343	0.999995084	-2.75542599
chr1	20740037	cg22946767	RP4-749H3.2,RP4-749H3.1	0.274838688	3.039017318	3.077026875	0.00351122	0.999995084	-2.755666956
chr8	115631442	cg26388194		0.218181463	1.275687754	3.076906283	0.003512396	0.999995084	-2.755817863
chr1	173642785	cg03513606		0.459542932	2.240737479	3.076851013	0.003512935	0.999995084	-2.755887026
chr2	102362051	cg22415359		-0.366252606	2.799724689	-3.076794852	0.003513483	0.999995084	-2.755957305
chr11	31813812	cg00700676	PAX6	0.288732113	2.070745665	3.07658122	0.003515567	0.999995084	-2.75622463
chr14	74058401	cg21233517	ACOT4	0.539052405	-1.160482162	3.076229264	0.003519004	0.999995084	-2.756665027
chr15	31249261	cg24290725	U6,MTMR10	-0.336131041	2.839776077	-3.075847443	0.003522736	0.999995084	-2.757142765
chr8	496527	cg00066748	C8orf42	-0.522869941	2.904290102	-3.075409523	0.003527021	0.999995084	-2.75769066
chr19	2331491	cg03540793		-0.302161875	2.184701219	-3.074957316	0.003531451	0.999995084	-2.758256389
chr6	37618514	cg11001108	MDGA1	0.226543896	1.682144013	3.074825636	0.003532742	0.999995084	-2.758421119
chr6	116818106	cg13533456	RP11-259P20.1,BET3L	0.487606894	2.237909917	3.074820519	0.003532792	0.999995084	-2.75842752
chr4	187648358	cg08317058	FAT1	-0.34516966	-4.385991386	-3.074704521	0.00353393	0.999995084	-2.758572629
chr8	49533357	cg19913626	RP11-770E5.3,RP11-567J20.1,RP11-770E5.1,AC026904.1	0.268210565	2.288336454	3.07468483	0.003534123	0.999995084	-2.758597261
chr2	241585888	cg07263979		-0.277742221	1.466499229	-3.073530207	0.003545466	0.999995084	-2.760041499
chr8	143763340	cg25875163	JRK,PSCA	-0.263519953	2.061648962	-3.073408597	0.003546663	0.999995084	-2.760193598
chr18	10145704	cg19234708		0.199367508	1.986471487	3.073255215	0.003548172	0.999995084	-2.760385428
chr3	120277758	cg20889458		-0.289574296	-4.404575441	-3.073210114	0.003548616	0.999995084	-2.760441835
chr22	19878124	cg07793095	TXNRD2	-0.329033585	2.946765366	-3.073111207	0.003549591	0.999995084	-2.760565533
chr12	12509930	cg24724661	LOH12CR1,AC007621.1	0.366323463	-3.219632843	3.072913499	0.003551538	0.999995084	-2.760812788
chr14	23825585	cg11093767	RP11-124D2.3	-0.319272747	2.193395609	-3.072803717	0.00355262	0.999995084	-2.760950081
chr6	35889177	cg13866752	SRPK1	0.295021233	-3.125881494	3.072492812	0.003555686	0.999995084	-2.761338881
chr17	27717337	cg08491221	TAOK1	0.40909658	-2.988470378	3.072171285	0.003558859	0.999995084	-2.761740945
chr5	77146796	cg25438517	TBCA	0.983492523	1.087698266	3.071865452	0.00356188	0.999995084	-2.762123363
chr17	18210638	cg03540694	TOP3A	-0.44607156	2.895282868	-3.071838454	0.003562147	0.999995084	-2.762157122
chr11	134094504	cg07669555	VPS26B,NCAPD3	-0.349638838	-3.87063001	-3.07150997	0.003565395	0.999995084	-2.762567842
chr16	78521266	cg07161024	WWOX	-0.298013451	2.102194946	-3.071486795	0.003565624	0.999995084	-2.762596819
chr4	113508961	cg24987754	C4orf21	0.375723227	2.462670374	3.071432856	0.003566157	0.999995084	-2.762664259
chr9	35072920	cg15418155	VCP	0.359298863	-3.433588806	3.071303231	0.00356744	0.999995084	-2.762826328
chr6	21679975	cg20667143		-0.358925182	2.419116315	-3.071100409	0.003569448	0.999995084	-2.763079908
chr22	33699348	cg21840230		-0.280782674	-4.018469472	-3.071017045	0.003570273	0.999995084	-2.763184132
chr17	31317536	cg26829529	SPACA3	0.206340201	1.068362993	3.07086806	0.003571749	0.999995084	-2.763370394
chr6	28891289	cg09805314	TRIM27	-0.339032868	-4.587260943	-3.070653408	0.003573876	0.999995084	-2.763638746
chr2	179278530	cg20885078	AC009948.5	-0.192675532	-4.191633048	-3.070417921	0.003576211	0.999995084	-2.763933134
chr19	33211891	cg03168501		-0.288456307	3.371338373	-3.069933112	0.003581023	0.999995084	-2.764539174
chr5	118406562	cg12032116	snoU13,DMXL1,CTB-161M19.4	-0.189696015	-4.270660716	-3.06983971	0.00358195	0.999995084	-2.764655927
chr7	23719682	cg04215179	C7orf46	-0.221429373	-0.560694866	-3.069700662	0.003583332	0.999995084	-2.764829732
chr19	18337358	cg19697537	PDE4C	-0.360670145	-3.646496195	-3.069699278	0.003583346	0.999995084	-2.764831463
chr1	6557170	cg02661172	PLEKHG5	-0.392424837	-2.550424714	-3.06940862	0.003586235	0.999995084	-2.765194765
chr2	238611219	cg04528312	LRRFIP1	-0.280180381	-3.615689182	-3.06926566	0.003587657	0.999995084	-2.76537345
chr3	62951532	cg24253583	RP11-129K20.2	0.214078357	2.449869897	3.06924378	0.003587875	0.999995084	-2.765400798
chr7	25134687	cg14089650		-0.271725362	0.166720292	-3.067984582	0.003600423	0.999995084	-2.766974478
chr3	172030054	cg14392253	FNDC3B	-0.270497772	2.142093813	-3.067964123	0.003600627	0.999995084	-2.767000044
chr10	11389556	cg06217784		-0.354010095	2.838207083	-3.067623488	0.003604029	0.999995084	-2.767425696
chr3	197183416	cg26048523	AC128709.4,AC128709.3	-0.225655017	-4.31992677	-3.067552375	0.00360474	0.999995084	-2.767514556
chr8	133124593	cg10876097	HHLA1	-0.352799106	1.420365244	-3.067342832	0.003606834	0.999995084	-2.767776383
chr2	31559579	cg14654795		0.253185936	2.828462659	3.067009143	0.003610172	0.999995084	-2.768193315
chr2	128284093	cg18530950	IWS1	-0.442859368	-4.96394656	-3.066578957	0.003614479	0.999995084	-2.768730786
chr1	115213248	cg11395799	DENND2C	0.261654324	-2.384592051	3.065688651	0.003623409	0.999995084	-2.769843007
chr16	1209618	cg10719228	RP11-616M22.2	0.250515034	-1.485176624	3.065647262	0.003623825	0.999995084	-2.769894709
chr20	22406361	cg19528764		-0.2015442	2.867298691	-3.065440021	0.003625906	0.999995084	-2.770153583
chr19	48310533	cg26802755		-0.176806729	1.841569259	-3.065093206	0.003629393	0.999995084	-2.770586784
chr14	36291115	cg06037661	RP11-317N8.5	-0.293231832	-2.385772692	-3.064174844	0.00363864	0.999995084	-2.771733782
chr15	27015314	cg03735576	GABRB3	-0.332547842	1.809981666	-3.064103151	0.003639363	0.999995084	-2.771823318
chr2	212225163	cg12678421		0.290585486	1.970263312	3.063808587	0.003642334	0.999995084	-2.772191177
chr13	113434887	cg12221642	ATP11A	-0.293662971	2.675699117	-3.063658125	0.003643853	0.999995084	-2.772379071
chr2	9254070	cg25792397	RP11-734K21.3	0.705994891	-0.581999331	3.06304131	0.003650084	0.999995084	-2.773149292
chr8	103903425	cg13142335	KB-1507C5.3,AZIN1,KB-1507C5.2	-0.441428247	2.071605527	-3.062883205	0.003651683	0.999995084	-2.773346706
chr3	151056269	cg11485946	P2RY12,MED12L	-0.228151025	2.341111685	-3.062819516	0.003652327	0.999995084	-2.773426229
chr8	74887999	cg17586533	TMEM70	-0.591142701	-0.408003961	-3.062227916	0.003658317	0.999995084	-2.774164867
chr2	27651391	cg13128139	NRBP1	-0.383285874	-3.229012891	-3.062087499	0.00365974	0.999995084	-2.774340174
chr17	33048661	cg10563387		0.212710665	0.763376303	3.061968382	0.003660948	0.999995084	-2.774488885
chr20	58204627	cg17514637	RP4-719C8.1,PHACTR3	0.206775524	1.594716048	3.061938926	0.003661246	0.999995084	-2.774525659
chr3	58856228	cg18015428	C3orf67,RP11-147N17.1	-0.291443111	3.116177365	-3.06193312	0.003661305	0.999995084	-2.774532907
chr5	157170584	cg19301200	LSM11	-0.465461186	-4.965018965	-3.061868555	0.00366196	0.999995084	-2.774613512
chr1	244893918	cg08708599		-0.463148986	-4.662022907	-3.061532844	0.003665366	0.999995084	-2.775032606
chr2	61086126	cg05571441	AC010733.4	0.288724637	3.086338269	3.061510033	0.003665598	0.999995084	-2.775061083
chr19	12203315	cg01172903	AC022415.1	-0.2865503	-4.511198049	-3.061391112	0.003666805	0.999995084	-2.775209534
chr2	138839062	cg25478274		0.366347636	3.429276067	3.060844599	0.003672359	0.999995084	-2.775891727
chr5	1495043	cg05661533	LPCAT1	-0.381855169	-1.786093021	-3.060787496	0.003672939	0.999995084	-2.775963004
chr2	119977130	cg00945470		-0.288253625	1.949721078	-3.060125657	0.003679676	0.999995084	-2.776789066
chr20	44034880	cg01373262	TP53TG5,DBNDD2,SYS1-DBNDD2	0.433269309	-2.793442235	3.060098138	0.003679957	0.999995084	-2.776823411
chr19	7433708	cg14027630		-0.332894096	1.619691069	-3.059433485	0.003686734	0.999995084	-2.777652896
chr7	73497778	cg05592398	LIMK1	-0.217528909	-3.996297996	-3.059287986	0.00368822	0.999995084	-2.777834466
chr1	112282273	cg27300465	RP4-773A18.4,FAM212B	-0.279883335	-4.43029255	-3.059114377	0.003689993	0.999995084	-2.778051109
chr3	183873645	cg01686767	DVL3	0.376240122	-3.6009242	3.059052302	0.003690627	0.999995084	-2.77812857
chr4	114304349	cg07328688	ANK2	-0.348670242	1.455801672	-3.05866541	0.003694581	0.999995084	-2.77861134
chr6	85481532	cg25560696		0.287102846	-3.816479566	3.057834807	0.003703085	0.999995084	-2.779647678
chr3	182817389	cg00890010	MCCC1	0.362302664	-3.209632079	3.057548705	0.003706018	0.999995084	-2.780004614
chr6	168857165	cg20045841		-0.268237488	2.090449424	-3.057518869	0.003706324	0.999995084	-2.780041836
chr11	111600700	cg04547087	SIK2,PPP2R1B	-0.303998123	3.107593242	-3.05701489	0.003711497	0.999995084	-2.780670549
chr8	144000015	cg10500909	CYP11B2	-0.268155203	1.418530107	-3.056817794	0.003713522	0.999995084	-2.780916412
chr13	98227484	cg24278283		0.239685384	1.057328608	3.056805684	0.003713646	0.999995084	-2.780931519
chr11	43333327	cg07613278	API5	-0.400004676	-2.835578675	-3.056551625	0.003716258	0.999995084	-2.781248426
chr10	105128183	cg00245789	TAF5	-0.387688385	-4.073683316	-3.056521047	0.003716572	0.999995084	-2.781286568
chr17	44195907	cg26250449	KANSL1	-0.315797919	0.397233696	-3.05619589	0.003719917	0.999995084	-2.781692142
chr11	85778585	cg24528604	PICALM	0.543167004	-3.031433365	3.056146682	0.003720424	0.999995084	-2.781753518
chr7	128353948	cg13048334	FAM71F1	-0.472608002	2.225276105	-3.055435894	0.003727747	0.999995084	-2.782640016
chr7	158827271	cg16947270	VIPR2	0.252511851	2.992689067	3.054838881	0.003733909	0.999995084	-2.783384535
chr9	100263226	cg25452096	TMOD1	-0.454571876	-2.506635262	-3.054618899	0.003736182	0.999995084	-2.783658851
chr6	53409998	cg20742318	GCLC	-0.470590347	-4.27798634	-3.054402575	0.003738418	0.999995084	-2.783928596
chr3	12847651	cg19716893	CAND2	0.208345452	2.844774367	3.054268575	0.003739804	0.999995084	-2.784095682
chr1	162333354	cg09584785	NOS1AP	0.283656019	2.942694163	3.052995032	0.003752999	0.999995084	-2.785683501
chr2	217405468	cg20190133		0.239292649	2.316979827	3.052652648	0.003756554	0.999995084	-2.786110321
chr14	64809251	cg16408843		-0.248598474	2.683161086	-3.052410083	0.003759075	0.999995084	-2.786412692
chr17	79171130	cg10284065	RP11-455O6.2,AZI1	-0.489203521	-0.667659298	-3.05172867	0.003766164	0.999995084	-2.787262047
chr6	168188078	cg21435449	C6orf123	0.257938108	2.66930427	3.051700535	0.003766457	0.999995084	-2.787297114
chr4	4696317	cg10874977		0.271399342	2.11463048	3.051114444	0.003772564	0.999995084	-2.788027575
chr14	77769687	cg21862081	POMT2	0.284867711	2.320220379	3.050923466	0.003774557	0.999995084	-2.788265581
chr7	3308008	cg20304716	AC073316.1	0.297435419	-0.876165385	3.050236551	0.00378173	0.999995084	-2.789121589
chr2	237150840	cg12948240	ASB18	-0.254699475	2.623161259	-3.049709436	0.003787244	0.999995084	-2.789778397
chr2	175479154	cg11477068	WIPF1,AC018890.6	-0.28815827	1.610684277	-3.049684116	0.003787509	0.999995084	-2.789809945
chr17	65955867	cg02530753	BPTF	-0.360463707	2.685398508	-3.049650107	0.003787865	0.999995084	-2.78985232
chr6	125420923	cg09386619		-0.400767209	-3.13689974	-3.049496627	0.003789472	0.999995084	-2.790043549
chr1	160895642	cg11452736		0.278388558	2.198910886	3.04909231	0.003793709	0.999995084	-2.790547291
chr14	23250215	cg12913832	SLC7A7	0.246813164	2.591587887	3.04905518	0.003794098	0.999995084	-2.79059355
chr3	153838134	cg26700419	ARHGEF26,ARHGEF26-AS1	-0.228744443	1.983572796	-3.048669144	0.003798148	0.999995084	-2.791074481
chr5	55230664	cg08606466	CTD-2031P19.5	0.311958129	2.617297909	3.048484115	0.00380009	0.999995084	-2.791304983
chr3	11343181	cg09901379	ATG7	-0.284735576	2.796481913	-3.047903638	0.00380619	0.999995084	-2.792028074
chr2	45155703	cg06497668	RP11-89K21.1	0.276669197	-3.539590564	3.047823877	0.003807029	0.999995084	-2.792127426
chr5	149380886	cg06941430	HMGXB3,TIGD6	-0.222447751	-4.102665447	-3.047699041	0.003808342	0.999995084	-2.792282921
chr3	133525182	cg01672886	SRPRB	0.29597551	-4.442812571	3.047383171	0.003811667	0.999995084	-2.792676355
chr12	1352926	cg10968396	ERC1	-0.494892547	2.207809852	-3.046762543	0.003818208	0.999995084	-2.793449321
chr17	72060968	cg15912326		0.204131588	2.786521311	3.046631134	0.003819594	0.999995084	-2.793612977
chr12	94678234	cg09731017		0.370559151	2.649877784	3.046556448	0.003820382	0.999995084	-2.793705987
chr9	89563525	cg07302643	GAS1,RP11-276H19.1	-0.436781392	-3.303338105	-3.046251793	0.003823598	0.999995084	-2.794085383
chr15	59408904	cg22524462	CCNB2	0.329034944	2.716676844	3.04622438	0.003823888	0.999995084	-2.794119519
chr12	9150304	cg21023071	RP11-259O18.4,KLRG1	0.316984613	2.452446303	3.046127955	0.003824907	0.999995084	-2.794239596
chr11	118084192	cg12789173	AMICA1	-0.348642473	-1.223844651	-3.046069048	0.003825529	0.999995084	-2.79431295
chr10	93669171	cg14526525	FGFBP3	-0.270769961	-4.347035879	-3.045975575	0.003826517	0.999995084	-2.794429348
chr15	86338692	cg15529542	KLHL25	0.239980261	1.266135777	3.045597156	0.003830518	0.999995084	-2.794900555
chr3	186524306	cg27099625	RFC4,RP11-573D15.3	0.298953354	-3.807149667	3.045271879	0.003833961	0.999995084	-2.795305569
chr20	3896885	cg24825299	PANK2,MIR103A2	-0.199797515	2.042118758	-3.045227293	0.003834433	0.999995084	-2.795361083
chr13	27847696	cg10617494	RASL11A	-0.318328697	2.394326091	-3.044975186	0.003837103	0.999995084	-2.795674972
chr13	31061080	cg02733081	HMGB1	-0.223704974	2.870604227	-3.04481233	0.00383883	0.999995084	-2.795877731
chr4	135123607	cg02981348	PABPC4L	0.33217514	1.916141909	3.044609812	0.003840977	0.999995084	-2.796129863
chr7	102071538	cg14254374	RP11-514P8.2	-0.3360173	-2.880249048	-3.04438684	0.003843343	0.999995084	-2.79640745
chr4	42646654	cg17280671		-0.32730494	2.985829864	-3.044365284	0.003843571	0.999995084	-2.796434285
chr2	210636533	cg09438147	UNC80	0.297732929	-3.69351663	3.044119426	0.003846181	0.999995084	-2.796740352
chr14	51721199	cg06339463	TMX1,Y_RNA	-0.510104771	0.891950862	-3.044095265	0.003846438	0.999995084	-2.796770429
chr8	67578921	cg08415738	VCPIP1,SGK3,C8orf44	-0.322696566	-3.694797864	-3.042486264	0.003863562	0.999995084	-2.798773153
chr4	113442709	cg00231728	RP11-402J6.1	0.315531555	-3.613211568	3.04234215	0.003865099	0.999995084	-2.798952506
chr5	77149950	cg17005223	TBCA	0.501477013	1.660249921	3.04218747	0.00386675	0.999995084	-2.799145005
chr3	21371992	cg19896563		0.417241796	-1.859403259	3.041756994	0.003871347	0.999995084	-2.799680704
chr7	108211071	cg11997570	THAP5,DNAJB9,PNPLA8	-0.251349164	-4.584547417	-3.041391194	0.003875258	0.999995084	-2.800135889
chr7	2855625	cg05308829	GNA12	-0.291763166	2.653287386	-3.041378663	0.003875392	0.999995084	-2.800151481
chr8	10513693	cg05856974	RP1L1	0.221588369	3.162570864	3.041266413	0.003876592	0.999995084	-2.800291154
chr17	41624072	cg22292478	ETV4	-0.381117931	-3.841735069	-3.040984603	0.003879608	0.999995084	-2.8006418
chr1	15850456	cg02612026	CASP9	-0.229469476	-4.450851169	-3.040752076	0.003882099	0.999995084	-2.800931113
chr16	71496983	cg13264964	ZNF23,RP11-510M2.2,AC010547.9	0.293671307	0.653909876	3.040749553	0.003882126	0.999995084	-2.800934251
chr2	43311045	cg08841799		-0.251128259	2.366507158	-3.040542377	0.003884346	0.999995084	-2.801192013
chr4	1223170	cg06166341	CTBP1	-0.351892683	1.956156079	-3.040438152	0.003885463	0.999995084	-2.801321683
chr3	129125656	cg25814795	C3orf25	-0.449359187	1.216077778	-3.03969644	0.003893423	0.999995084	-2.802244411
chr7	71877978	cg27294438	CALN1	0.222104552	2.347215166	3.039515863	0.003895363	0.999995084	-2.80246904
chr7	129078593	cg09339017		0.207819841	2.739413734	3.039428406	0.003896303	0.999995084	-2.802577831
chr3	46853850	cg00292001	PRSS44,PRSS45,PRSS50	0.23176997	-1.957514553	3.039214776	0.0038986	0.999995084	-2.802843565
chr17	3749479	cg10380345	C17orf85	0.317532321	-3.740828424	3.038971555	0.003901217	0.999995084	-2.803146097
chr14	77224704	cg23584554	RP11-99E15.2	-0.31869646	2.667500322	-3.03870725	0.003904063	0.999995084	-2.80347484
chr8	125680890	cg06332421	MTSS1	0.326985617	2.649590286	3.038678158	0.003904376	0.999995084	-2.803511023
chr2	3206546	cg08873152	TSSC1	-0.294806004	3.183135388	-3.038524394	0.003906033	0.999995084	-2.803702268
chr1	225961744	cg16385298		-0.332219455	2.817965797	-3.038495121	0.003906348	0.999995084	-2.803738676
chr2	162096490	cg22898145	AC009299.2	0.282888538	2.805137078	3.038196154	0.003909571	0.999995084	-2.804110503
chr12	1315050	cg13713452	ERC1	0.332347172	0.873379202	3.037882056	0.003912959	0.999995084	-2.804501127
chr20	61283288	cg20174472	SLCO4A1	-0.407880171	-3.420615314	-3.037844873	0.003913361	0.999995084	-2.804547368
chr7	143084896	cg26299841	ZYX	-0.331480545	2.580683625	-3.037780998	0.00391405	0.999995084	-2.804626803
chr19	48655909	cg16520768		-0.291531995	-4.139559863	-3.0376194	0.003915795	0.999995084	-2.804827762
chr3	111697794	cg13422008	ABHD10	-0.32949091	-3.278891216	-3.037021015	0.003922263	0.999995084	-2.805571851
chr19	40696613	cg00348763	MAP3K10	0.394882475	-2.262843218	3.036993724	0.003922558	0.999995084	-2.805605786
chr16	3115053	cg01594685	IL32	0.247430086	1.815264453	3.036962599	0.003922895	0.999995084	-2.805644488
chr6	29414910	cg13501616	OR11A1,OR12D3	-0.33227487	1.796704074	-3.036855825	0.00392405	0.999995084	-2.805777251
chr10	94032588	cg05853394	Y_RNA,CPEB3	0.255144691	2.388960311	3.036782162	0.003924847	0.999995084	-2.805868844
chr22	39514421	cg16276845		0.273181134	2.972919263	3.036722784	0.00392549	0.999995084	-2.805942673
chr4	108655678	cg08630040		0.289731351	2.975703579	3.036569135	0.003927153	0.999995084	-2.806133714
chr14	89029301	cg09355814	ZC3H14	-0.384808332	-4.06615028	-3.036095882	0.003932282	0.999995084	-2.806722108
chr19	40926824	cg22023011		0.257175069	-4.124352855	3.036048677	0.003932793	0.999995084	-2.806780794
chr5	148224214	cg16748661		0.315175081	2.832662162	3.035661843	0.00393699	0.999995084	-2.807261706
chr2	12111086	ch.2.346154R	AC096559.1	-0.418260706	-3.511768674	-3.035661516	0.003936994	0.999995084	-2.807262113
chr5	72715996	cg23713079		-0.232453176	-4.029948021	-3.035620825	0.003937436	0.999995084	-2.807312699
chr1	156024479	cg07588109	LAMTOR2,UBQLN4	0.377081868	-4.322061233	3.035580965	0.003937868	0.999995084	-2.807362251
chr17	80043505	cg09819958		-0.212274167	2.146395439	-3.035572657	0.003937959	0.999995084	-2.807372579
chr16	23719384	cg00292862	ERN2	0.182921359	-0.35195239	3.035457864	0.003939205	0.999995084	-2.807515281
chr7	100743732	cg20826151		0.383281714	-2.062963095	3.034975775	0.003944444	0.999995084	-2.808114551
chr19	51574773	cg24042528		-0.294434068	1.811903189	-3.034817661	0.003946164	0.999995084	-2.808311088
chr22	22896994	cg19563426	PRAME	-0.285462054	2.390302739	-3.034681204	0.003947649	0.999995084	-2.808480701
chr7	4118825	cg23320454	SDK1	-0.310694853	2.661990831	-3.034649146	0.003947998	0.999995084	-2.808520547
chr5	138783342	cg03942839	RNU5B-4P	0.377751988	2.575171745	3.034590216	0.003948639	0.999995084	-2.808593795
chr7	7634962	cg00418171	MIOS	0.351689814	1.335255873	3.034574076	0.003948815	0.999995084	-2.808613855
chr18	77336130	cg06167221		0.395749212	3.702858504	3.034480319	0.003949835	0.999995084	-2.808730388
chr1	207015287	cg17463943		0.252294458	2.821419583	3.034317476	0.003951609	0.999995084	-2.808932787
chr6	16760739	cg23017850	ATXN1,RP1-151F17.1	-0.401628307	-3.66139162	-3.033421424	0.00396138	0.999995084	-2.810046397
chr2	205338839	cg09737032	AC016903.2,AC016903.1	0.301160448	1.662440525	3.033194361	0.00396386	0.999995084	-2.810328565
chr17	7137857	cg13248847	DVL2	0.41879524	-4.202978827	3.03302396	0.003965722	0.999995084	-2.810540312
chr5	72210031	cg05094486	TNPO1	-0.305080309	2.785494222	-3.032972311	0.003966287	0.999995084	-2.810604492
chr17	48045906	cg20721542	DLX4	0.142738624	-3.709587602	3.032897721	0.003967102	0.999995084	-2.810697179
chr5	132177900	cg25549962	RNU7-15P	0.458618422	3.174574912	3.032807287	0.003968091	0.999995084	-2.810809552
chr15	51619477	cg27467060	CYP19A1	0.367051151	3.131763917	3.032800158	0.003968169	0.999995084	-2.810818409
chr10	120921239	cg25713214	SFXN4	0.265543265	2.597942036	3.032734182	0.00396889	0.999995084	-2.81090039
chr1	46632581	cg14796305		-0.32582619	-3.987336746	-3.032180177	0.003974954	0.999995084	-2.811588747
chr20	36621383	cg04022401		0.240492552	0.65051538	3.031763373	0.003979522	0.999995084	-2.812106589
chr22	33297618	cg15552637		0.262037047	2.360901242	3.031511005	0.00398229	0.999995084	-2.812420118
chr14	51742488	cg19497735		0.33044724	2.372082516	3.031384888	0.003983674	0.999995084	-2.812576793
chr1	95492794	cg13901960	RP4-639F20.3	0.30808786	2.840320932	3.03133358	0.003984237	0.999995084	-2.812640533
chr12	56510370	cg27185992	RPL41	0.449702746	-4.573225824	3.030783095	0.003990284	0.999995084	-2.81332436
chr17	72667208	cg23832237	RAB37	-0.400305235	-0.312109045	-3.030713338	0.003991051	0.999995084	-2.813411009
chr5	162433432	cg27452517		0.237634517	1.425841904	3.030303159	0.003995563	0.999995084	-2.813920499
chr16	20817961	cg26035601	ERI2,AC004381.6	0.299551966	-3.609365202	3.030214197	0.003996542	0.999995084	-2.814030996
chr8	82106455	cg19024021		0.333770451	2.787345822	3.029919599	0.003999786	0.999995084	-2.814396893
chr14	36991034	cg20933109	NKX2-1-AS1,NKX2-1	-0.234074777	-3.536849257	-3.029859387	0.00400045	0.999995084	-2.814471676
chr5	134367090	cg02100373	PITX1	0.226149628	-3.842944435	3.029774328	0.004001387	0.999995084	-2.814577317
chr13	40225238	cg22700027	AL512505.1	-0.285299912	2.766700794	-3.029604591	0.004003258	0.999995084	-2.814788121
chr7	102789606	cg22556358	NAPEPLD	-0.242128045	-3.94034048	-3.0295916	0.004003402	0.999995084	-2.814804256
chr8	100769415	cg23159157	VPS13B	-0.397849033	2.476609493	-3.029402873	0.004005483	0.999995084	-2.815038637
chr10	133875999	cg10455503		0.462013475	3.613885509	3.029342739	0.004006147	0.999995084	-2.815113317
chr1	94345009	cg21201500	DNTTIP2	0.336144419	-3.284808197	3.028645725	0.004013844	0.999995084	-2.815978874
chr2	27483693	cg00303811	SLC30A3	-0.284188804	2.110886037	-3.028097684	0.004019906	0.999995084	-2.816659366
chr5	111094867	cg04335723	NREP	0.348252885	2.971309747	3.027756067	0.004023689	0.999995084	-2.817083514
chr13	114308749	cg18143824		0.271836589	2.597752822	3.027227146	0.004029553	0.999995084	-2.817740171
chr14	50101902	cg00574424	DNAAF2	0.236667778	-4.250044753	3.027191464	0.004029949	0.999995084	-2.817784467
chr7	111429705	cg11993058	DOCK4	-0.288783177	2.613754963	-3.027072574	0.004031268	0.999995084	-2.81793206
chr11	111154375	cg14675241		0.325856389	3.174725863	3.026955496	0.004032568	0.999995084	-2.818077402
chr17	79171019	cg21692086	RP11-455O6.2,AZI1	-0.418033699	-1.862277759	-3.026937286	0.00403277	0.999995084	-2.818100008
chr10	19859269	cg17438114		0.383512096	1.800767891	3.026893398	0.004033257	0.999995084	-2.818154489
chr7	4917385	cg25644252		0.347860924	3.102466702	3.026799203	0.004034303	0.999995084	-2.81827142
chr6	152702365	cg07604117	RP3-398G3.3,SYNE1	-0.224166198	1.993990787	-3.026546459	0.004037111	0.999995084	-2.81858516
chr9	130454510	cg09105685	STXBP1	-0.198759414	2.150352091	-3.026417642	0.004038543	0.999995084	-2.81874506
chr12	45638708	cg07106282	ANO6	0.265944952	2.525826329	3.026362162	0.00403916	0.999995084	-2.818813926
chr1	35338899	cg09518457		0.324812846	2.461024012	3.026219806	0.004040743	0.999995084	-2.818990627
chr2	218734394	cg02948086	TNS1	0.225563009	2.574908061	3.02613807	0.004041652	0.999995084	-2.81909208
chr17	50107450	cg12165225	CA10	0.224829543	1.434290745	3.026126726	0.004041778	0.999995084	-2.819106161
chr20	1963310	cg23052551	RP4-684O24.5	0.268752796	2.155578364	3.025868836	0.004044648	0.999995084	-2.819426253
chr5	149447589	cg27080361	CSF1R	0.271184717	2.199679915	3.025863234	0.004044711	0.999995084	-2.819433205
chr8	17702983	cg08771382	RP11-156K13.1	-0.301721341	2.251852966	-3.024830119	0.004056228	0.999995084	-2.820715367
chr22	23262424	cg05801818	IGLJ7	0.356372226	2.881188737	3.024793966	0.004056631	0.999995084	-2.820760232
chr12	89675002	cg26010015	RP11-13A1.3	-1.267847075	-0.806931758	-3.024778017	0.004056809	0.999995084	-2.820780024
chr6	160513496	cg16678626	RP11-288H12.3	0.308164352	2.945275708	3.024758355	0.004057029	0.999995084	-2.820804424
chr2	174219534	cg24937696	CDCA7,AC092573.3	-0.304108449	-3.710250402	-3.024702908	0.004057648	0.999995084	-2.82087323
chr9	97487689	cg16075385	C9orf3	0.273778566	2.830585105	3.024560353	0.00405924	0.999995084	-2.821050129
chr12	6772619	cg25190280	AC125494.1,ING4	-0.36992788	-3.999945105	-3.024042259	0.004065031	0.999995084	-2.821693005
chr11	12747544	cg11000754	TEAD1	0.256382885	-1.293550265	3.024018343	0.004065299	0.999995084	-2.82172268
chr10	64732818	cg14379400		0.255079185	2.402091518	3.023454943	0.004071606	0.999995084	-2.822421712
chr1	236309960	cg07396581	GPR137B	-0.305324041	2.993194998	-3.023289728	0.004073457	0.999995084	-2.822626687
chr16	74617836	cg02046187		0.296406826	2.451418901	3.023288391	0.004073472	0.999995084	-2.822628345
chr15	90349511	cg05985767	ANPEP	0.229743874	1.829827154	3.022533195	0.004081944	0.999995084	-2.823565217
chr2	157682747	cg07362003		-0.326601441	1.679035475	-3.022033707	0.004087556	0.999995084	-2.824184802
chr8	131250320	cg21004290	ASAP1	-0.314733235	1.674803136	-3.021932175	0.004088698	0.999995084	-2.824310739
chr19	11308876	cg26878688	KANK2	0.208753783	0.513451301	3.021915367	0.004088887	0.999995084	-2.824331587
chr20	46832141	cg27619817		-0.227711058	0.872083948	-3.021745027	0.004090803	0.999995084	-2.824542868
chr1	7449057	cg13356540	RP3-453P22.2	0.212827904	2.069106438	3.021540325	0.004093107	0.999995084	-2.824796761
chr10	1701604	cg07081418		-0.3325983	3.61308169	-3.021502998	0.004093527	0.999995084	-2.824843058
chr20	56078105	cg11300186	CTCFL	-0.258604976	2.064677035	-3.021450534	0.004094118	0.999995084	-2.824908127
chr1	94051106	cg08141300	BCAR3	0.292261783	2.717253656	3.021216889	0.00409675	0.999995084	-2.825197903
chr17	78013825	cg11861474	CCDC40	0.237529901	1.054731472	3.021175242	0.004097219	0.999995084	-2.825249555
chr3	185599118	cg13738686		-0.316193012	2.215936345	-3.020768845	0.004101801	0.999995084	-2.825753556
chr7	127408129	cg08104492	SND1	-0.331817929	2.674121337	-3.020660567	0.004103022	0.999995084	-2.825887834
chr2	234379608	cg13808011	DGKD	-0.230903041	2.906611402	-3.020490149	0.004104946	0.999995084	-2.826099167
chr2	238633665	cg24496505	LRRFIP1	-0.927779608	2.721741167	-3.020157491	0.004108702	0.999995084	-2.826511676
chr20	10627799	cg10925382	JAG1	0.331919595	3.106698836	3.020063611	0.004109763	0.999995084	-2.826628086
chr5	76324605	cg04192126	AGGF1	0.214447213	2.728721653	3.020047516	0.004109945	0.999995084	-2.826648045
chr5	163223354	cg13048425	U6	-0.243673242	2.186367935	-3.01987543	0.00411189	0.999995084	-2.826861424
chr2	47499521	cg24539668	AC073283.4	-0.35551363	-3.49780486	-3.019851901	0.004112156	0.999995084	-2.826890599
chr10	83989646	cg19728199	C10orf100,RP11-202D18.2	-0.35824256	1.690854609	-3.019388993	0.004117394	0.999995084	-2.827464556
chr1	68654112	cg22850128	RP11-518D3.1,WLS	-0.534850042	1.988905929	-3.018900868	0.004122923	0.999995084	-2.828069732
chr10	28676290	cg03771029		0.296641039	2.459729519	3.018853747	0.004123457	0.999995084	-2.828128149
chr12	53400109	cg22812972	EIF4B	0.321647932	-4.085214031	3.01827273	0.004130048	0.999995084	-2.828848422
chr7	46585768	cg16604827		-0.275862517	1.823559597	-3.018166164	0.004131258	0.999995084	-2.828980523
chr6	34857663	cg04095345	ANKS1A	-0.333711824	-4.017919053	-3.018112899	0.004131863	0.999995084	-2.829046549
chr11	127813919	cg23412299		0.310993886	1.916238972	3.018007615	0.004133059	0.999995084	-2.829177056
chr2	220119239	cg22129906	TUBA4A,TUBA4B	-0.25794411	-3.700709739	-3.017934838	0.004133886	0.999995084	-2.829267268
chr22	38864010	cg07586819	KDELR3	-0.471580859	-4.159250514	-3.017836001	0.004135009	0.999995084	-2.82938978
chr4	140289458	cg21834908		-0.360149355	2.427775171	-3.017311642	0.004140973	0.999995084	-2.830039709
chr3	71803098	cg09944412	EIF4E3,GPR27	-0.378000815	-2.929899419	-3.016991534	0.004144618	0.999995084	-2.830436447
chr19	16653661	cg00422248	CHERP,CALR3	0.326859127	-3.370392176	3.016773874	0.004147098	0.999995084	-2.830706201
chr2	26405871	cg18255764		0.224607098	2.689415868	3.016448563	0.004150807	0.999995084	-2.83110935
chr15	82555303	cg09539045	EFTUD1,FAM154B	0.324846798	-3.573559917	3.016409804	0.004151249	0.999995084	-2.831157383
chr3	184259347	cg06287945		0.200078052	2.719337804	3.016308659	0.004152403	0.999995084	-2.831282723
chr2	238513668	cg10797566		0.219931912	2.607237267	3.016220388	0.00415341	0.999995084	-2.831392109
chr8	101348488	cg19235198	KB-1991G8.1,RNF19A	0.34911197	2.300212096	3.016065919	0.004155174	0.999995084	-2.831583525
chr5	113785786	cg01624235	KCNN2	-0.240240954	-3.749502654	-3.015372464	0.004163098	0.999995084	-2.83244278
chr2	101893694	cg18818529	RNF149	-0.312528823	2.799679603	-3.015036136	0.004166947	0.999995084	-2.832859485
chr1	207687184	cg07514797	AL691452.1,CR1	-0.427275936	0.510256963	-3.014565942	0.004172333	0.999995084	-2.833442012
chr6	31519182	cg25420482	NFKBIL1	-0.26204628	-0.997120044	-3.014471539	0.004173415	0.999995084	-2.833558963
chr10	80828642	cg04634493	RP11-202P11.1,ZMIZ1	0.37478295	-1.982429389	3.014307041	0.004175301	0.999995084	-2.833762745
chr5	148230629	cg07899804		0.30957686	2.806620653	3.014057189	0.004178168	0.999995084	-2.834072256
chr5	140053328	cg11795984	HARS,DND1,WDR55	0.360578963	3.413760831	3.013704388	0.004182219	0.999995084	-2.834509276
chr3	23046362	cg15537097		-0.275553094	2.49794684	-3.013694112	0.004182337	0.999995084	-2.834522006
chr6	31620972	cg04512050	BAG6,APOM	-0.428932538	-4.420237935	-3.013670252	0.004182611	0.999995084	-2.83455156
chr7	23710102	cg05263847	AC006026.1	0.247109149	2.17171393	3.01359608	0.004183463	0.999995084	-2.834643434
chr7	127891366	cg25730670	LEP	0.266865224	2.835419687	3.013122563	0.004188907	0.999995084	-2.835229936
chr13	100611510	cg16823535		0.351374413	-3.687797959	3.012595142	0.004194979	0.999995084	-2.83588315
chr4	153194622	cg17425143		0.316209957	2.485018316	3.012452856	0.004196619	0.999995084	-2.836059363
chr14	105681416	cg16367103	BRF1	0.403442072	2.37310522	3.012401287	0.004197213	0.999995084	-2.836123226
chr1	205782249	cg00097626	SLC41A1	-0.345754853	-4.422314514	-3.011607653	0.00420637	0.999995084	-2.837106006
chr17	68626722	cg20770123		0.220155334	2.910966055	3.01146312	0.004208039	0.999995084	-2.837284972
chr16	55690248	cg16629702	SLC6A2	0.33958394	-3.025477302	3.011167433	0.004211457	0.999995084	-2.837651087
chr2	43848123	cg08078339	Y_RNA	0.442591932	0.95901196	3.011012637	0.004213247	0.999995084	-2.837842747
chr1	32829467	cg03361173	RP4-811H24.6	-0.213413475	2.644370955	-3.010886514	0.004214706	0.999995084	-2.837998901
chr5	95663466	cg26245620	CTD-2337A12.1	-0.496862757	3.05949976	-3.010844134	0.004215197	0.999995084	-2.838051372
chr6	164322710	cg02361370		-0.475800586	3.269687454	-3.01084147	0.004215227	0.999995084	-2.83805467
chr6	27342133	cg15503804	ZNF391	0.363474931	2.205744214	3.010748126	0.004216308	0.999995084	-2.838170238
chr3	66327293	cg06685287	SLC25A26	-0.279819361	-3.465633602	-3.010450977	0.004219749	0.999995084	-2.838538119
chr12	50266775	cg23665994	FAIM2	0.207218305	0.435086523	3.01037411	0.004220639	0.999995084	-2.83863328
chr6	161488173	cg20342231		-0.333489165	0.742989403	-3.010199177	0.004222666	0.999995084	-2.838849843
chr20	56814693	cg02023885	PPP4R1L	0.239824456	1.654283327	3.009259227	0.004233575	0.999995084	-2.84001337
chr1	94305094	cg06043840	BCAR3	-0.724131254	-0.936497092	-3.009046062	0.004236052	0.999995084	-2.840277213
chr15	71124693	cg00020175		0.274379446	2.802604249	3.008406927	0.004243489	0.999995084	-2.841068241
chr17	3591377	cg06468454	P2RX5,RP11-48B14.2	-0.381235531	-0.726791794	-3.008116044	0.004246877	0.999995084	-2.841428225
chr14	105836032	cg04717703	PACS2	0.213202115	1.926674487	3.008084382	0.004247246	0.999995084	-2.841467407
chr1	247335974	cg03773413	ZNF124	-0.269456901	-0.433226507	-3.007785503	0.004250731	0.999995084	-2.841837266
chr2	264756	cg21586243	SH3YL1,ACP1	-0.465728101	-3.816211591	-3.00769499	0.004251787	0.999995084	-2.841949272
chr1	82857354	cg00242653		0.325926456	2.192215095	3.007315692	0.004256214	0.999995084	-2.842418616
chr16	11349372	cg26012103	SOCS1,RMI2	0.239060753	-4.08140483	3.007235323	0.004257152	0.999995084	-2.842518061
chr11	56381677	cg26600826	OR5M1	0.405768462	2.015392408	3.006939492	0.004260609	0.999995084	-2.842884097
chr1	38349487	cg14087524	SNORA63,U6	-1.051001326	-0.067822438	-3.006573026	0.004264895	0.999995084	-2.843337506
chr10	24269708	cg05361257	KIAA1217	0.351373867	2.653860766	3.006556299	0.00426509	0.999995084	-2.8433582
chr6	25899832	cg02664327		-0.34546106	1.906491181	-3.006334347	0.004267688	0.999995084	-2.843632795
chr9	112810400	cg12718442	AKAP2	0.488930396	-4.109973045	3.006224309	0.004268976	0.999995084	-2.843768928
chr21	16421119	cg25602176	AF127577.1,NRIP1	0.360887429	2.461142486	3.006195946	0.004269308	0.999995084	-2.843804017
chr14	59748448	cg02265239		-0.400122958	2.233877974	-3.006057017	0.004270936	0.999995084	-2.843975889
chr16	47728644	cg25523700	PHKB	0.302204857	2.971572217	3.00585667	0.004273283	0.999995084	-2.844223734
chr6	28979355	cg22937695		-0.484833501	-3.363834724	-3.005695541	0.004275173	0.999995084	-2.844423057
chr3	120500228	cg14968445		-0.211232994	3.033802674	-3.005664677	0.004275534	0.999995084	-2.844461237
chr18	45072354	cg13679893	RP11-157P23.2	0.296585678	2.744649567	3.004775661	0.004285972	0.999995084	-2.845560885
chr10	88282338	cg08243256	WAPAL,RP11-77P6.2	0.334896375	-4.388167417	3.004638963	0.004287579	0.999995084	-2.845729956
chr11	119526253	cg22248022	U6,RP11-196E1.3	-0.247142243	1.693198687	-3.004626115	0.00428773	0.999995084	-2.845745847
chr5	176978115	cg04828157	FAM193B	0.299846804	2.388279795	3.004609895	0.004287921	0.999995084	-2.845765908
chr11	125215457	cg05403655	PKNOX2	-0.312436593	2.314845248	-3.004598781	0.004288051	0.999995084	-2.845779654
chr2	220108267	cg09715285	GLB1L	-0.42695644	-0.135685519	-3.004469566	0.004289571	0.999995084	-2.845939466
chr19	7445836	cg01015752	CTD-2207O23.3	-0.312410539	1.064865274	-3.004404169	0.004290341	0.999995084	-2.846020346
chr8	92114654	cg27620524	LRRC69	-0.331860578	2.21873652	-3.004402012	0.004290366	0.999995084	-2.846023013
chr6	137813878	cg04508701	OLIG3	-0.217904798	-3.31842194	-3.004338785	0.00429111	0.999995084	-2.846101209
chr1	3774827	cg22157494	CEP104,DFFB	0.45809268	0.929262549	3.004287087	0.004291718	0.999995084	-2.846165146
chr9	130242602	cg21047899	LRSAM1	-0.278104157	2.242838817	-3.003819397	0.004297226	0.999995084	-2.846743532
chr7	156814845	cg02570079		0.372314091	-1.478437346	3.003664386	0.004299052	0.999995084	-2.846935222
chr5	170733072	cg19110895	RP11-546B8.6	-0.385452209	1.480371288	-3.003653737	0.004299178	0.999995084	-2.846948391
chr6	3445288	cg07291387	SLC22A23	-0.243218746	2.746247331	-3.003451537	0.004301562	0.999995084	-2.847198428
chr7	26241055	cg20706192	HNRNPA2B1,CBX3	0.318272911	-2.901574177	3.003176973	0.004304801	0.999995084	-2.847537936
chr9	87261422	cg04134193		0.236604165	2.459776169	3.003126641	0.004305396	0.999995084	-2.847600171
chr9	98782979	cg13875003	LINC00092	0.214683048	-1.122354622	3.003120746	0.004305465	0.999995084	-2.84760746
chr14	77280235	cg13873710	ANGEL1	-0.248491706	2.797494883	-3.00289378	0.004308145	0.999995084	-2.847888096
chr5	178407122	cg08364956	RP11-281O15.4,GRM6	-0.349835523	2.520224602	-3.002622415	0.004311351	0.999995084	-2.848223617
chr14	68141349	cg25002044	VTI1B,RP11-1012A1.4	-0.269277085	-3.737845939	-3.002340786	0.004314681	0.999995084	-2.848571812
chr9	126440730	cg11388154	DENND1A	-0.236837143	2.177200074	-3.001755396	0.00432161	0.999995084	-2.849295512
chr12	130898843	cg03255846	RIMBP2	0.253337857	2.767850795	3.00134163	0.004326514	0.999995084	-2.849806997
chr8	11331292	cg04671550	FAM167A	0.283463707	2.621756704	3.001247279	0.004327633	0.999995084	-2.849923625
chr22	20307714	cg04601143	DGCR6L	0.300646749	-3.087249762	3.001235561	0.004327772	0.999995084	-2.84993811
chr8	93426566	cg17450685	RP11-700E23.2	-0.342894707	2.052976367	-3.001211517	0.004328057	0.999995084	-2.84996783
chr4	57666314	cg26755862		-0.526029803	-3.107833773	-3.001069885	0.004329737	0.999995084	-2.850142899
chr5	80493886	cg22062007		-0.58812974	1.617120693	-3.001021845	0.004330307	0.999995084	-2.85020228
chr12	117468289	cg10786098	FBXW8	0.536474062	1.661247358	3.000984287	0.004330753	0.999995084	-2.850248704
chr11	77850646	cg20775307	ALG8,RP11-705O3.1	0.475707435	-3.638620371	3.000875317	0.004332047	0.999995084	-2.850383394
chr7	102985336	cg05696355	PSMC2,DNAJC2	-0.325065383	-3.880806173	-3.000704837	0.004334071	0.999995084	-2.85059411
chr6	38998315	cg22995488		-0.403371622	1.787584683	-3.000646425	0.004334765	0.999995084	-2.850666306
chr4	55452065	cg02307473		0.242116106	2.111200699	3.000457572	0.004337009	0.999995084	-2.85089972
chr10	65189308	cg21861313	JMJD1C	0.542905091	2.049896595	3.000450048	0.004337098	0.999995084	-2.85090902
chr12	54427700	cg15700739	HOXC4,HOXC5,MIR615	0.332864844	-1.523992463	3.000297324	0.004338914	0.999995084	-2.851097775
chr11	809742	cg17499981	PIDD,RPLP2	-0.256270574	-4.047622039	-2.999987696	0.004342597	0.999995084	-2.851480437
chr5	178367115	cg20680164	ZNF454	0.364510537	1.776568716	2.999891513	0.004343741	0.999995084	-2.851599302
chr10	105881830	cg17982459	SFR1	-0.453798069	-4.723655109	-2.999485116	0.004348581	0.999995084	-2.85210152
chr2	234160149	cg14350088	ATG16L1	-0.288280641	-3.916184536	-2.999400345	0.004349591	0.999995084	-2.852206274
chr11	10420970	cg19983782	U6atac,AMPD3	-0.413080865	2.841833167	-2.999216856	0.004351778	0.999995084	-2.852433011
chr1	113161296	cg18144065	ST7L,CAPZA1	-0.373235476	-4.763951312	-2.999059153	0.004353659	0.999995084	-2.85262788
chr1	2792704	cg15325070		0.306554218	1.296612431	2.999033378	0.004353966	0.999995084	-2.852659729
chr3	128276837	cg03279114		0.275958081	2.511617965	2.998408672	0.004361424	0.999995084	-2.853431603
chr14	102829177	cg21973800	TECPR2,CINP	0.238320523	-4.585531008	2.998186537	0.004364079	0.999995084	-2.853706048
chr8	141067787	cg25851352	TRAPPC9	-0.313806649	-3.397330711	-2.998138476	0.004364653	0.999995084	-2.853765426
chr2	7959915	cg03827471		0.258275812	2.457437003	2.99774724	0.004369333	0.999995084	-2.854248767
chr1	230998617	cg13305609	C1orf198	-0.241748436	2.399487845	-2.997127764	0.004376753	0.999995084	-2.855014012
chr10	103418673	cg02246790		-0.369026499	2.611887834	-2.997118955	0.004376858	0.999995084	-2.855024894
chr10	25464321	cg19044256	GPR158,RP11-80K21.1	0.333787368	-3.60430094	2.997090024	0.004377205	0.999995084	-2.855060631
chr18	21719352	cg20022589	CABYR	0.739172402	-2.901613639	2.996741446	0.004381386	0.999995084	-2.855491196
chr1	27448804	cg23838019	SLC9A1	0.201438469	1.829408038	2.996466238	0.004384689	0.999995084	-2.855831115
chr15	90100274	cg25525600	RP11-429B14.1	-0.455459575	-1.514622615	-2.996319777	0.004386448	0.999995084	-2.856012009
chr5	39398891	cg11140962	C9,DAB2	-0.293770733	2.285254238	-2.996130696	0.00438872	0.999995084	-2.856245535
chr1	40137966	cg01656955	NT5C1A	-0.184933355	-3.074952924	-2.996078154	0.004389351	0.999995084	-2.856310426
chr5	147212143	cg21522218	SPINK1	-0.449244865	1.820699172	-2.995979093	0.004390542	0.999995084	-2.856432768
chr11	57103414	cg12911972	SSRP1	-0.477689623	-4.382762261	-2.995893318	0.004391573	0.999995084	-2.8565387
chr2	163783077	cg27519987		0.2332923	2.114784543	2.995886889	0.004391651	0.999995084	-2.85654664
chr7	19018055	cg16469740	HDAC9	0.266844692	1.26121822	2.995857378	0.004392005	0.999995084	-2.856583085
chr17	14201063	cg15909319	RP11-214O1.1	-0.382505684	-3.293912403	-2.995686376	0.004394062	0.999995084	-2.856794267
chr17	19552182	cg18308351	ALDH3A2	-0.250379772	-3.639728741	-2.995575603	0.004395395	0.999995084	-2.856931064
chr6	147829913	cg15863148	SAMD5	-0.27428096	-4.11384395	-2.995490384	0.004396421	0.999995084	-2.857036304
chr14	70329717	cg05717754	SMOC1	-0.301921944	2.717269982	-2.995337585	0.004398261	0.999995084	-2.857224993
chr1	150257423	cg14207163	C1orf51	0.332012117	2.501491797	2.995111552	0.004400983	0.999995084	-2.85750411
chr16	31206526	cg20943286	RP11-388M20.1	0.31834797	2.654262598	2.995002009	0.004402303	0.999995084	-2.857639376
chr12	53730119	cg04316973	SP7	-0.2454892	-2.457931983	-2.994833957	0.004404329	0.999995084	-2.857846885
chr3	54732582	cg13532410	CACNA2D3	-0.411337043	1.013589847	-2.994564914	0.004407574	0.999995084	-2.858179083
chr12	109126680	cg12815789	CORO1C	0.429958847	3.191522596	2.994398889	0.004409578	0.999995084	-2.858384073
chr1	26758512	cg16720365	DHDDS	0.31244961	-3.070893804	2.994039567	0.004413917	0.999995084	-2.858827707
chr11	40138552	cg25075015	LRRC4C	0.340721876	2.254673116	2.993645282	0.004418683	0.999995084	-2.859314477
chr9	36197150	cg22941884	CLTA	-0.219501796	2.138028297	-2.993333948	0.00442245	0.999995084	-2.859698815
chr1	54427182	cg00374252	LRRC42	0.398632889	2.947431229	2.993302548	0.00442283	0.999995084	-2.859737577
chr16	66914781	cg20577878	PDP2	-0.207193476	-3.782453814	-2.993263973	0.004423297	0.999995084	-2.859785196
chr15	75230753	cg12478809	COX5A	0.351538301	-3.535471172	2.992324269	0.004434687	0.999995084	-2.860945114
chr1	236997102	cg13081066	MTR	0.25836218	2.536973403	2.992271749	0.004435325	0.999995084	-2.861009936
chr12	53739271	cg15004702	SP7	0.252611401	-4.036314356	2.992270998	0.004435334	0.999995084	-2.861010863
chr6	28227091	cg01031101	NKAPL,ZKSCAN4	0.339977243	-0.799448506	2.992040985	0.004438126	0.999995084	-2.861294747
chr17	73150420	cg18920754	HN1	-0.38796327	-4.301900838	-2.991969349	0.004438996	0.999995084	-2.861383159
chr13	30053294	cg15636198	MTUS2-AS1,MTUS2	0.279551443	2.874050202	2.991604113	0.004443435	0.999995084	-2.861833909
chr4	8396300	cg27080986	ACOX3	-0.215774514	1.276584079	-2.991582133	0.004443702	0.999995084	-2.861861034
chr12	72683827	cg01517148	TRHDE	0.241768521	2.273331109	2.991461329	0.004445171	0.999995084	-2.862010115
chr9	4299830	cg13513288	GLIS3,RP11-358M14.2	-0.186338674	-3.925355081	-2.991367255	0.004446315	0.999995084	-2.862126208
chr16	86327669	cg08154066		0.389458449	2.362702907	2.991155952	0.004448886	0.999995084	-2.86238696
chr21	27259587	cg08182547	APP	0.360861996	2.378246257	2.991151196	0.004448944	0.999995084	-2.862392829
chr2	56213573	cg19370346	AC011306.2	0.236757921	2.345617075	2.9911447	0.004449023	0.999995084	-2.862400846
chr17	8089553	cg17337048		0.195041846	-4.520572672	2.99114396	0.004449032	0.999995084	-2.862401759
chr1	24105242	cg09477198	PITHD1,RP5-886K2.3	0.268200194	-3.91298281	2.991066344	0.004449977	0.999995084	-2.862497537
chr11	94473586	cg22616209	RP11-867G2.8	-0.443951206	-4.100677453	-2.99030829	0.004459215	0.999995084	-2.863432902
chr13	50018352	cg25756590	SETDB2,CAB39L	-0.190235873	-3.811904768	-2.990018316	0.004462753	0.999995084	-2.86379067
chr1	31194314	cg01928910	RP5-1166H10.2	0.286360682	3.515649323	2.989475347	0.004469386	0.999995084	-2.864460534
chr4	81917939	cg19286957		0.334835575	1.92718285	2.989251712	0.00447212	0.999995084	-2.864736417
chr6	3504433	cg27665345		-0.252770786	3.096812489	-2.988703942	0.004478825	0.999995084	-2.865412115
chr1	85743377	cg05475904	BCL10,RP11-131L23.1	-0.286185651	3.324077302	-2.988554803	0.004480652	0.999995084	-2.865596075
chr4	5892072	cg04575395	CRMP1	-0.268277961	-3.605506188	-2.988200561	0.004484994	0.999995084	-2.866033003
chr16	88082499	cg04945572	BANP	-0.339720539	3.039381266	-2.987984747	0.004487642	0.999995084	-2.86629918
chr8	65492846	cg02982690	RP11-21C4.1,BHLHE22	-0.277138976	-4.6824662	-2.987792857	0.004489997	0.999995084	-2.866535841
chr16	85449611	cg15548346		0.265245927	0.927583196	2.987784342	0.004490102	0.999995084	-2.866546342
chr7	51383661	cg04219613	COBL	-0.331993837	-4.278045212	-2.987750083	0.004490522	0.999995084	-2.866588594
chr21	31310920	cg12079381	GRIK1	-0.21688264	1.492003404	-2.987634932	0.004491936	0.999995084	-2.866730607
chr4	155056918	cg16231678		0.240086527	3.282062651	2.987521546	0.004493329	0.999995084	-2.866870441
chr11	117042477	cg19988354	PAFAH1B2	-0.271413524	3.001602393	-2.987425925	0.004494504	0.999995084	-2.866988364
chr1	37701025	cg19322065		-0.295350819	-1.122956028	-2.987387177	0.00449498	0.999995084	-2.867036148
chr2	4703822	cg22853943	AC022311.1	-0.232460294	2.537166033	-2.987093473	0.004498591	0.999995084	-2.867398338
chr5	180238067	cg12788839	MGAT1	0.234259994	-4.549143772	2.986866422	0.004501384	0.999995084	-2.867678321
chr6	30640512	cg05125483	DHX16	-0.405343833	-4.376692178	-2.986776798	0.004502487	0.999995084	-2.867788836
chr7	5538012	cg22998324		-0.266563219	2.43738006	-2.986771071	0.004502558	0.999995084	-2.867795897
chr11	72504666	cg17090245	STARD10,ARAP1	0.25718083	-4.07751411	2.986478808	0.004506157	0.999995084	-2.868156273
chr12	2488799	cg13422701		0.235742241	1.307370754	2.986226456	0.004509266	0.999995084	-2.868467421
chr12	26864179	cg25467112	ITPR2	0.254739874	2.720020173	2.985865206	0.004513721	0.999995084	-2.868912817
chr17	37557777	cg20859089	FBXL20	-0.315486798	-3.780377076	-2.985610602	0.004516863	0.999995084	-2.869226711
chr2	47828743	cg13820434		-0.315847407	2.010482326	-2.985137648	0.004522705	0.999995084	-2.869809763
chr1	8255118	cg17013903		-0.210294938	1.667081932	-2.985011418	0.004524266	0.999995084	-2.869965371
chr12	110539412	cg13844484		0.220640532	2.342734281	2.984652638	0.004528704	0.999995084	-2.87040763
chr12	8089958	cg19385982	SLC2A3,NECAP1	-0.536535646	3.17767676	-2.984651215	0.004528722	0.999995084	-2.870409383
chr3	119013584	cg27533604	ARHGAP31	-0.369518918	-4.516451053	-2.984604993	0.004529294	0.999995084	-2.870466358
chr2	129253463	cg11508528		0.356797965	1.123207184	2.984581711	0.004529582	0.999995084	-2.870495056
chr10	79401752	cg27024057		-0.354085391	-2.870886157	-2.984441075	0.004531323	0.999995084	-2.870668406
chr19	7735239	cg06379095	RETN	-0.491216474	-4.533701421	-2.984214214	0.004534133	0.999995084	-2.870948027
chr1	234698447	cg21201217		-0.247046045	2.60168029	-2.983822293	0.004538991	0.999995084	-2.871431072
chr12	100002574	cg08287791	ANKS1B	-0.223747601	1.452445908	-2.983486523	0.004543157	0.999995084	-2.871844884
chr8	144427181	cg26804364	TOP1MT	-0.351728185	-3.649010272	-2.983384044	0.004544429	0.999995084	-2.871971178
chr3	38179815	cg07895684	MYD88,ACAA1	-0.244478378	-3.943364322	-2.983341851	0.004544953	0.999995084	-2.872023175
chr1	186413580	cg07840186		0.336215582	2.966046696	2.983291403	0.00454558	0.999995084	-2.872085345
chr7	69064129	cg12900481	AUTS2	0.33498592	-2.475011149	2.983197301	0.004546748	0.999995084	-2.87220131
chr5	5265006	cg21644175	ADAMTS16	0.264773253	1.4476163	2.982692766	0.00455302	0.999995084	-2.872823038
chr8	124286570	cg14335767	ZHX1	-0.32699045	-2.38846791	-2.982433729	0.004556243	0.999995084	-2.873142223
chr1	1850275	cg22718050	TMEM52	-0.274004694	-1.486955032	-2.982249623	0.004558535	0.999995084	-2.87336907
chr11	76837269	cg08632622	RP11-689N19.3	0.280472185	2.629536822	2.982134527	0.004559968	0.999995084	-2.873510882
chr1	22472093	cg02805069		0.23914364	2.335456132	2.982108628	0.004560291	0.999995084	-2.873542793
chr4	71247598	cg12565916	SMR3B	0.308237911	1.247071897	2.982076634	0.004560689	0.999995084	-2.873582212
chr8	127167924	cg16236009		0.296612017	2.141523827	2.98200674	0.00456156	0.999995084	-2.873668328
chr3	133926479	cg02015633	RYK	-0.401267311	1.783693821	-2.981812491	0.004563981	0.999995084	-2.873907655
chr10	52178225	cg09425247	SGMS1	-0.312208749	-4.343385189	-2.981806947	0.00456405	0.999995084	-2.873914485
chr8	41166530	cg15839448	SFRP1	-0.300546599	-3.251570021	-2.981291744	0.004570477	0.999995084	-2.874549208
chr1	41328487	cg01393991	RP5-1066H13.4,CITED4	-0.27656103	-2.384983352	-2.981256195	0.004570921	0.999995084	-2.874593001
chr3	146756728	cg07879070	RP11-649A16.1	-0.3150202	0.871292299	-2.981182528	0.00457184	0.999995084	-2.874683753
chr21	16289138	cg26693979		0.251791531	2.387560058	2.98108356	0.004573076	0.999995084	-2.874805671
chr17	78120787	cg20166106	EIF4A3	-0.324571165	-4.015270792	-2.980849437	0.004576001	0.999995084	-2.875094079
chr16	4007819	cg16454852		0.462192205	3.17527134	2.980166471	0.004584543	0.999995084	-2.875935332
chr2	83749925	cg05747061	AC010744.1	0.291199711	2.702545217	2.980134911	0.004584938	0.999995084	-2.875974204
chr10	134902460	cg11825681		0.282436036	-1.475831351	2.980067093	0.004585787	0.999995084	-2.876057735
chr19	38879743	cg15215681	SPRED3,GGN	0.188183409	-2.399632009	2.979728702	0.004590026	0.999995084	-2.876474509
chr1	175254108	cg18145929		0.390308591	2.189349643	2.979110594	0.004597779	0.999995084	-2.877235731
chr10	62749211	cg11283152	RHOBTB1,RP11-322C8.2	-0.476257489	1.381340096	-2.979066811	0.004598328	0.999995084	-2.877289649
chr20	25481906	cg15700335		0.246504383	2.173727891	2.9789171	0.004600208	0.999995084	-2.87747401
chr10	121337958	cg00592440	TIAL1	0.296934769	2.850958764	2.978824688	0.004601369	0.999995084	-2.877587808
chr17	73739874	cg25120705	ITGB4	0.326270968	3.004640311	2.978768788	0.004602071	0.999995084	-2.877656644
chr17	6616653	cg16652063	SLC13A5	0.185897235	-3.730050974	2.978606631	0.004604109	0.999995084	-2.877856321
chr22	26986419	cg13657092	TPST2	-0.224549299	-3.827351433	-2.978556256	0.004604742	0.999995084	-2.87791835
chr6	138200309	cg01981433	TNFAIP3	0.315118384	2.623457761	2.978441181	0.004606189	0.999995084	-2.878060047
chr9	3962860	cg15089921	GLIS3	-0.325776433	0.907827467	-2.978395159	0.004606767	0.999995084	-2.878116715
chr13	63306356	cg17817094	LINC00448	0.318335019	1.774931778	2.978289263	0.004608099	0.999995084	-2.878247105
chr1	11473367	cg25505676		0.27676753	2.027236656	2.977833333	0.004613837	0.999995084	-2.87880847
chr11	120996289	cg15345088		0.322798311	3.079986591	2.977683285	0.004615727	0.999995084	-2.878993206
chr12	92382529	cg11331156	RP11-24B21.1	0.436311378	2.833401194	2.977337096	0.004620091	0.999995084	-2.879419411
chr4	86336361	cg04008034		-0.336655806	0.655784518	-2.97676554	0.004627303	0.999995084	-2.880123017
chr3	160825607	cg02235663	NMD3	-0.28380254	2.823353796	-2.976568181	0.004629795	0.999995084	-2.880365957
chr3	63320381	cg15525302	AC099545.1,SYNPR	-0.370826415	1.939742837	-2.976180507	0.004634696	0.999995084	-2.880843142
chr11	113953812	cg24452821	ZBTB16	0.349188356	-2.741863686	2.976156991	0.004634993	0.999995084	-2.880872087
chr17	61921086	cg07362569	SMARCD2	-0.213880839	-4.001393244	-2.975852121	0.00463885	0.999995084	-2.881247325
chr6	37537563	cg23131393		-0.357923071	1.91467265	-2.975511286	0.004643166	0.999995084	-2.881666807
chr15	101177344	cg23738444	Y_RNA	-0.203874803	3.059659348	-2.975331786	0.004645441	0.999995084	-2.881887717
chr8	1901041	cg14831281	ARHGEF10	0.392909289	0.575016507	2.975251078	0.004646464	0.999995084	-2.88198704
chr11	59224044	cg17257444	OR4D6	0.281386168	2.385491763	2.97520585	0.004647037	0.999995084	-2.8820427
chr12	58021569	cg12230728	B4GALNT1	-0.420224259	-4.004619767	-2.975160599	0.004647611	0.999995084	-2.882098388
chr16	52688569	cg08239663	RP11-297L17.6	0.28101405	1.167347773	2.97508297	0.004648595	0.999995084	-2.88219392
chr20	2082547	cg05964687	STK35	-0.297340735	-3.949900318	-2.97453075	0.004655603	0.999995084	-2.882873461
chr1	203840145	cg24721789		0.313521558	2.774783164	2.9742165	0.004659596	0.999995084	-2.883260136
chr4	71594014	cg15413640	RUFY3	-0.284346716	0.55609015	-2.97412126	0.004660806	0.999995084	-2.883377322
chr17	74884468	cg25915919	MGAT5B	0.320577704	3.731235088	2.973834362	0.004664455	0.999995084	-2.883730318
chr12	51444293	cg15649346	LETMD1	-0.376219522	1.604990349	-2.973371716	0.004670344	0.999995084	-2.884299513
chr11	119352362	cg15224139	RP11-305N23.1	-0.396228109	-3.863148658	-2.972461522	0.004681951	0.999995084	-2.885419198
chr2	10262861	cg22533717	RRM2	0.324380028	-3.772822672	2.972413826	0.00468256	0.999995084	-2.885477868
chr12	50677281	cg12787624	LIMA1	-0.432086086	-4.10637609	-2.971902419	0.004689094	0.999995084	-2.886106898
chr10	71567213	cg01000771		0.222420855	2.543672566	2.97179888	0.004690418	0.999995084	-2.886234245
chr19	5681167	cg03054370	HSD11B1L,C19orf70	0.322965434	-3.909633181	2.971753066	0.004691004	0.999995084	-2.886290592
chr7	5570327	cg07476653	ACTB	0.355089748	-3.852576748	2.971689899	0.004691812	0.999995084	-2.886368281
chr1	19229061	cg09170051	ALDH4A1,RP13-279N23.2	-0.452444931	-4.946197668	-2.971644463	0.004692393	0.999995084	-2.886424163
chr21	35932716	cg13034537	RCAN1	0.507864608	2.0322121	2.97158557	0.004693147	0.999995084	-2.886496595
chr7	54609953	cg03817667	VSTM2A	-0.438266892	-3.32495413	-2.971014752	0.004700456	0.999995084	-2.887198597
chr5	134872124	cg17830308	NEUROG1	0.308805702	-3.426059259	2.971007855	0.004700544	0.999995084	-2.887207079
chr2	202525173	cg01249606	MPP4	-0.352270578	1.263938529	-2.970780267	0.004703462	0.999995084	-2.887486952
chr6	38232517	cg12623774	BTBD9	0.253100699	2.103735744	2.970776167	0.004703514	0.999995084	-2.887491993
chr14	21539183	cg17410320	NDRG2,ARHGEF40	-0.284167433	-2.927301635	-2.970668812	0.004704891	0.999995084	-2.887624008
chr6	20204638	cg25505775	MBOAT1	0.296971281	2.178979854	2.970647656	0.004705162	0.999995084	-2.887650022
chr5	5126775	cg11965304		0.208438464	1.61090389	2.970592703	0.004705867	0.999995084	-2.887717596
chr2	214097964	cg23842109		-0.381952043	-3.942208526	-2.970052407	0.004712803	0.999995084	-2.88838195
chr14	65453466	cg20290527	FNTB,CHURC1-FNTB	0.265533551	-4.243910197	2.970046657	0.004712877	0.999995084	-2.88838902
chr10	134002740	cg04384867	DPYSL4	0.232488533	2.781698928	2.970038687	0.004712979	0.999995084	-2.88839882
chr1	31246976	cg18877266		-0.323647919	2.251540759	-2.970032975	0.004713052	0.999995084	-2.888405844
chr16	34967839	cg14955528	RN5S406,RN5S407	-0.348817411	-0.577962329	-2.969988307	0.004713626	0.999995084	-2.888460764
chr1	27989987	cg12283520	RP11-288L9.1	0.291520276	-4.723323782	2.969748742	0.004716705	0.999995084	-2.888755313
chr3	69413847	cg27336913	FRMD4B	-0.25777744	1.660682482	-2.969502844	0.004719867	0.999995084	-2.889057636
chr10	23983496	cg24487076	KIAA1217	0.305136562	-3.782553924	2.969472301	0.00472026	0.999995084	-2.889095186
chr3	133524658	cg15778365	SRPRB	-0.396925116	-4.181534774	-2.969338702	0.004721979	0.999995084	-2.889259435
chr8	103413708	cg15572484		0.229598129	2.646257003	2.969284462	0.004722677	0.999995084	-2.889326117
chr12	1741869	cg17123639	WNT5B	-0.286872328	2.869646791	-2.968895119	0.004727691	0.999995084	-2.889804755
chr16	29164236	cg05053414	RP11-426C22.5	-0.421652693	-1.823416304	-2.968697341	0.004730239	0.999995084	-2.890047881
chr8	100825020	cg13615027	VPS13B	0.392729889	1.479333546	2.96862943	0.004731115	0.999995084	-2.890131362
chr2	33523417	cg04537756	LTBP1	-0.256589698	2.384496861	-2.968425824	0.00473374	0.999995084	-2.89038164
chr2	169966394	cg06540747		-0.291949587	-2.186844328	-2.968346051	0.004734769	0.999995084	-2.890479698
chr2	242888333	cg06373804	AC131097.3	0.423113489	3.570254383	2.968283856	0.004735572	0.999995084	-2.890556147
chr1	201289037	cg09421232	PKP1	0.266095388	2.184038571	2.968236321	0.004736185	0.999995084	-2.890614574
chr1	120256112	cg26457483	PHGDH	-0.336137025	0.409575309	-2.968048618	0.004738608	0.999995084	-2.890845289
chr4	3513990	cg02745683	LRPAP1	-0.255344754	2.514748431	-2.967606235	0.004744323	0.999995084	-2.891389013
chr3	81806785	cg20538860	GBE1	-0.230065734	3.024341682	-2.967536765	0.004745221	0.999995084	-2.891474394
chr19	49486210	cg14397431	GYS1	0.315301107	3.064246176	2.967513507	0.004745522	0.999995084	-2.891502979
chr16	67871218	cg04030584	CENPT	-0.273159089	2.316497646	-2.96748775	0.004745855	0.999995084	-2.891534635
chr6	43142093	cg07522644		-0.458952814	-2.354040281	-2.967081744	0.004751107	0.999995084	-2.892033601
chr18	20139913	cg05760402		0.360031237	-3.656654862	2.966979909	0.004752425	0.999995084	-2.892158747
chr6	30034794	cg26092988	PPP1R11	-0.381514043	-3.251852361	-2.966870712	0.004753839	0.999995084	-2.892292939
chr1	27754893	cg24096902		-0.407183453	-3.616158923	-2.966671475	0.00475642	0.999995084	-2.892537772
chr13	23993332	cg01282150	SACS-AS1,SACS	-0.237762719	3.153688035	-2.966605686	0.004757273	0.999995084	-2.892618616
chr8	94760835	cg27457553		0.242773535	1.638398015	2.966251515	0.004761864	0.999995084	-2.893053815
chr1	31690388	cg23376894		-0.220408917	2.680163606	-2.966140931	0.004763299	0.999995084	-2.893189693
chr6	133672385	cg02965931	EYA4	-0.211237114	2.05246635	-2.965913469	0.004766251	0.999995084	-2.893469175
chr16	89105986	cg10169931		0.221455084	2.131853612	2.965813893	0.004767544	0.999995084	-2.893591521
chr5	167889492	cg18099411	WWC1	0.238203768	2.060115288	2.965638952	0.004769816	0.999995084	-2.893806458
chr8	55014273	cg00443980	LYPLA1	0.301214096	-4.130983196	2.965362191	0.004773412	0.999995084	-2.894146483
chr2	207583237	cg04593745	DYTN	0.310879731	1.681796904	2.965306707	0.004774134	0.999995084	-2.894214648
chr12	120525027	cg15353389	CCDC64	-0.30500173	-4.134993907	-2.965250017	0.004774871	0.999995084	-2.894284294
chr5	80507343	cg14609593	CTC-281B15.1	-0.295911602	2.383092899	-2.965154643	0.004776111	0.999995084	-2.894401463
chr10	133000233	cg13804738	TCERG1L	-0.433176074	1.953338506	-2.965101202	0.004776806	0.999995084	-2.894467115
chr1	154298543	cg24296484	ATP8B2	0.293623667	0.770064028	2.964954696	0.004778712	0.999995084	-2.894647095
chr13	41635659	cg08406071	ELF1,WBP4	0.274137435	-3.800936098	2.964535994	0.004784164	0.999995084	-2.895161439
chr7	96650509	cg00503840	DLX5	-0.261382879	-3.706307608	-2.964488773	0.004784779	0.999995084	-2.895219444
chr17	28443756	cg03837627	NSRP1,MIR423	0.3654816	-3.938256472	2.964228353	0.004788173	0.999995084	-2.895539329
chr11	69455331	cg03735308	CCND1	0.376223435	-2.916031294	2.964207957	0.004788439	0.999995084	-2.895564382
chr10	45416363	cg10885992	TMEM72,RP11-285G1.2,TMEM72-AS1	0.248573591	2.704360686	2.963836067	0.00479329	0.999995084	-2.896021163
chr1	64242960	cg17298776	ROR1	-0.233206254	1.853897043	-2.963739958	0.004794545	0.999995084	-2.896139206
chr10	120935712	cg07189782	PRDX3	-0.29450022	2.280653932	-2.963621654	0.004796089	0.999995084	-2.896284506
chr1	65797201	cg08351359	DNAJC6	0.233604094	2.403784141	2.963460878	0.004798189	0.999995084	-2.896481967
chr1	6306210	cg05797463		0.212160579	-3.938652793	2.963456414	0.004798247	0.999995084	-2.89648745
chr19	54515169	cg05308495		0.449421117	0.782062801	2.963399343	0.004798993	0.999995084	-2.89655754
chr5	1225525	cg00255099	SLC6A18	0.253362227	1.481735711	2.963259416	0.004800821	0.999995084	-2.896729388
chr12	8244353	cg14301678	NECAP1	-0.217226996	2.6319827	-2.962941932	0.004804972	0.999995084	-2.897119281
chr6	1516613	cg18185178		0.361568799	3.899365345	2.962856541	0.004806089	0.999995084	-2.897224145
chr6	142623720	cg21182457	GPR126	0.293186915	0.608970464	2.96285342	0.00480613	0.999995084	-2.897227977
chr19	9412868	cg27639283		0.317644242	1.66624174	2.96282251	0.004806534	0.999995084	-2.897265935
chr6	32300765	cg11848592		0.407276256	2.832665151	2.962553341	0.004810058	0.999995084	-2.897596471
chr14	80690529	cg12598554	DIO2,CTD-2540C19.1	0.300614921	1.855922396	2.962377623	0.004812359	0.999995084	-2.897812242
chr12	79925870	cg14273255		0.325363498	2.160795111	2.962289933	0.004813507	0.999995084	-2.897919917
chr6	109692255	cg05562252	CD164	-0.450905801	1.98896963	-2.962126471	0.00481565	0.999995084	-2.898120629
chr18	23810740	cg15592324		0.32554006	3.124956255	2.962050239	0.004816649	0.999995084	-2.898214231
chr15	96873850	cg09157727	NR2F2	-0.36814934	-4.091917666	-2.961937573	0.004818126	0.999995084	-2.898352567
chr1	192613474	cg12425138	RGS13	-0.295953664	2.283607227	-2.961636378	0.004822077	0.999995084	-2.898722371
chr6	167522162	cg11749617		0.204775333	2.2084577	2.961280151	0.004826754	0.999995084	-2.89915972
chr2	36922916	cg21931986	VIT	0.226022706	2.662180276	2.96117466	0.00482814	0.999995084	-2.899289228
chr15	101719523	cg24254196	CHSY1	0.294817423	2.001672194	2.961090898	0.004829241	0.999995084	-2.899392059
chr1	47069957	cg05403508	MKNK1	-0.353723478	-3.168719655	-2.960965176	0.004830893	0.999995084	-2.899546399
chr3	10325981	cg09876440	GHRLOS2,GHRLOS,TATDN2	0.367877882	0.550720271	2.960853048	0.004832368	0.999995084	-2.899684048
chr1	107682552	cg00758069	NTNG1	0.428430298	-1.723500869	2.960765876	0.004833514	0.999995084	-2.899791059
chr3	57603696	cg22642347	U6atac	-0.333583854	2.041555869	-2.960370884	0.004838712	0.999995084	-2.900275924
chr1	109981579	cg10601271		-0.268587632	1.121512226	-2.960210978	0.004840818	0.999995084	-2.900472204
chr1	47998999	cg11856897		-0.371058741	-4.385948786	-2.959942705	0.004844352	0.999995084	-2.90080149
chr2	28183394	cg11906781	MRPL33	-0.348071797	-3.082489444	-2.959935857	0.004844443	0.999995084	-2.900809895
chr3	153004004	cg18196416		0.236140683	1.652298465	2.959904141	0.004844861	0.999995084	-2.900848823
chr6	147049726	cg11548394	ADGB	0.340838592	3.024233414	2.959736833	0.004847067	0.999995084	-2.901054173
chr3	138764086	cg02608145	PRR23C,MRPS22	0.423894079	3.479000675	2.958833152	0.004858997	0.999995084	-2.902163222
chr17	35999911	cg17555102	DDX52	0.403295206	3.177906837	2.958524904	0.004863073	0.999995084	-2.902541481
chr19	38755293	cg19337852	SPINT2	0.389706091	-4.881386038	2.95842246	0.004864428	0.999995084	-2.90266719
chr12	13044370	cg08849126	GPRC5A	-0.242617671	-4.458969792	-2.958300621	0.004866041	0.999995084	-2.902816693
chr9	91368644	cg03649451		0.266778166	-1.585556899	2.958155366	0.004867964	0.999995084	-2.902994926
chr13	100547249	cg14684709	CLYBL	0.444794073	-2.944807503	2.958000695	0.004870012	0.999995084	-2.903184707
chr16	14397207	cg09918657	MIR193B,RP11-65J21.3	0.471202706	-2.825876067	2.95796731	0.004870454	0.999995084	-2.903225669
chr13	28193025	cg17847428	LNX2	-0.205763969	2.64724154	-2.957946388	0.004870731	0.999995084	-2.90325134
chr1	45805948	cg06788803	MUTYH,TOE1	-0.370860676	-4.890013024	-2.957483193	0.004876871	0.999995084	-2.903819645
chr5	176543964	cg23476877		-1.243049741	-2.266184694	-2.957374409	0.004878314	0.999995084	-2.903953107
chr11	46265260	cg17357797		0.389479282	-2.703528748	2.957252487	0.004879932	0.999995084	-2.904102685
chr22	25467297	cg15876337	KIAA1671	0.262265791	1.9862176	2.957214915	0.00488043	0.999995084	-2.904148779
chr14	62037071	cg00524136	RP11-47I22.3,RP11-47I22.2	-0.264334722	-2.875726081	-2.956967631	0.004883713	0.999995084	-2.904452144
chr6	90348302	cg21621759	LYRM2	-0.572284781	-4.798058501	-2.956967349	0.004883717	0.999995084	-2.90445249
chr7	157336976	cg16708264		0.60692138	3.639661989	2.95692361	0.004884298	0.999995084	-2.904506147
chr19	765740	cg07696707		0.267552448	2.896306347	2.956851706	0.004885253	0.999995084	-2.904594355
chr12	56488219	cg19190068	ERBB3	0.243523695	2.300460189	2.956808064	0.004885833	0.999995084	-2.904647893
chr20	9511102	cg09732036	LAMP5	-0.216900033	1.553063341	-2.956546923	0.004889303	0.999995084	-2.904968234
chr10	126851162	cg05090351	CTBP2	-0.466540582	-0.220011384	-2.956402688	0.004891221	0.999995084	-2.905145161
chr15	74289586	cg01947066	PML	-0.392356625	-3.043057011	-2.956077895	0.004895542	0.999995084	-2.905543553
chr17	40834485	cg12874243	CCR10,CNTNAP1	-0.516583795	-2.82402406	-2.955978922	0.00489686	0.999995084	-2.90566495
chr1	182850326	cg00581702	DHX9	-0.30012847	3.410644185	-2.955903258	0.004897867	0.999995084	-2.905757754
chr8	126288169	cg13644640		0.23245807	2.552902939	2.955710557	0.004900434	0.999995084	-2.905994105
chr15	59063438	cg07562079	FAM63B,RP11-30K9.6	-0.398231361	-4.414970994	-2.955587693	0.004902071	0.999995084	-2.906144795
chr10	77669807	cg24091946		0.205998523	2.090924462	2.955338238	0.004905397	0.999995084	-2.906450736
chr7	152162042	cg01705575	RP5-1129J21.3	0.23592228	-4.496712524	2.95531767	0.004905671	0.999995084	-2.906475961
chr1	28055112	cg20288752		-0.297909028	2.906753912	-2.95529559	0.004905965	0.999995084	-2.90650304
chr1	194072175	cg13360115		0.380510575	2.414371346	2.955118589	0.004908327	0.999995084	-2.906720111
chr6	73907779	cg22394948	KCNQ5	-0.250792851	2.807891107	-2.955086723	0.004908752	0.999995084	-2.906759191
chr11	46299168	cg20981182	CREB3L1	-0.220831107	-3.314621167	-2.955011697	0.004909753	0.999995084	-2.906851199
chr11	76777863	cg09925428	CAPN5	-0.47728409	-4.247399508	-2.954745641	0.004913305	0.999995084	-2.907177467
chr6	55639442	cg22023826		-0.311301299	1.707995248	-2.954565859	0.004915707	0.999995084	-2.907397927
chr3	122705793	cg02934082	SEMA5B	-0.266318838	0.548267052	-2.954563587	0.004915737	0.999995084	-2.907400713
chr6	43337754	cg25793507	ZNF318	0.506296504	-2.847290513	2.954378941	0.004918205	0.999995084	-2.90762713
chr6	34113570	cg18670721	GRM4	0.262795493	-4.519483585	2.954316419	0.004919041	0.999995084	-2.907703795
chr7	30737556	cg13134297	INMT,CRHR2	-0.28980753	-1.271650807	-2.954197699	0.004920628	0.999995084	-2.907849367
chr6	32166769	cg05881416	NOTCH4	-0.293709225	3.415886152	-2.954010959	0.004923126	0.999995084	-2.908078337
chr11	114237690	cg14834313	RP11-64D24.4	-0.260033071	2.703739333	-2.953950535	0.004923935	0.999995084	-2.908152425
chr10	52352346	cg26751045	SGMS1	0.300277739	3.172601424	2.953744232	0.004926696	0.999995084	-2.908405371
chr1	235777897	cg09856671	GNG4	0.253981896	2.448865812	2.95357151	0.004929009	0.999995084	-2.908617138
chr14	76580302	cg22823273		0.251990093	-1.231922778	2.953519129	0.004929711	0.999995084	-2.908681359
chr18	23670297	cg00861839	SS18	-0.283321886	-4.280182741	-2.953505191	0.004929898	0.999995084	-2.908698446
chr2	101436927	cg24221947	NPAS2	-0.461942457	-3.298130201	-2.953464254	0.004930446	0.999995084	-2.908748635
chr16	56224782	cg00866976	RP11-461O7.1,GNAO1	-0.432492619	-3.443552938	-2.953245405	0.00493338	0.999995084	-2.909016942
chr6	46656967	cg09088190	RP11-446F17.3,TDRD6	0.306544476	2.970257303	2.953066808	0.004935774	0.999995084	-2.909235892
chr2	70472831	cg14550289	C2orf42,TIA1	-0.305714727	1.667288022	-2.952459489	0.004943926	0.999995084	-2.909980378
chr9	133711284	cg10288784	ABL1	-0.320525509	-4.633825614	-2.952209471	0.004947286	0.999995084	-2.910286842
chr11	78271068	cg15084964	NARS2	-0.359954972	1.704149704	-2.952176591	0.004947728	0.999995084	-2.910327145
chr8	21441570	cg08648606		0.313837261	2.340803102	2.952064948	0.004949229	0.999995084	-2.910463988
chr20	13183402	cg02536953		-0.297500373	-0.041550511	-2.952044766	0.0049495	0.999995084	-2.910488725
chr2	189988848	cg06976434		-0.272423413	3.063020382	-2.952038089	0.00494959	0.999995084	-2.910496909
chr6	137676143	cg11372447		0.36480267	2.25905669	2.952036871	0.004949606	0.999995084	-2.910498402
chr1	82049635	cg26542856	LPHN2	0.395685387	1.559697372	2.951951223	0.004950758	0.999995084	-2.910603381
chr1	59775908	cg17278960	FGGY	0.259069597	2.659944519	2.951743119	0.004953558	0.999995084	-2.910858445
chr8	57026502	cg22130262	MOS	0.335387423	-2.981207387	2.9511948	0.004960942	0.999995084	-2.911530455
chr19	5962984	cg27660707	RANBP3	-0.281914594	2.24641182	-2.951015976	0.004963353	0.999995084	-2.911749603
chr11	128044574	cg05679709		-0.298314939	2.563219855	-2.950701513	0.004967594	0.999995084	-2.912134962
chr17	79225757	cg23939642	SLC38A10	0.340221988	1.198908888	2.950592994	0.004969059	0.999995084	-2.912267941
chr2	230775875	cg24454790	TRIP12	0.260582559	1.990827807	2.950425266	0.004971323	0.999995084	-2.91247347
chr10	13767297	cg05634228		-0.178997498	1.997824509	-2.950115589	0.004975506	0.999995084	-2.912852924
chr2	53994856	cg03289130	ASB3,CHAC2	0.513898793	-3.367367339	2.949921646	0.004978127	0.999995084	-2.913090557
chr9	116995953	cg18225528		0.272477616	2.504156469	2.949544496	0.004983229	0.999995084	-2.913552644
chr8	105478683	cg16419441		0.455466158	-0.498609974	2.94942365	0.004984864	0.999995084	-2.913700699
chr8	67835853	cg00640314	SNHG6,SNORD87	-0.295209713	2.242569854	-2.94933039	0.004986127	0.999995084	-2.913814955
chr18	9518457	cg01389867	U2	-0.281781238	2.565684436	-2.948865093	0.004992431	0.999995084	-2.914384976
chr6	137143468	cg01783621	PEX7	-0.28094744	-4.423536426	-2.94868593	0.00499486	0.999995084	-2.914604451
chr1	12587508	cg23765404	RP5-888M10.2	0.324448588	2.977666333	2.948388469	0.004998896	0.999995084	-2.914968825
chr4	138577242	cg19392967	RP13-884E18.2	-0.307997621	2.058932385	-2.948223434	0.005001136	0.999995084	-2.915170976
chr16	3450828	cg00137585	ZNF434,ZNF174,LA16c-306E5.2	-0.317537531	-3.853349924	-2.948134314	0.005002347	0.999995084	-2.915280137
chr8	93088292	cg16905907	RUNX1T1	0.233960742	2.07924272	2.948016169	0.005003951	0.999995084	-2.915424846
chr7	99725807	cg08950287	RP11-506M12.1	0.270828076	-3.01298686	2.94799848	0.005004192	0.999995084	-2.915446512
chr4	168155695	cg09722742	SPOCK3	0.430048281	-2.936817089	2.947959644	0.005004719	0.999995084	-2.91549408
chr6	150067491	cg08119480	NUP43	0.889268581	-3.000662248	2.947702919	0.005008209	0.999995084	-2.915808515
chr5	112403941	cg09802339	MCC	-0.231810044	2.487837039	-2.947691108	0.005008369	0.999995084	-2.915822981
chr2	27498763	cg10048975	DNAJC5G,SLC30A3	0.317719159	1.973524068	2.947550088	0.005010287	0.999995084	-2.915995696
chr6	30659345	cg03648784	NRM	0.279991434	1.04661912	2.947161471	0.005015575	0.999995084	-2.916471633
chr7	11246957	cg20379345	AC004538.3	-0.294876581	2.123584787	-2.94686214	0.005019652	0.999995084	-2.9168382
chr1	65432386	cg10873475	JAK1	0.492856615	-3.005498949	2.946531734	0.005024156	0.999995084	-2.917242799
chr17	29795	cg08749656	DOC2B	-0.377778969	-0.647607046	-2.946498445	0.00502461	0.999995084	-2.917283562
chr15	70710820	cg16096008		-0.230316435	2.723901027	-2.946336775	0.005026815	0.999995084	-2.917481525
chr1	120215939	cg11004853	PHGDH	0.268862592	3.118791964	2.946051665	0.005030706	0.999995084	-2.917830626
[truncated: 22,357 more rows]
